# Supplementary material for: Age attenuates the transcriptional changes that occur with sleep in the medial prefrontal cortex
Source: Aging Cell. 2019 Sep 24;18(6):e13021. doi: 10.1111/acel.13021 (PMC6826131; doi:10.1111/acel.13021)
Supplement: Supplementary file 2 [file ACEL-18-e13021-s002.xlsx]

## Sheet: DEG.combine.all.int
						F-test P.Value				F-test FDR				Fold change (log2) at individual time point																	average fold changes (across four timepoints)
						SD vs. SS		Y vs. O		SD vs. SS		O vs. Y		SD vs. SS								O vs. Y									SD vs. SS		O vs. Y		SS vs. ZT0
Ensembl ID	ENTREZID	geneSymbol	description	geneCoordinate	gene_biotype	Young	Old	SS	ZT0	Young	Old	SS	ZT0	Y.3hr	Y.6hr	Y.9hr	Y.12hr	O.3hr	O.6hr	O.9hr	O.12hr	SS.3hr	SS.6hr	SS.9hr	SS.12hr	SD.3hr	SD.6hr	SD.9hr	SD.12hr	OvY.Z0	Young	Old	SS	SD	Young	Old
ENSMUSG00000039087	68750	Rreb1	ras responsive element binding protein 1 [Source:MGI Symbol;Acc:MGI:2443664]	chr13:37870069-38044071	protein_coding	5.86e-05	0.0284619	2.76e-11	0.0197891	0.000283209	0.0749708	5.86e-09	0.126819	0.135115	0.324986	0.222829	0.510864	0.329704	-0.0798989	-0.0532516	-0.228149	0.313507	0.470351	0.401065	0.815386	0.508096	0.0654662	0.124984	0.0763723	0.29184	0.298449	-0.00789899	0.500077	0.19373	-0.236771	-0.0285332
ENSMUSG00000031990	83964	Jam3	junction adhesion molecule 3 [Source:MGI Symbol;Acc:MGI:1933825]	chr9:26904769-26963203	protein_coding	2.78e-07	0.737329	0.00278061	0.666149	2.36e-06	0.797866	0.0405903	0.786546	0.288343	0.516052	0.0948416	0.0960182	-0.00767378	-0.0482811	-0.0650385	0.100025	0.0859898	0.305944	0.20292	0.0940529	-0.210026	-0.258389	0.0430398	0.0980594	-0.0394715	0.248814	-0.00524218	0.172227	-0.0818291	-0.184706	0.0269922
ENSMUSG00000028689	68394	Ccdc163	coiled-coil domain containing 163 [Source:MGI Symbol;Acc:MGI:1915644]	chr4:116380914-116424011	protein_coding	3.6e-07	0.611421	0.000324659	0.754566	2.97e-06	0.697462	0.00782598	0.849249	-0.00820382	0.742385	0.459401	0.481062	0.13447	-0.0812847	-0.130966	0.130814	-7.07e-06	0.379153	0.464113	0.452538	0.142666	-0.444516	-0.126254	0.102289	0.0462948	0.418661	0.0132581	0.323949	-0.0814536	-0.298346	-0.0206915
ENSMUSG00000005968	22156	Tuft1	tuftelin 1 [Source:MGI Symbol;Acc:MGI:109572]	chr3:94416479-94462994	protein_coding	0.00110829	0.0981812	1.2e-13	0.0525191	0.00368743	0.19191	4.09e-11	0.191723	0.219945	0.549319	0.319045	0.187232	-0.00950203	-0.170383	-0.278524	-0.231527	0.473681	0.688542	1.00246	0.70628	0.244235	-0.0311604	0.404889	0.287522	0.295899	0.318885	-0.172484	0.717741	0.226371	-0.208072	0.21377
ENSMUSG00000044783	212427	Hjurp	Holliday junction recognition protein [Source:MGI Symbol;Acc:MGI:2685821]	chr1:90155490-90174408	protein_coding	1.52e-05	1.08e-06	2.7e-09	0.0199477	8.57e-05	1.19e-05	3.38e-07	0.127313	0.155268	0.201907	0.274913	0.219507	0.435891	0.147367	0.0353684	-0.140009	0.135228	0.225303	0.250617	0.463067	0.415851	0.170763	0.0110723	0.10355	0.182366	0.212899	0.119654	0.268554	0.175309	-0.189675	-0.103487
ENSMUSG00000020932	14580	Gfap	glial fibrillary acidic protein [Source:MGI Symbol;Acc:MGI:95697]	chr11:102748450-102762426	protein_coding	2.76e-05	0.263683	1.48e-05	0.203083	0.000144814	0.389295	0.00060129	0.378905	0.484252	0.610433	0.765622	0.233013	-0.22238	-0.353452	0.206463	0.0349933	0.551417	0.630981	0.622446	0.477264	-0.155215	-0.332904	0.0632872	0.279244	0.259995	0.52333	-0.0835941	0.570527	-0.036397	-0.204957	0.105576
ENSMUSG00000089633	NA	A230009B12Rik	RIKEN cDNA A230009B12 gene [Source:MGI Symbol;Acc:MGI:2442666]	chr17:10648882-10686121	antisense_RNA	0.000832439	0.310156	3.07e-08	0.0348296	0.00286054	0.43574	2.88e-06	0.160635	0.414094	1.12562	0.833404	-0.00425155	-0.199713	-0.290523	-0.2491	0.414029	0.728973	1.42956	1.43595	0.547388	0.115166	0.013411	0.353444	0.965669	0.620925	0.592217	-0.0813268	1.03547	0.361922	-0.414797	-0.000254687
ENSMUSG00000011884	56356	Gltp	glycolipid transfer protein [Source:MGI Symbol;Acc:MGI:1929253]	chr5:115119212-115141193	protein_coding	0.000285226	0.267149	0.00206191	0.786704	0.00112858	0.392949	0.0327048	0.871168	0.420242	0.540164	0.172844	-0.283161	0.022963	-0.321817	-0.10026	-0.113084	0.283522	0.470528	0.349836	0.171452	-0.113757	-0.391454	0.0767326	0.341529	0.0424413	0.212522	-0.128049	0.318835	-0.0217371	-0.117726	0.158667
ENSMUSG00000003037	17274	Rab8a	RAB8A, member RAS oncogene family [Source:MGI Symbol;Acc:MGI:96960]	chr8:74684899-74708003	protein_coding	1.38e-08	0.375217	0.328671	0.0959287	1.51e-07	0.496441	0.849111	0.253944	0.322449	0.342108	0.0224546	0.161192	0.0908125	0.022894	0.108185	-0.0171979	-0.0262405	0.0855779	-0.073369	0.0965106	-0.257877	-0.233636	0.0123614	-0.081879	-0.11498	0.212051	0.0511734	0.0206198	-0.140258	-0.179373	-0.043774
ENSMUSG00000026848	30934	Tor1b	torsin family 1, member B [Source:MGI Symbol;Acc:MGI:1353605]	chr2:30808279-30814735	protein_coding	1.73e-16	2.17e-05	0.897809	0.00144916	9.04e-15	0.000169815	0.993791	0.03503	0.413399	0.452164	0.249125	0.180102	0.257146	0.167594	0.153754	-0.0150007	-0.0357689	0.0215483	-0.0121717	0.0475021	-0.192022	-0.263022	-0.107542	-0.147601	-0.201098	0.323697	0.140873	0.00527744	-0.177547	-0.279255	-0.0728788
ENSMUSG00000024236	225115	Svil	supervillin [Source:MGI Symbol;Acc:MGI:2147319]	chr18:4920338-5119497	protein_coding	9.69e-07	0.68597	0.000597221	0.771758	7.25e-06	0.757674	0.0124863	0.861099	0.0926536	0.409265	0.394118	0.292097	0.0319815	-0.0259353	-0.0395967	0.139565	0.186243	0.31606	0.308775	0.0810029	0.125571	-0.119141	-0.12494	-0.0715288	-0.0297063	0.297033	0.0265036	0.22302	-0.0475096	-0.188839	0.0638869
ENSMUSG00000038342	208104	Mlxip	MLX interacting protein [Source:MGI Symbol;Acc:MGI:2141183]	chr5:123844607-123915506	protein_coding	3.47e-06	7.5e-08	0.0745339	0.000623993	2.27e-05	1.06e-06	0.404238	0.0207375	0.196623	0.290043	0.142061	0.256886	0.48185	0.129921	0.132479	-0.0760807	-0.0857636	0.113824	-0.00836916	0.176671	0.199463	-0.0462981	-0.017951	-0.156296	-0.266451	0.221403	0.167042	0.0490905	-0.0052707	-0.353277	-0.037736
ENSMUSG00000004561	52535	Mettl17	methyltransferase like 17 [Source:MGI Symbol;Acc:MGI:1098577]	chr14:52504317-52512914	protein_coding	1.69e-09	0.000118899	0.0104219	0.309196	2.18e-08	0.000760623	0.112642	0.485777	0.304222	0.64422	0.173476	0.395225	0.422506	0.274512	0.144367	-0.121309	-0.083935	0.147231	-0.070758	0.3593	0.0343494	-0.222477	-0.0998673	-0.157234	-0.109398	0.379286	0.180019	0.0879595	-0.111307	-0.206719	-0.009361
ENSMUSG00000030849	14183	Fgfr2	fibroblast growth factor receptor 2 [Source:MGI Symbol;Acc:MGI:95523]	chr7:137305765-140315233	protein_coding	0.000323974	0.153216	1.03e-07	0.0502305	0.00125913	0.264025	8.09e-06	0.187679	0.478684	0.229233	0.240819	-0.0333284	0.114609	-0.22959	-0.172088	0.0613209	0.397226	0.494328	0.455986	0.271877	0.0331508	0.0355047	0.0430786	0.366526	0.240434	0.228852	-0.0564371	0.404854	0.119565	-0.0664148	0.0980051
ENSMUSG00000036800	70363	Fam135b	family with sequence similarity 135, member B [Source:MGI Symbol;Acc:MGI:1917613]	chr15:71275908-71558468	protein_coding	0.000105932	0.00511844	0.473705	0.382961	0.00047697	0.0187165	0.957709	0.554503	0.11851	-0.136821	0.435789	0.414014	0.486236	0.0455665	-0.00935904	0.00937716	-0.119479	0.0350298	0.16309	0.110438	0.248248	0.217417	-0.282058	-0.294199	0.107716	0.207873	0.132955	0.0472696	-0.027648	-0.0585856	-0.119032
ENSMUSG00000031537	16150	Ikbkb	inhibitor of kappaB kinase beta [Source:MGI Symbol;Acc:MGI:1338071]	chr8:23769484-23817261	protein_coding	4.75e-15	2.47e-09	0.211692	0.01653	1.91e-13	4.97e-08	0.703339	0.11812	0.270701	0.415239	0.231075	0.289791	0.357605	0.197539	0.191116	0.0392736	-0.0564007	0.0616615	-0.0532578	0.106574	0.030503	-0.156039	-0.093217	-0.143943	-0.143654	0.301702	0.196383	0.0146442	-0.0906741	-0.302359	-0.144061
ENSMUSG00000052353	80982	9930013L23Rik	cell migration inducing protein, hyaluronan binding [Source:MGI Symbol;Acc:MGI:2443629]	chr7:91081167-91235212	protein_coding	9.66e-09	0.00114842	0.205134	0.0277528	1.09e-07	0.00534664	0.69385	0.147372	0.204819	0.36658	0.308339	0.257707	0.258588	0.211779	0.0692391	-0.104815	-0.106369	-0.0813419	-0.144347	0.0294528	-0.0526003	-0.236143	-0.383446	-0.333069	-0.179132	0.284361	0.108698	-0.0756512	-0.251315	-0.10805	-0.00456981
ENSMUSG00000020038	12952	Cry1	cryptochrome 1 (photolyase-like) [Source:MGI Symbol;Acc:MGI:1270841]	chr10:84594247-84647999	protein_coding	1.21e-08	0.0257683	1.6e-06	0.264478	1.34e-07	0.0695124	9.26e-05	0.441932	0.329452	0.355434	0.177525	-0.0567918	0.203368	0.00567365	0.0139267	-0.114433	0.0605849	0.288582	0.282623	0.160982	-0.0654992	-0.0611783	0.119025	0.10334	0.0753273	0.201405	0.0271339	0.198193	0.0239219	-0.320988	-0.198123
ENSMUSG00000037243	103836	Zfp692	zinc finger protein 692 [Source:MGI Symbol;Acc:MGI:2144276]	chr11:58120371-58128329	protein_coding	3.81e-07	0.239295	0.13193	0.0111726	3.12e-06	0.363694	0.556421	0.0988203	0.0500301	0.90154	0.069436	0.430512	0.317004	0.160951	0.0352562	0.0193039	-0.200381	0.224162	-0.0767074	0.284574	0.0665922	-0.516427	-0.110887	-0.126634	-0.392102	0.36288	0.133129	0.0579119	-0.171839	-0.384013	0.0660009
ENSMUSG00000048218	105827	Amigo2	adhesion molecule with Ig like domain 2 [Source:MGI Symbol;Acc:MGI:2145995]	chr15:97074305-97077918	protein_coding	2.78e-06	0.71594	0.352343	0.570306	1.88e-05	0.780716	0.871111	0.714516	0.660179	0.938272	0.260967	-0.0867629	0.171831	-0.0137759	0.106113	0.199827	-0.00195409	0.328357	0.282982	-0.0320452	-0.490302	-0.623691	0.128127	0.254545	-0.11626	0.443164	0.115999	0.144335	-0.18283	-0.0605676	0.200027
ENSMUSG00000002983	19698	Relb	avian reticuloendotheliosis viral (v-rel) oncogene related B [Source:MGI Symbol;Acc:MGI:103289]	chr7:20191366-20214987	protein_coding	6.89e-06	0.376758	0.101791	0.0584502	4.25e-05	0.4977	0.486735	0.201735	0.479143	0.873762	1.03003	-0.00262606	0.410307	-0.0703895	-0.0621336	0.234092	-0.0199997	0.368941	0.649993	-0.0340886	-0.0888355	-0.575211	-0.442169	0.20263	-0.477301	0.595077	0.127969	0.241211	-0.225897	-0.417227	0.301285
ENSMUSG00000022721	15547	Trmt2a	TRM2 tRNA methyltransferase 2A [Source:MGI Symbol;Acc:MGI:96270]	chr16:18248572-18255065	protein_coding	7.66e-06	0.557513	0.363429	0.00581079	4.67e-05	0.654039	0.880707	0.0741192	0.108926	0.671194	0.0610098	0.169105	0.135149	-0.0101661	0.161568	-0.0099151	-0.153974	0.173024	-0.106117	0.0393907	-0.127752	-0.508336	-0.00555928	-0.13963	-0.341441	0.252559	0.0691588	-0.0119192	-0.195319	-0.221878	0.107644
ENSMUSG00000043301	16522	Kcnj6	potassium inwardly-rectifying channel, subfamily J, member 6 [Source:MGI Symbol;Acc:MGI:104781]	chr16:94970673-95219503	protein_coding	2.08e-05	0.00679187	0.976911	0.283115	0.000112683	0.0234436	0.995121	0.460353	0.168099	-0.156197	0.38178	0.431962	0.440378	0.00438985	0.00941713	0.00750852	-0.0200737	-0.00930039	0.00966193	0.0732272	0.252205	0.151286	-0.362701	-0.351227	0.124031	0.206411	0.115423	0.0133788	-0.0776091	0.073493	-0.0371591
ENSMUSG00000053475	21930	Tnfaip6	tumor necrosis factor alpha induced protein 6 [Source:MGI Symbol;Acc:MGI:1195266]	chr2:51893329-51912406	protein_coding	4.4e-05	0.731734	3.53e-05	0.785262	0.000219268	0.793688	0.00126559	0.869967	0.680184	0.823577	0.484993	-0.22611	0.197448	-0.134183	-0.14341	-0.098869	0.455746	0.790012	0.765789	0.222235	-0.0269896	-0.167748	0.137386	0.349477	-0.0598442	0.440661	-0.0447534	0.558445	0.0730312	-0.271113	0.347177
ENSMUSG00000019359	71584	Gdpd2	glycerophosphodiester phosphodiesterase domain containing 2 [Source:MGI Symbol;Acc:MGI:1918834]	chrX:97925012-97934434	protein_coding	5.83e-05	0.801295	0.553847	0.0543095	0.000282131	0.847559	0.993174	0.194374	0.350042	0.5747	0.562178	0.275498	0.0588257	-0.209553	0.0111969	-0.105789	-0.241103	-0.00259864	0.168681	-0.110675	-0.532319	-0.786852	-0.3823	-0.491962	-0.342554	0.440605	-0.0613297	-0.0464239	-0.548358	-0.308599	-0.0124691
ENSMUSG00000039976	207592	Tbc1d16	TBC1 domain family, member 16 [Source:MGI Symbol;Acc:MGI:2652878]	chr11:119004159-119090013	protein_coding	0.000167853	0.0376106	0.578338	0.0749014	0.000714508	0.0930331	0.993791	0.225088	0.402297	0.514861	0.023693	-0.0631146	0.311737	-0.25505	0.0742584	-0.155197	-0.0604965	0.11125	-0.171038	-0.0889876	-0.151056	-0.658661	-0.120473	-0.18107	-0.237662	0.219434	-0.00606278	-0.0523182	-0.277815	-0.198211	-0.0128664
ENSMUSG00000036907	226359	C1ql2	complement component 1, q subcomponent-like 2 [Source:MGI Symbol;Acc:MGI:3032521]	chr1:122236959-122239948	protein_coding	0.000598908	0.0834404	0.308664	0.00645905	0.00214926	0.170253	0.830509	0.0783397	1.09869	0.92183	0.233299	-0.743119	-0.00316905	-0.520148	-0.80043	-0.539363	0.580754	0.454865	0.325296	-0.149749	-0.5211	-0.987114	-0.708434	0.0540082	-0.981182	0.377674	-0.465778	0.302791	-0.54066	-0.750335	0.533638
ENSMUSG00000045404	217826	Kcnk13	potassium channel, subfamily K, member 13 [Source:MGI Symbol;Acc:MGI:2384976]	chr12:101202509-101301092	protein_coding	0.00076182	0.49437	0.000459135	0.165251	0.00264579	0.601335	0.0102111	0.337174	0.532047	0.553613	0.624929	-0.000341422	0.0116595	-0.21164	-0.0904231	0.296747	0.373756	0.666606	0.607105	0.318397	-0.146632	-0.098647	-0.108248	0.615485	0.296594	0.427562	0.00158573	0.491466	0.0654896	-0.162038	0.0328343
ENSMUSG00000022472	28075	Pppde2	desumoylating isopeptidase 1 [Source:MGI Symbol;Acc:MGI:106313]	chr15:81822753-81864492	protein_coding	4.94e-07	0.561184	0.817652	0.0836067	3.95e-06	0.656926	0.993791	0.236552	0.410975	0.388408	0.158656	0.0134096	0.126945	-0.0182454	0.0501609	0.0769094	0.0249339	0.0842456	0.0176649	-0.0694945	-0.259096	-0.322408	-0.0908302	-0.00599464	-0.159312	0.242862	0.0589426	0.0143375	-0.169582	-0.174243	-0.000593801
ENSMUSG00000030815	68961	Phkg2	phosphorylase kinase, gamma 2 (testis) [Source:MGI Symbol;Acc:MGI:1916211]	chr7:134716654-134727019	protein_coding	2.82e-06	0.0530553	0.811831	1.38e-05	1.91e-05	0.121364	0.993791	0.00188737	0.31796	0.439924	0.0433895	0.190278	0.261947	0.0177913	-0.0424384	-0.137012	-0.0688385	0.0216065	-0.0363787	0.0899941	-0.124851	-0.400526	-0.122207	-0.237295	-0.438497	0.247888	0.0250722	0.00159585	-0.22122	-0.336601	0.103492
ENSMUSG00000036992	56488	Nxt1	NTF2-related export protein 1 [Source:MGI Symbol;Acc:MGI:1929619]	chr2:148498137-148501963	protein_coding	2.13e-05	0.335317	0.302625	0.00553422	0.000115265	0.459775	0.823995	0.071996	0.319034	0.702756	0.163737	0.0743842	0.253265	-0.108704	0.135989	0.00766331	0.178449	0.265239	0.0747683	-0.0322161	0.11268	-0.546222	0.0470196	-0.098937	-0.395867	0.314978	0.0720531	0.12156	-0.121365	-0.465356	0.0520714
ENSMUSG00000074925	72351	Ptar1	protein prenyltransferase alpha subunit repeat containing 1 [Source:MGI Symbol;Acc:MGI:1921875]	chr19:23761690-23795819	protein_coding	5.13e-05	0.00957963	0.154799	0.319392	0.000252013	0.0309181	0.602906	0.496161	0.331113	-0.148576	0.471797	0.482904	0.51452	-0.118908	-0.137218	-0.0248658	-0.0720197	0.0517489	0.286547	0.241667	0.111387	0.0814166	-0.322468	-0.266103	0.142977	0.28431	0.0583822	0.126986	-0.0989419	-0.144983	-0.160974
ENSMUSG00000086894	NA	Gm15708	predicted gene 15708 [Source:MGI Symbol;Acc:MGI:3783149]	chr5:145037730-145041582	sense_intronic	0.000512621	0.0697655	0.0147324	0.620182	0.00187824	0.149486	0.141493	0.752894	-0.804806	1.58119	0.134013	0.381	0.928718	0.321973	0.308817	0.401483	-0.365473	1.29415	0.438517	0.23878	1.36805	0.0349251	0.61332	0.259262	-0.185562	0.32285	0.490248	0.401492	0.56889	-0.657722	-0.0706679
ENSMUSG00000032637	233871	Atxn2l	ataxin 2-like [Source:MGI Symbol;Acc:MGI:2446242]	chr7:133635024-133647016	protein_coding	2.52e-06	0.0344995	0.0829031	0.0651774	1.73e-05	0.0870568	0.432087	0.211271	0.307701	0.487611	0.0846406	0.229909	0.26572	0.0985368	0.0245345	-0.185574	0.0286825	0.171049	-0.0431653	0.242885	-0.0132984	-0.218025	-0.103271	-0.172598	-0.192481	0.277466	0.0508044	0.0998629	-0.126798	-0.241058	0.0512854
ENSMUSG00000022538	224092	Lsg1	large 60S subunit nuclear export GTPase 1 [Source:MGI Symbol;Acc:MGI:107236]	chr16:30560380-30587878	protein_coding	4.2e-10	0.0842735	0.000371661	0.470019	6.1e-09	0.171496	0.00865989	0.631113	0.344804	0.247961	0.281519	0.125606	0.140618	0.0991629	0.0665476	-0.0360853	0.162675	0.143698	0.182629	0.138712	-0.041511	-0.00510065	-0.0323424	-0.0229801	0.0472307	0.249973	0.0675608	0.156928	-0.0254835	-0.110616	-0.000918774
ENSMUSG00000030111	232345	A2m	alpha-2-macroglobulin [Source:MGI Symbol;Acc:MGI:2449119]	chr6:121585991-121629455	protein_coding	9.74e-10	0.00747144	0.0212133	0.413354	1.31e-08	0.0253887	0.182637	0.581617	0.500591	0.906039	1.45052	0.764326	-0.323279	0.207	0.770914	0.376105	0.453925	0.591212	0.324254	0.375074	-0.369945	-0.107826	-0.355352	-0.0131471	0.205282	0.905369	0.257685	0.436116	-0.211568	-0.240266	-0.00943197
ENSMUSG00000030272	52163	Camk1	calcium/calmodulin-dependent protein kinase I [Source:MGI Symbol;Acc:MGI:1098535]	chr6:113283918-113294178	protein_coding	2.98e-08	0.000308719	0.120418	0.000325966	3.08e-07	0.0017429	0.53193	0.0140816	0.100336	0.42538	0.141946	0.234243	0.151169	0.0990755	0.295628	0.0610221	-0.102217	0.04945	-0.156694	0.0513478	-0.0513839	-0.276854	-0.00301227	-0.121873	-0.271191	0.225476	0.151724	-0.0395282	-0.113281	-0.190441	0.0412217
ENSMUSG00000027936	74343	Crtc2	CREB regulated transcription coactivator 2 [Source:MGI Symbol;Acc:MGI:1921593]	chr3:90057885-90068247	protein_coding	5.31e-05	0.0287622	0.104699	0.0384133	0.000259874	0.0755743	0.49515	0.166515	0.27019	0.594756	0.142582	0.0855458	0.362715	-0.0212382	-0.0105507	-0.209271	-0.0288301	0.196984	0.0655361	0.288413	0.0636946	-0.41901	-0.0875962	-0.0064034	-0.262647	0.273268	0.0304138	0.130526	-0.112329	-0.328265	0.0649081
ENSMUSG00000063415	232174	Cyp26b1	cytochrome P450, family 26, subfamily b, polypeptide 1 [Source:MGI Symbol;Acc:MGI:2176159]	chr6:84521738-84543940	protein_coding	0.000605917	0.248625	0.105879	0.12704	0.00216858	0.373344	0.49779	0.292476	0.876111	1.52415	0.652089	-0.482295	-0.780591	-0.409	0.718825	-0.43992	0.018201	-0.0682966	-0.923871	-0.959946	-1.6385	-2.00144	-0.857134	-0.917571	-0.616932	0.642513	-0.227671	-0.483478	-1.35366	-0.805791	-0.672337
ENSMUSG00000020876	74479	Snx11	sorting nexin 11 [Source:MGI Symbol;Acc:MGI:1921729]	chr11:96628669-96639073	protein_coding	0.00100118	0.135498	0.114583	0.139414	0.00337318	0.241735	0.516875	0.307765	0.179188	0.378626	0.0652941	0.182627	0.187329	-0.0371321	-0.0853803	-0.1765	-0.063127	0.125606	0.05988	0.238867	-0.0549865	-0.290153	-0.0907944	-0.12026	-0.150188	0.201434	-0.0279209	0.0903066	-0.139048	-0.249097	-0.00860234
ENSMUSG00000006958	12667	Chrd	chordin [Source:MGI Symbol;Acc:MGI:1313268]	chr16:20733000-20742657	protein_coding	4.82e-08	0.053349	0.0882837	0.0359535	4.76e-07	0.121926	0.447402	0.162282	0.335947	1.15746	0.269098	0.454542	0.469228	0.294775	0.127617	-0.042211	-0.116115	0.481132	0.00927594	0.26526	0.0171655	-0.381554	-0.132205	-0.231493	-0.390417	0.554262	0.212352	0.159888	-0.182022	-0.433041	0.117265
ENSMUSG00000020411	214112	Nipal4	NIPA-like domain containing 4 [Source:MGI Symbol;Acc:MGI:2444671]	chr11:45961457-45980210	protein_coding	0.00106596	0.109055	0.000259809	0.310564	0.00356032	0.206875	0.00646479	0.487273	0.760198	0.591758	0.200638	-0.118775	0.231458	-0.44489	0.162529	-0.272692	0.485537	0.704062	0.539209	0.40624	-0.0432034	-0.332586	0.501101	0.252323	0.211136	0.358455	-0.0808986	0.533762	0.0944085	-0.465756	-0.14313
ENSMUSG00000039367	218811	Sec24c	Sec24 related gene family, member C (S. cerevisiae) [Source:MGI Symbol;Acc:MGI:1919746]	chr14:21493343-21514272	protein_coding	7.99e-14	2.91e-06	0.119919	0.147171	2.52e-12	2.86e-05	0.530537	0.31733	0.268935	0.379631	0.195406	0.150754	0.245732	0.165346	0.121581	-0.0374264	0.0779952	0.105357	-0.0566934	0.0356432	0.0547923	-0.108929	-0.130518	-0.152537	-0.0781195	0.248681	0.123808	0.0405755	-0.0842979	-0.161616	-0.042921
ENSMUSG00000016995	17183	Matn4	matrilin 4 [Source:MGI Symbol;Acc:MGI:1328314]	chr2:164214929-164230860	protein_coding	3.62e-05	0.000322675	0.0959803	0.016467	0.000184797	0.00180915	0.469208	0.117784	0.409782	0.468332	0.36462	0.383455	0.708895	-0.0286873	0.051474	-0.113603	-0.191415	0.172658	0.156336	0.323229	0.107698	-0.324361	-0.156809	-0.173829	-0.368562	0.406547	0.15452	0.115202	-0.136825	-0.400599	0.0831649
ENSMUSG00000055538	71918	Zcchc24	zinc finger, CCHC domain containing 24 [Source:MGI Symbol;Acc:MGI:1919168]	chr14:26530926-26588542	protein_coding	2.12e-09	0.00324779	1.58e-05	0.00350258	2.67e-08	0.0128163	0.00063816	0.0563902	0.396063	0.382595	0.280204	0.17582	0.055556	0.114661	0.184504	0.259965	0.29647	0.279004	0.215083	0.0978432	-0.0440371	0.0110711	0.119384	0.181988	0.249916	0.30867	0.153672	0.2221	0.0671014	-0.0530179	-0.0808341
ENSMUSG00000000766	18390	Oprm1	opioid receptor, mu 1 [Source:MGI Symbol;Acc:MGI:97441]	chr10:3308132-3588235	protein_coding	0.000177767	0.248833	0.118931	0.00140101	0.00074931	0.37362	0.527717	0.034394	0.1897	-0.274704	0.484762	1.03934	0.529547	0.109927	-0.0249432	-0.0456892	0.178094	-0.300404	0.371106	0.456593	0.51794	0.0842271	-0.138599	-0.628433	0.788708	0.359774	0.14221	0.176347	-0.0412162	0.136955	-0.475406
ENSMUSG00000041607	17196	Mbp	myelin basic protein [Source:MGI Symbol;Acc:MGI:96925]	chr18:82644338-82755229	protein_coding	0.000594422	0.399096	0.00992073	0.752815	0.00213526	0.516572	0.108587	0.847994	0.75919	0.760413	0.395495	-0.0432777	0.301161	-0.390895	-0.0738106	-0.0257999	0.314182	0.620197	0.544215	0.281995	-0.143847	-0.53111	0.0749095	0.299473	-0.0779555	0.467955	-0.0473361	0.440147	-0.0751438	-0.380097	0.138005
ENSMUSG00000001741	16170	Il16	interleukin 16 [Source:MGI Symbol;Acc:MGI:1270855]	chr7:90791158-90894436	protein_coding	0.000757229	0.783821	0.889663	0.22171	0.00263047	0.834315	0.993791	0.399016	1.05488	1.1175	0.299751	-0.841101	-0.0488087	-0.557558	-0.101076	-0.0826429	-0.0806774	0.205536	0.367315	-0.145924	-1.18437	-1.46953	-0.0335121	0.612534	-0.530586	0.407759	-0.197522	0.0865625	-0.518718	-0.167158	0.44999
ENSMUSG00000038463	320078	Olfml2b	olfactomedin-like 2B [Source:MGI Symbol;Acc:MGI:2443310]	chr1:172574463-172613120	protein_coding	0.00013607	0.547063	0.633746	0.140505	0.000595119	0.645512	0.993791	0.309335	0.687791	0.890305	0.338072	-0.19723	0.319908	-0.249217	-0.134493	-0.0123025	-0.0537643	0.274808	0.289921	-0.0202889	-0.421647	-0.864714	-0.182645	0.164639	-0.360457	0.429734	-0.0190262	0.122669	-0.326092	-0.301595	0.181531
ENSMUSG00000027215	12521	Cd82	CD82 antigen [Source:MGI Symbol;Acc:MGI:104651]	chr2:93259068-93303497	protein_coding	0.00104017	0.519983	0.0293927	0.796137	0.00348692	0.623262	0.227084	0.877505	0.661321	0.661838	0.161959	-0.283411	0.12859	-0.279302	-0.24582	-0.0713159	0.266003	0.560214	0.402316	0.172362	-0.266728	-0.380926	-0.00546249	0.384457	0.0565843	0.300427	-0.116962	0.350224	-0.0671648	-0.252477	0.0411626
ENSMUSG00000026457	72674	Adipor1	adiponectin receptor 1 [Source:MGI Symbol;Acc:MGI:1919924]	chr1:136311755-136330128	protein_coding	1.1e-10	0.0274036	0.800532	0.0147151	1.83e-09	0.0728509	0.993791	0.111859	0.23909	0.392433	0.142183	0.153368	0.116693	0.106936	0.123482	0.0485182	0.00617622	0.0524388	-0.0556903	-0.0178765	-0.116221	-0.233058	-0.0743909	-0.122727	-0.150247	0.231769	0.0989072	-0.00373794	-0.136599	-0.210685	-0.064176
ENSMUSG00000038564	67661	Ift172	intraflagellar transport 172 [Source:MGI Symbol;Acc:MGI:2682064]	chr5:31555453-31593687	protein_coding	6.19e-07	0.00152817	0.199642	0.271425	4.82e-06	0.00678076	0.683154	0.449307	0.239368	0.545279	0.185669	0.351581	0.44435	0.125764	0.138537	-0.0118993	-0.0350368	0.208408	-0.104162	0.150237	0.169944	-0.211107	-0.151295	-0.213244	-0.122651	0.330474	0.174188	0.0548614	-0.101425	-0.273228	-0.0957156
ENSMUSG00000016356	73368	Col20a1	collagen, type XX, alpha 1 [Source:MGI Symbol;Acc:MGI:1920618]	chr2:180721040-180752445	protein_coding	3.34e-07	0.00593395	0.0768018	0.0537322	2.78e-06	0.0209927	0.411915	0.193536	0.18069	1.2717	0.89178	0.794609	0.856364	0.346699	0.628249	-0.11818	-0.637906	-0.020626	-0.48545	0.316582	0.0377688	-0.945631	-0.748981	-0.596207	-0.576697	0.784696	0.428283	-0.20685	-0.563262	-0.200637	0.16921
ENSMUSG00000034616	245857	Ssh3	slingshot homolog 3 (Drosophila) [Source:MGI Symbol;Acc:MGI:2683546]	chr19:4261468-4269372	protein_coding	9.99e-06	0.0613807	0.181316	0.0260805	5.9e-05	0.13624	0.650961	0.143428	0.486586	1.11947	-0.0356763	0.143192	0.552506	0.0632841	0.0700263	-0.272315	-0.0876221	0.452104	-0.173576	0.267104	-0.0217021	-0.604077	-0.0678735	-0.148402	-0.463194	0.428392	0.103375	0.114503	-0.210514	-0.554638	0.023059
ENSMUSG00000056310	100929	Tyw1	tRNA-yW synthesizing protein 1 homolog (S. cerevisiae) [Source:MGI Symbol;Acc:MGI:2141161]	chr5:130731289-130817633	protein_coding	0.000644512	0.0134401	0.113622	0.0369186	0.00229049	0.0410114	0.515762	0.163958	0.220445	0.461814	0.217945	0.267729	0.435264	0.0297307	-0.00306414	-0.213627	-0.203265	-0.0147898	-0.0210242	0.314321	0.0115537	-0.446873	-0.242033	-0.167036	-0.284609	0.291983	0.0620759	0.0188103	-0.211097	-0.255931	0.0474878
ENSMUSG00000033579	338521	Fa2h	fatty acid 2-hydroxylase [Source:MGI Symbol;Acc:MGI:2443327]	chr8:113868835-113917924	protein_coding	0.00282844	0.238514	0.159776	0.585477	0.00827749	0.362846	0.611243	0.726581	0.548391	0.565457	0.285651	-0.243329	0.229748	-0.392042	-0.159607	-0.141187	0.0770848	0.390085	0.389741	0.0855953	-0.241558	-0.567414	-0.0555172	0.187738	-0.114187	0.289042	-0.115772	0.235627	-0.169188	-0.292308	0.0575048
ENSMUSG00000078485	231002	Plekhn1	pleckstrin homology domain containing, family N member 1 [Source:MGI Symbol;Acc:MGI:2387630]	chr4:155595365-155602851	protein_coding	0.000399224	0.153039	0.0221462	0.210494	0.00151033	0.263782	0.187183	0.387174	0.285665	1.08563	0.0846335	0.522819	0.589276	0.015584	0.0325437	-0.200973	-0.030445	0.634155	-0.156558	0.630195	0.273165	-0.435892	-0.208648	-0.093597	-0.310555	0.494687	0.109108	0.269337	-0.116243	-0.461048	0.118844
ENSMUSG00000034796	102278	Cpne7	copine VII [Source:MGI Symbol;Acc:MGI:2142747]	chr8:125641074-125659282	protein_coding	2.97e-06	0.663407	0.125423	0.0441112	1.99e-05	0.739935	0.543079	0.177104	0.443149	0.981484	0.457553	0.658569	0.296853	0.0292128	0.0585938	0.146034	-0.0286995	0.402961	0.176701	0.437499	-0.174996	-0.54931	-0.222258	-0.0750365	-0.460953	0.635189	0.132673	0.247115	-0.2554	-0.402877	0.305192
ENSMUSG00000070427	16068	Il18bp	interleukin 18 binding protein [Source:MGI Symbol;Acc:MGI:1333800]	chr7:109163393-109166869	protein_coding	1.29e-05	0.00659018	0.0788008	0.05755	7.4e-05	0.0228976	0.418292	0.199918	0.144145	0.638942	0.135028	0.532949	0.547124	0.0875324	0.0564498	0.14542	-0.339689	0.198986	0.0950937	0.2004	0.0632901	-0.352423	0.0165152	-0.187129	-0.28586	0.362766	0.209131	0.0386978	-0.114937	-0.301105	0.0234533
ENSMUSG00000008398	13713	Elk3	ELK3, member of ETS oncogene family [Source:MGI Symbol;Acc:MGI:101762]	chr10:92709959-92774080	protein_coding	1.04e-05	3.1e-06	0.0770805	0.297996	6.09e-05	3.01e-05	0.412782	0.47503	0.131405	0.298489	0.2743	0.385224	-0.366308	0.151706	0.194595	0.449526	0.0845241	-0.159179	-0.130934	-0.218603	-0.413189	-0.305962	-0.210638	-0.154302	-0.108788	0.272354	0.10738	-0.106048	-0.271023	-0.00242057	0.000319447
ENSMUSG00000079165	751865	Sap25	sin3 associated polypeptide [Source:MGI Symbol;Acc:MGI:3802945]	chr5:138082501-138084329	protein_coding	1.39e-07	0.0146148	0.319887	0.0102149	1.24e-06	0.0439103	0.841933	0.0959702	0.986461	1.70759	0.397306	0.51797	0.751031	0.164654	0.841987	0.137783	0.0194475	0.4591	-0.575345	0.206751	-0.215983	-1.08384	-0.130664	-0.173436	-0.809142	0.902333	0.473864	0.0274885	-0.400981	-0.8225	0.0141298
ENSMUSG00000001750	27060	Tcirg1	T cell, immune regulator 1, ATPase, H+ transporting, lysosomal V0 protein A3 [Source:MGI Symbol;Acc:MGI:1350931]	chr19:3895850-3907333	protein_coding	0.00234672	0.0734697	0.0366233	0.216385	0.00708123	0.155381	0.260685	0.39327	0.559502	0.911271	0.0191562	0.109397	0.38125	-0.206277	-0.262217	-0.532171	0.450444	0.361745	-0.0472864	0.588952	0.272191	-0.755803	-0.328659	-0.0526159	-0.312317	0.399832	-0.154854	0.338464	-0.216222	-0.416716	0.234065
ENSMUSG00000048997	72522	Atxn7l2	ataxin 7-like 2 [Source:MGI Symbol;Acc:MGI:1919772]	chr3:108004940-108014052	protein_coding	0.00274962	0.152327	0.271633	0.0994284	0.0080872	0.262827	0.786458	0.258188	0.149419	0.746313	-0.161404	0.142117	0.245452	-0.0939368	-0.206152	-0.368665	-0.131858	0.277086	-0.172753	0.258105	-0.0358249	-0.563163	-0.217501	-0.252677	-0.313423	0.219111	-0.105825	0.0576449	-0.267291	-0.182828	0.18824
ENSMUSG00000025130	18453	P4hb	prolyl 4-hydroxylase, beta polypeptide [Source:MGI Symbol;Acc:MGI:97464]	chr11:120421412-120434767	protein_coding	4.9e-10	0.0472753	0.410006	0.799253	7.03e-09	0.111001	0.916952	0.879309	0.22456	0.36102	0.15982	0.0560624	0.0978003	0.0933899	0.116017	0.0333796	0.0421088	0.0954753	0.0130956	-0.0462795	-0.0846513	-0.172155	-0.030708	-0.0689623	-0.0146132	0.200366	0.0851466	0.0261	-0.0891191	-0.0209517	0.0197616
ENSMUSG00000032220	71602	Myo1e	myosin IE [Source:MGI Symbol;Acc:MGI:106621]	chr9:70054957-70248074	protein_coding	2.65e-12	0.000583359	9.03e-05	0.440525	6.13e-11	0.00301683	0.00272347	0.606115	0.424569	0.3801	0.483161	0.365554	0.311088	0.196436	0.131674	0.14245	0.196656	0.235284	0.306224	0.204908	0.0831749	0.0516205	-0.0452628	-0.0181959	0.0725699	0.413346	0.195412	0.235768	0.0178342	0.010083	0.173281
ENSMUSG00000026890	16874	Lhx6	LIM homeobox protein 6 [Source:MGI Symbol;Acc:MGI:1306803]	chr2:35937270-35961128	protein_coding	3.04e-07	0.00896636	0.494891	0.368316	2.56e-06	0.0293656	0.970106	0.541467	0.00797529	0.264084	0.122449	0.479696	0.16667	0.168259	0.216378	0.0856838	-0.0228984	0.0922652	-0.0650058	0.11502	0.135796	-0.0035599	0.0289234	-0.278992	-0.0808504	0.218551	0.159248	0.0298452	-0.0294582	0.0167388	0.127434
ENSMUSG00000036777	68743	Anln	anillin, actin binding protein [Source:MGI Symbol;Acc:MGI:1920174]	chr9:22135458-22193850	protein_coding	1.86e-05	0.664366	1.53e-11	0.00068139	0.000102175	0.740509	3.6e-09	0.0219966	0.602616	0.759242	0.9082	0.311806	0.0303562	-0.0220176	0.163373	0.317238	0.864586	1.15966	1.3663	0.730393	0.292326	0.378397	0.621474	0.735824	0.832207	0.645466	0.122237	1.03023	0.507005	-0.238867	-0.0408395
ENSMUSG00000031024	76954	St5	suppression of tumorigenicity 5 [Source:MGI Symbol;Acc:MGI:108517]	chr7:116667225-116760861	protein_coding	3.08e-05	0.0220916	0.00206804	0.288834	0.000159661	0.0612283	0.0327667	0.465759	0.293394	0.53227	0.103916	0.246278	0.390418	-0.030548	0.0809322	-0.0179236	0.0604903	0.343422	0.076753	0.380536	0.157514	-0.219396	0.053769	0.116335	-0.125699	0.293965	0.10572	0.2153	0.0270554	-0.337437	0.00356326
ENSMUSG00000027907	20195	S100a11	S100 calcium binding protein A11 [Source:MGI Symbol;Acc:MGI:1338798]	chr3:93324210-93330409	protein_coding	5.95e-05	0.658086	0.00509847	0.173295	0.00028691	0.735299	0.0653175	0.345949	-0.261864	0.705887	0.727569	0.50427	0.202131	-0.0782198	0.1722	0.178166	-0.000808921	0.655204	0.361734	0.481727	0.463186	-0.128903	-0.193635	0.155623	0.29588	0.418965	0.118569	0.374464	0.0740679	-0.150657	-0.0720736
ENSMUSG00000015869	67763	Prpsap1	phosphoribosyl pyrophosphate synthetase-associated protein 1 [Source:MGI Symbol;Acc:MGI:1915013]	chr11:116331959-116355716	protein_coding	2.68e-08	0.034802	0.416375	0.0116245	2.78e-07	0.0876388	0.922208	0.100494	0.258747	0.50133	0.14017	0.179371	0.247788	0.0849399	0.0770643	0.0374058	0.0760477	0.14666	0.0354221	0.0413774	0.0650883	-0.26973	-0.0276832	-0.100588	-0.213322	0.269905	0.111799	0.0748769	-0.0832283	-0.398148	-0.10995
ENSMUSG00000085272	381835	Gm1078	SH3 domain binding kinase family, member 3 [Source:MGI Symbol;Acc:MGI:2685924]	chr7:4916662-4922970	protein_coding	1.89e-06	0.597062	0.000195805	0.647007	1.33e-05	0.685965	0.00521051	0.772823	0.204959	0.61661	0.727347	0.674818	0.185994	0.139194	0.188116	0.0256925	0.336299	0.544512	0.510901	0.517226	0.317334	0.0670966	-0.0283304	-0.131899	0.0846223	0.555934	0.134749	0.477235	0.0560502	-0.389178	0.00343379
ENSMUSG00000018574	11370	Acadvl	acyl-Coenzyme A dehydrogenase, very long chain [Source:MGI Symbol;Acc:MGI:895149]	chr11:69823485-69829113	protein_coding	3.38e-07	0.232247	0.607065	0.137238	2.8e-06	0.355862	0.993791	0.305204	0.203308	0.654163	0.167879	0.196509	0.218449	0.0956673	0.101236	0.06337	-0.0835735	0.155145	-0.0557005	0.0416804	-0.0684322	-0.40335	-0.122344	-0.0914584	-0.167126	0.305464	0.11968	0.0143879	-0.171396	-0.191102	-0.00958776
ENSMUSG00000069516	17105	Lyz2	lysozyme 2 [Source:MGI Symbol;Acc:MGI:96897]	chr10:116714190-116719577	protein_coding	3.38e-05	0.000560555	5.69e-13	2.49e-08	0.000173626	0.00291256	1.7e-10	1.35e-05	-0.343656	-0.127567	0.505485	0.830136	-0.537999	-0.517037	0.245443	0.0550967	0.90129	0.842434	0.58788	1.03803	0.706947	0.452964	0.327838	0.262987	1.144	0.2161	-0.188624	0.842408	0.437684	0.299703	-0.0018925
ENSMUSG00000004568	102098	Arhgef18	rho/rac guanine nucleotide exchange factor (GEF) 18 [Source:MGI Symbol;Acc:MGI:2142567]	chr8:3392806-3456801	protein_coding	5.61e-09	0.000848406	0.523019	0.462064	6.58e-08	0.00414613	0.97921	0.624321	0.328202	0.381261	0.210803	0.225082	0.312314	0.131001	0.0872193	-0.0670253	0.0585212	0.0874891	0.00293519	0.0964052	0.0426336	-0.162771	-0.120648	-0.195702	-0.0578216	0.286337	0.115877	0.0613377	-0.109122	-0.228675	-0.109516
ENSMUSG00000022194	54196	Pabpn1	poly(A) binding protein, nuclear 1 [Source:MGI Symbol;Acc:MGI:1859158]	chr14:55511137-55517206	protein_coding	7.66e-08	0.0110064	0.0747964	0.00838452	7.26e-07	0.0347877	0.405163	0.0887246	0.296431	0.79898	0.157082	0.300195	0.408877	0.253366	0.0629606	-0.0684329	-0.0773332	0.197462	0.051815	0.329073	0.035113	-0.348153	-0.042306	-0.039555	-0.353036	0.388172	0.164193	0.125254	-0.0987252	-0.465721	0.0125682
ENSMUSG00000044447	68813	Dock5	dedicator of cytokinesis 5 [Source:MGI Symbol;Acc:MGI:2652871]	chr14:68369785-68551829	protein_coding	0.000175059	0.463548	6.51e-07	0.0176211	0.00074011	0.573807	4.21e-05	0.12147	0.391049	0.408108	0.703496	0.330187	0.126692	-0.142204	-0.0248623	0.273292	0.579	0.602111	0.767453	0.433875	0.314643	0.0517994	0.0390948	0.37698	0.433831	0.45821	0.0582294	0.59561	0.195629	-0.319469	-0.15769
ENSMUSG00000029528	19303	Pxn	paxillin [Source:MGI Symbol;Acc:MGI:108295]	chr5:115956485-116006196	protein_coding	0.000368864	0.147671	0.0718289	0.0536349	0.00140893	0.256916	0.396445	0.193441	0.0984576	0.650736	0.0478577	0.312166	0.324545	0.010791	0.212908	-0.0120981	-0.0426227	0.352241	-0.121256	0.268096	0.183465	-0.287704	0.0437946	-0.0561685	-0.285776	0.277304	0.134037	0.114115	-0.0291533	-0.423811	-0.0239205
ENSMUSG00000020599	19739	Rgs9	regulator of G-protein signaling 9 [Source:MGI Symbol;Acc:MGI:1338824]	chr11:109086469-109159643	protein_coding	1.03e-06	0.153615	0.316433	0.475546	7.62e-06	0.264308	0.839088	0.636023	-0.0144955	0.265292	0.492613	0.579542	0.238147	-0.0481249	0.184629	0.152155	-0.227924	0.0863863	0.00600506	0.150741	0.0247183	-0.227031	-0.301979	-0.276647	-0.095871	0.330738	0.131701	0.00380197	-0.195234	-0.017431	0.082242
ENSMUSG00000029439	231769	Sfswap	splicing factor, suppressor of white-apricot homolog (Drosophila) [Source:MGI Symbol;Acc:MGI:101760]	chr5:130006906-130077458	protein_coding	9.21e-05	0.0139016	0.263995	0.10453	0.000422211	0.0421467	0.778181	0.264947	0.253588	0.523558	0.0603347	0.278032	0.420336	0.0597585	0.0775331	-0.124431	-0.0615214	0.172081	-0.0866527	0.209702	0.105226	-0.291719	-0.0694543	-0.192761	-0.205649	0.278878	0.108299	0.0584022	-0.112177	-0.184938	0.0791129
ENSMUSG00000015970	218865	Chdh	choline dehydrogenase [Source:MGI Symbol;Acc:MGI:1860776]	chr14:30822009-30853852	protein_coding	0.00178053	0.498161	0.000429606	0.970085	0.00556643	0.604781	0.00972791	0.98118	0.618779	0.555813	0.424666	0.300274	0.208264	-0.171217	-0.29734	0.0188804	0.517112	0.606712	0.672754	0.297381	0.106597	-0.120319	-0.0492513	0.0159879	-0.00786724	0.474883	-0.0603532	0.52349	-0.0117464	-0.581254	-0.0498964
ENSMUSG00000022678	67203	Nde1	nudE neurodevelopment protein 1 [Source:MGI Symbol;Acc:MGI:1914453]	chr16:14163168-14193221	protein_coding	1.49e-10	0.002919	0.0743138	0.58993	2.39e-09	0.0117595	0.403386	0.729744	0.50498	0.848083	0.6524	0.251533	0.262651	0.256989	0.293421	0.361024	0.0808739	0.297643	0.33101	0.0640012	-0.161455	-0.293451	-0.0279687	0.173493	-0.0781105	0.564249	0.293521	0.193382	-0.0773454	-0.29891	-0.0274178
ENSMUSG00000057378	20192	Ryr3	ryanodine receptor 3 [Source:MGI Symbol;Acc:MGI:99684]	chr2:112471312-113057453	protein_coding	8.05e-05	0.0345415	0.0388857	0.377256	0.000376241	0.0871325	0.27074	0.54987	0.153065	0.231088	0.505803	0.363366	0.423956	-0.00796871	0.0357497	0.0681887	-0.126512	0.190001	0.29144	0.213718	0.144378	-0.0490559	-0.178614	-0.0814593	-0.116145	0.313331	0.129981	0.142162	-0.0411877	-0.276619	-0.018312
ENSMUSG00000035783	11475	Acta2	actin, alpha 2, smooth muscle, aorta [Source:MGI Symbol;Acc:MGI:87909]	chr19:34315380-34330026	protein_coding	0.00106941	0.550528	0.022727	0.0896225	0.00357103	0.648284	0.1911	0.244783	0.242428	0.849987	0.278977	0.237007	0.184021	-0.207958	0.195848	0.142557	-0.211893	0.649943	0.196432	0.232392	-0.2703	-0.408002	0.113303	0.137943	-0.371613	0.4021	0.0786173	0.216719	-0.106764	-0.259526	0.328805
ENSMUSG00000028952	100090	Zbtb48	zinc finger and BTB domain containing 48 [Source:MGI Symbol;Acc:MGI:2140248]	chr4:151393683-151401980	protein_coding	0.00115041	0.116399	0.546077	0.187859	0.00381045	0.216848	0.989308	0.361934	0.439467	1.12994	-0.00321356	0.334806	0.674359	-0.211281	0.187527	-0.210886	-0.12377	0.282348	-0.167402	0.370552	0.111121	-1.05888	0.0233391	-0.17514	-0.364459	0.475251	0.10993	0.0904322	-0.274889	-0.482088	-0.027197
ENSMUSG00000031028	22141	Tub	tubby bipartite transcription factor [Source:MGI Symbol;Acc:MGI:2651573]	chr7:116154139-116178174	protein_coding	4.26e-14	2.65e-07	0.0249536	0.0199192	1.42e-12	3.35e-06	0.204656	0.127205	0.297114	0.401897	0.144076	0.144551	0.268644	0.199872	0.117115	-0.0388738	0.0797166	0.124506	0.0138927	0.110849	0.0512463	-0.0775197	-0.0130684	-0.0725756	-0.127947	0.24691	0.136689	0.0822411	-0.0279794	-0.323486	-0.113298
ENSMUSG00000026425	14270	Srgap2	SLIT-ROBO Rho GTPase activating protein 2 [Source:MGI Symbol;Acc:MGI:109605]	chr1:133181628-133424138	protein_coding	1.94e-12	2.89e-06	0.937918	0.352743	4.65e-11	2.84e-05	0.993791	0.528163	0.164121	0.183024	0.251166	0.312457	0.168614	0.19233	0.16159	0.0659939	-0.0133061	0.00575885	0.00850607	0.0426995	-0.00881318	0.0150647	-0.0810702	-0.203764	-0.0479012	0.227692	0.147132	0.0109146	-0.0696457	-0.143568	-0.0847522
ENSMUSG00000041870	68420	Ankrd13a	ankyrin repeat domain 13a [Source:MGI Symbol;Acc:MGI:1915670]	chr5:115224486-115256409	protein_coding	1.17e-08	0.00159752	0.103544	0.217115	1.29e-07	0.00703546	0.491748	0.393769	0.466465	0.663229	0.224215	0.109888	0.481646	0.103983	0.0815211	0.0256513	0.047729	0.260792	0.162259	0.115041	0.0629108	-0.298454	0.0195648	0.0308052	-0.141318	0.365949	0.173201	0.146455	-0.0462933	-0.29437	-0.00659645
ENSMUSG00000026927	68112	Sdccag3	serologically defined colon cancer antigen 3 [Source:MGI Symbol;Acc:MGI:1915362]	chr2:26238120-26245036	protein_coding	6.36e-08	0.102435	0.697121	0.0002163	6.12e-07	0.198243	0.993791	0.0112194	0.195506	0.473184	0.131212	0.257359	0.172192	0.123906	0.111485	0.0112746	-0.074529	-0.00899084	-0.0891583	0.049622	-0.0978425	-0.358269	-0.108885	-0.196462	-0.326814	0.264315	0.104714	-0.030764	-0.190365	-0.252643	0.0434068
ENSMUSG00000049357	271508	4933408B17Rik	RIKEN cDNA 4933408B17 gene [Source:MGI Symbol;Acc:MGI:3045347]	chr18:34739300-34757322	protein_coding	4.14e-06	0.100873	0.00947596	0.316154	2.67e-05	0.195917	0.105267	0.493019	0.321755	1.01373	0.34899	0.852748	0.394881	0.422569	0.222351	-0.124052	-0.0164048	0.542226	0.216828	0.698925	0.0567217	-0.048937	0.0901887	-0.277875	-0.227615	0.634306	0.228937	0.360393	-0.0449754	-0.511898	0.0761102
ENSMUSG00000031385	140571	Plxnb3	plexin B3 [Source:MGI Symbol;Acc:MGI:2154240]	chrX:71002229-71018053	protein_coding	2.04e-05	0.173144	0.000904654	0.74701	0.000111122	0.288233	0.0172863	0.844408	0.744626	0.7844	0.682105	0.305797	0.537157	-0.124123	0.0606846	-0.0410975	0.43891	0.676149	0.53652	0.480679	0.231441	-0.232374	-0.0849001	0.133785	0.0741695	0.629232	0.108155	0.533065	0.0119879	-0.420431	0.0384643
ENSMUSG00000025348	16404	Itga7	integrin alpha 7 [Source:MGI Symbol;Acc:MGI:102700]	chr10:128370669-128395533	protein_coding	8.62e-05	0.738292	0.563245	0.039397	0.00039901	0.798613	0.993791	0.168386	0.611606	1.15838	0.465674	0.122279	0.341184	-0.0651422	-0.0321249	-0.157212	-0.0606451	0.361254	0.110871	0.301721	-0.331067	-0.862263	-0.386928	0.0222302	-0.581266	0.589484	0.0216764	0.1783	-0.389507	-0.474147	0.285419
ENSMUSG00000068206	18693	Pick1	protein interacting with C kinase 1 [Source:MGI Symbol;Acc:MGI:894645]	chr15:79059403-79087304	protein_coding	0.000118344	0.0475072	0.368749	0.00899942	0.00052623	0.11142	0.887274	0.0910251	0.149444	0.534919	0.0410342	0.191589	0.318204	0.0807944	0.0864397	-0.127293	-0.0822336	0.0981584	-0.166156	0.123364	0.0865268	-0.355966	-0.120751	-0.195518	-0.30834	0.229246	0.0895363	-0.00671696	-0.146427	-0.221279	0.0803431
ENSMUSG00000040940	16801	Arhgef1	Rho guanine nucleotide exchange factor (GEF) 1 [Source:MGI Symbol;Acc:MGI:1353510]	chr7:25687731-25711811	protein_coding	0.00135527	0.0438652	0.264253	0.0276019	0.00440418	0.104679	0.778472	0.14698	0.387702	1.00219	0.000523116	0.262738	0.631145	-0.0140957	-0.223271	-0.404605	-0.184216	0.388097	-0.0635703	0.391527	0.0592271	-0.62819	-0.287364	-0.275816	-0.541539	0.413288	-0.00270655	0.132959	-0.283036	-0.595859	0.0786391
ENSMUSG00000033717	11551	Adra2a	adrenergic receptor, alpha 2a [Source:MGI Symbol;Acc:MGI:87934]	chr19:54119472-54123672	protein_coding	0.00142183	0.125328	0.00461622	0.112831	0.00459198	0.229292	0.0610607	0.275391	0.344473	0.533883	0.30402	-0.0664086	-0.214988	0.268378	-0.112899	0.275338	0.149138	-0.0791255	0.0414608	-0.6114	-0.410323	-0.344631	-0.375458	-0.269653	-0.250625	0.278992	0.0539571	-0.124982	-0.350016	-0.279601	-0.153957
ENSMUSG00000022211	268747	Lrrc16b	capping protein regulator and myosin 1 linker 3 [Source:MGI Symbol;Acc:MGI:2448573]	chr14:56109730-56127283	protein_coding	0.000104704	0.0646677	0.325329	0.0862978	0.000471588	0.14167	0.846277	0.240338	0.69832	1.03782	0.136083	0.324365	0.659132	-0.0634483	-0.123581	-0.293884	0.0227347	0.411041	-0.0784387	0.382774	-0.0164533	-0.69023	-0.338102	-0.235475	-0.430403	0.549148	0.0445548	0.184528	-0.320065	-0.520162	0.0947691
ENSMUSG00000023827	68262	Agpat4	1-acylglycerol-3-phosphate O-acyltransferase 4 (lysophosphatidic acid acyltransferase, delta) [Source:MGI Symbol;Acc:MGI:1915512]	chr17:12311370-12412711	protein_coding	1.08e-05	0.270747	0.414919	0.287365	6.32e-05	0.396134	0.921285	0.464346	0.602037	0.69886	0.271451	0.191674	0.346907	-0.104582	0.13183	0.0350606	0.0800165	0.320766	0.0169755	0.125814	-0.175113	-0.482675	-0.122645	-0.0307996	-0.182617	0.441005	0.102304	0.135893	-0.202808	-0.321147	-0.00263744
ENSMUSG00000028656	12331	Cap1	CAP, adenylate cyclase-associated protein 1 (yeast) [Source:MGI Symbol;Acc:MGI:88262]	chr4:122536090-122563499	protein_coding	1.49e-14	4.19e-08	0.0410757	0.123005	5.37e-13	6.32e-07	0.280917	0.287202	0.243605	0.383827	0.181688	0.149658	0.115853	0.168851	0.210086	0.196475	-0.0212324	-0.0408166	-0.0832601	-0.131413	-0.148984	-0.255792	-0.0548623	-0.0845953	-0.0783376	0.239694	0.172816	-0.0691805	-0.136058	0.0228322	0.0319893
ENSMUSG00000018166	13867	Erbb3	erb-b2 receptor tyrosine kinase 3 [Source:MGI Symbol;Acc:MGI:95411]	chr10:128004379-128026908	protein_coding	1.99e-07	0.0257042	0.113564	0.71557	1.73e-06	0.0694289	0.515762	0.822727	0.834312	0.593998	0.458843	0.22017	0.454442	-0.100985	0.139824	0.297943	0.229448	0.333847	0.282276	0.0464328	-0.150422	-0.361137	-0.0367433	0.124207	0.0585909	0.526831	0.197806	0.223001	-0.106024	-0.593739	-0.429329
ENSMUSG00000008845	93671	Cd163	CD163 antigen [Source:MGI Symbol;Acc:MGI:2135946]	chr6:124254469-124280745	protein_coding	0.00235667	0.534581	0.550883	0.0166127	0.0071054	0.63517	0.991983	0.118407	0.114278	1.03765	0.648234	0.279804	-0.590208	-0.191618	-0.044123	0.188588	-0.353738	0.402094	0.0770538	-0.187823	-1.05822	-0.82717	-0.615304	-0.279039	0.886989	0.51999	-0.15934	-0.0156032	-0.694934	1.09915	0.196558
ENSMUSG00000004394	103694	Tmed4	transmembrane p24 trafficking protein 4 [Source:MGI Symbol;Acc:MGI:1915070]	chr11:6170172-6175073	protein_coding	1.6e-08	0.0222307	0.850305	0.0681463	1.73e-07	0.0615554	0.993791	0.21548	0.311043	0.475761	0.145138	0.127438	0.152718	0.0936332	0.191828	0.121419	0.064441	0.0197368	-0.0517144	-0.0480625	-0.093884	-0.362391	-0.00502504	-0.0540816	-0.1524	0.264845	0.139899	-0.00389977	-0.128845	-0.219786	-0.0712858
ENSMUSG00000001062	72325	1300018I17Rik	VPS9 domain containing 1 [Source:MGI Symbol;Acc:MGI:1914143]	chr8:125766056-125778448	protein_coding	0.00186363	0.102525	0.511272	0.0121256	0.00579655	0.198338	0.974103	0.102535	0.231843	0.658085	-0.114025	0.123973	0.328635	-0.042409	-0.0987514	-0.315213	-0.0694357	0.161202	-0.203237	0.146939	0.0273566	-0.539293	-0.187964	-0.292247	-0.422225	0.224969	-0.0319346	0.00886716	-0.248037	-0.327963	0.103129
ENSMUSG00000024754	83921	Tmem2	transmembrane protein 2 [Source:MGI Symbol;Acc:MGI:1890373]	chr19:21852632-21933017	protein_coding	1.48e-07	0.551105	0.367257	0.0800915	1.31e-06	0.648807	0.885542	0.232525	-0.00108055	0.20827	0.387317	0.245226	0.0267078	0.0337803	0.0969085	0.0805354	-0.0663223	0.0946494	0.0965292	-0.0549456	-0.0385339	-0.0798404	-0.193879	-0.219636	-0.134613	0.209933	0.059483	0.0174777	-0.132972	-0.0915148	0.0605761
ENSMUSG00000020834	70451	Dhrs13	dehydrogenase/reductase (SDR family) member 13 [Source:MGI Symbol;Acc:MGI:1917701]	chr11:77845582-77851568	protein_coding	0.00221997	0.0538099	0.750418	0.008506	0.0067446	0.122666	0.993791	0.0892368	0.506967	0.237596	0.229198	0.257107	-0.260693	0.300506	0.283994	0.122353	0.12697	-0.176842	-0.0540628	-0.0292454	-0.640689	-0.113933	0.000732679	-0.163999	-0.437395	0.307717	0.11154	-0.0332951	-0.229472	-0.194217	0.209882
ENSMUSG00000004894	73940	Hapln2	hyaluronan and proteoglycan link protein 2 [Source:MGI Symbol;Acc:MGI:2137300]	chr3:87825472-87831705	protein_coding	4.05e-07	0.00425708	3.76e-11	0.000146659	3.29e-06	0.0160845	7.77e-09	0.00883973	0.604399	0.806204	0.828044	0.476382	0.265499	0.0230508	0.350139	0.577477	0.719734	1.04428	1.08245	0.669247	0.380835	0.261123	0.604542	0.770342	0.831502	0.678757	0.304042	0.878926	0.50421	0.0502906	0.0977144
ENSMUSG00000042190	14747	Cmklr1	chemokine-like receptor 1 [Source:MGI Symbol;Acc:MGI:109603]	chr5:114062163-114100635	protein_coding	3.93e-07	0.38153	0.0056177	0.189372	3.21e-06	0.501453	0.0700706	0.363753	0.680642	0.645917	0.817848	0.561652	0.159666	0.0288833	0.312935	0.215365	0.456794	0.471627	0.522925	0.196944	-0.0641816	-0.145407	0.0180125	-0.149342	0.284306	0.676515	0.179212	0.412073	-0.0852295	-0.0205916	0.107175
ENSMUSG00000051107	NA	Gm15440	predicted gene 15440 [Source:MGI Symbol;Acc:MGI:3642353]	chr13:51780698-51796610	protein_coding	0.000389631	0.338628	0.63125	0.0109264	0.00148015	0.462954	0.993791	0.0978573	0.588972	0.67751	0.121775	0.0497744	0.320842	-0.241314	0.091695	-0.042683	0.0911295	0.199616	-0.228986	-0.0446461	-0.177	-0.719207	-0.259066	-0.137104	-0.49702	0.359508	0.0321351	0.0042785	-0.323094	-0.357769	0.143529
ENSMUSG00000038346	269800	Zfp384	zinc finger protein 384 [Source:MGI Symbol;Acc:MGI:2443203]	chr6:124958963-124988083	protein_coding	2.87e-12	2.92e-06	0.170971	0.03221	6.54e-11	2.87e-05	0.632689	0.155799	0.118605	0.430619	0.235271	0.300244	0.222968	0.163805	0.228822	0.154403	-0.103129	0.0656681	-0.09722	0.0590766	0.00123383	-0.201146	-0.10367	-0.0867643	-0.14026	0.271185	0.192499	-0.018901	-0.0975865	-0.164385	-0.0430262
ENSMUSG00000008393	52502	Carhsp1	calcium regulated heat stable protein 1 [Source:MGI Symbol;Acc:MGI:1196368]	chr16:8658480-8672446	protein_coding	0.000472211	0.873938	0.00355596	0.53315	0.00174589	0.901622	0.0494931	0.684891	0.476396	0.592636	0.277467	-0.186364	0.106166	-0.0892481	0.0866781	0.0954058	0.272826	0.478842	0.453616	0.150347	-0.0974042	-0.203042	0.262827	0.432117	0.109946	0.290034	0.0497505	0.338908	0.0986243	-0.0784192	0.150543
ENSMUSG00000028318	64424	Polr1e	polymerase (RNA) I polypeptide E [Source:MGI Symbol;Acc:MGI:1929022]	chr4:45031255-45049637	protein_coding	0.000781939	0.102779	0.0581047	0.887352	0.00270796	0.198645	0.350445	0.93447	0.177134	0.49292	0.167628	0.116122	0.123657	-0.0753716	0.314973	-0.031832	0.0767611	0.349747	-0.140676	-0.0348877	0.0232835	-0.218545	0.00666942	-0.182842	0.0174447	0.238451	0.0828567	0.0627361	-0.0928583	-0.0181035	0.0271879
ENSMUSG00000079254	NA	Itprip	NA	chr19:47968888-47993989	NA	3.43e-05	0.00304402	0.274081	0.521056	0.000175832	0.0121838	0.787942	0.675386	1.10142	1.37355	0.0646796	-0.060601	1.32295	-0.262429	0.0364133	-0.263617	-0.553298	0.56341	-0.130484	-0.0322663	-0.331767	-1.07257	-0.158751	-0.235282	0.212208	0.619762	0.208329	-0.0381597	-0.449593	-0.338699	-0.589066
ENSMUSG00000001521	22158	Tulp3	tubby-like protein 3 [Source:MGI Symbol;Acc:MGI:1329045]	chr6:128270958-128306069	protein_coding	0.00102118	0.247291	0.0496763	0.210269	0.00343344	0.37199	0.317651	0.386876	0.213714	0.347296	0.0825522	0.210296	0.166053	-0.0339956	0.122135	-0.119717	0.0977355	0.200721	-0.0413033	0.233855	0.0500746	-0.180572	-0.00172077	-0.0961578	-0.128805	0.213465	0.0336186	0.122752	-0.0570939	-0.230237	0.0213194
ENSMUSG00000072893	NA	4933439C10Rik	RIKEN cDNA 4933439C10 gene [Source:MGI Symbol;Acc:MGI:1921726]	chr11:59318964-59327349	processed_transcript	3.51e-08	0.00585903	0.0642756	0.0110845	3.58e-07	0.0208018	0.370875	0.0984811	0.0908631	0.68323	0.119773	0.339658	0.278139	0.259629	0.183908	0.0800563	-0.186204	0.177167	-0.0863173	0.200554	0.00107201	-0.246434	-0.022182	-0.0590476	-0.279634	0.308381	0.200433	0.0262999	-0.0816478	-0.337444	-0.0315109
ENSMUSG00000026280	66615	Atg4b	autophagy related 4B, cysteine peptidase [Source:MGI Symbol;Acc:MGI:1913865]	chr1:95647877-95686572	protein_coding	8.14e-07	0.038233	0.504774	0.0987667	6.19e-06	0.0941435	0.973437	0.257384	0.233001	0.373283	0.111177	0.0933426	0.200733	0.0303267	0.122265	-0.00804372	-0.0100483	0.0979511	-0.0903411	0.0192353	-0.0423162	-0.245006	-0.0792529	-0.082151	-0.121698	0.202701	0.0863204	0.00419925	-0.112181	-0.13407	-0.00817262
ENSMUSG00000086095	NA	Gm15328	predicted gene 15328 [Source:MGI Symbol;Acc:MGI:3705182]	chr18:16974716-16981492	lincRNA	2.25e-06	0.0029423	0.281594	0.954188	1.55e-05	0.0118468	0.798213	0.973179	-0.376258	-0.091239	0.464539	0.805028	0.013136	0.445184	0.183902	0.471076	-0.0467806	-0.10138	0.189677	0.320194	0.342614	0.435043	-0.0909601	-0.0137588	-0.00959922	0.200518	0.278324	0.0904276	0.168235	-0.0470555	0.0529714
ENSMUSG00000023170	56310	Gps2	G protein pathway suppressor 2 [Source:MGI Symbol;Acc:MGI:1891751]	chr11:69727190-69730293	protein_coding	3.01e-06	0.590696	0.453231	0.149548	2.02e-05	0.680747	0.945894	0.320388	0.434933	0.747239	-0.0798979	0.0626667	0.175959	0.1178	0.0264386	-0.104392	0.155028	0.242397	-0.00594201	0.0178197	-0.103946	-0.387041	0.100394	-0.149239	-0.209347	0.291235	0.0539516	0.102326	-0.134958	-0.203877	0.107796
ENSMUSG00000000149	14673	Gna12	guanine nucleotide binding protein, alpha 12 [Source:MGI Symbol;Acc:MGI:95767]	chr5:141234162-141306585	protein_coding	0.000634512	0.134102	0.56849	0.393565	0.00225971	0.240063	0.993791	0.564281	0.532642	0.587422	0.139608	-0.00965556	0.400813	-0.23263	-0.0494121	-0.0079077	0.0697678	0.266797	0.102698	0.0788373	-0.0620613	-0.553254	-0.0863227	0.0805852	-0.148749	0.312504	0.0277158	0.129525	-0.155263	-0.30106	-0.0227859
ENSMUSG00000001240	54409	Ramp2	receptor (calcitonin) activity modifying protein 2 [Source:MGI Symbol;Acc:MGI:1859650]	chr11:101107142-101121060	protein_coding	1.34e-06	0.0588045	0.0828265	0.84033	9.72e-06	0.131619	0.432087	0.905712	0.186345	0.709078	0.0558459	-0.0330028	0.148153	0.177838	0.27992	-5.72e-06	0.0449409	0.175049	-0.23142	-0.171486	0.00674894	-0.35619	-0.0073464	-0.138489	-0.0252028	0.229567	0.151476	-0.0457292	-0.123819	0.309565	0.289039
ENSMUSG00000022176	140743	Rem2	rad and gem related GTP binding protein 2 [Source:MGI Symbol;Acc:MGI:2155260]	chr14:55094737-55099471	protein_coding	9.48e-06	0.464699	0.729818	0.0163889	5.62e-05	0.57498	0.993791	0.117556	0.655618	0.676895	0.548978	0.0699193	0.0531161	-0.0458883	0.377068	-0.0970991	-0.244373	-0.0772347	-0.0462313	-0.13193	-0.846875	-0.800018	-0.218141	-0.298949	-0.500457	0.487853	0.0717992	-0.124942	-0.540996	-0.224722	0.150792
ENSMUSG00000045731	18155	Pnoc	prepronociceptin [Source:MGI Symbol;Acc:MGI:105308]	chr14:66019310-66044246	protein_coding	0.000124594	0.843734	0.597776	0.12533	0.000550847	0.87937	0.993791	0.29013	0.543095	0.604213	0.628613	0.262819	0.0886509	-0.172335	0.150792	0.0762962	0.119575	0.0510866	0.222804	0.244801	-0.334869	-0.725462	-0.255018	0.0582786	-0.346095	0.509685	0.0358509	0.159567	-0.314268	-0.105466	0.400195
ENSMUSG00000036098	225908	Gm98	myelin regulatory factor [Source:MGI Symbol;Acc:MGI:2684944]	chr19:10282562-10315438	protein_coding	0.00166122	0.318534	7.1e-05	0.347993	0.00525055	0.443345	0.00225096	0.523343	0.614657	0.682335	0.372874	-0.0464596	0.363454	-0.289284	-0.0371647	-0.0811216	0.525826	0.800561	0.569675	0.417706	0.274622	-0.171058	0.159636	0.383044	0.209846	0.405852	-0.0110292	0.578442	0.161561	-0.264625	0.10397
ENSMUSG00000021556	105348	Golm1	golgi membrane protein 1 [Source:MGI Symbol;Acc:MGI:1917329]	chr13:59736157-59777345	protein_coding	4.3e-07	7.36e-05	0.716126	0.554012	3.48e-06	0.000502706	0.993791	0.700932	0.232071	0.501615	0.323336	0.0931947	-0.0786029	0.185139	0.387252	0.284996	-0.0596325	-0.0098105	0.0413435	-0.12556	-0.370306	-0.326287	0.105259	0.066242	-0.061183	0.287554	0.194696	-0.0384147	-0.131273	0.0802698	0.103038
ENSMUSG00000024325	19763	Ring1	ring finger protein 1 [Source:MGI Symbol;Acc:MGI:1101770]	chr17:34157537-34161825	protein_coding	0.00144538	0.224141	0.582574	0.0213921	0.0046588	0.346996	0.993791	0.131511	0.331323	0.76934	0.00961798	0.254419	0.365934	-0.0345628	-0.0837347	-0.292197	-0.0322819	0.190638	-0.144138	0.248219	0.0023291	-0.613265	-0.237491	-0.298397	-0.461468	0.341175	-0.0111401	0.0656093	-0.286706	-0.453304	0.0737727
ENSMUSG00000060216	216869	Arrb2	arrestin, beta 2 [Source:MGI Symbol;Acc:MGI:99474]	chr11:70245937-70254530	protein_coding	0.000358933	0.366528	0.246899	0.0391699	0.00137927	0.488171	0.755756	0.167956	0.381943	0.782377	-0.0643583	0.172566	0.294428	-0.0204845	0.214028	-0.139625	0.0353988	0.160107	-0.404211	0.135131	-0.0521157	-0.642754	-0.125825	-0.17706	-0.390444	0.318132	0.0870866	-0.0183937	-0.249439	-0.300659	0.0713917
ENSMUSG00000010086	22671	Rnf112	ring finger protein 112 [Source:MGI Symbol;Acc:MGI:106611]	chr11:61261744-61267833	protein_coding	7.71e-06	0.299002	0.631032	0.00228781	4.7e-05	0.424874	0.993791	0.0448265	0.353323	0.812898	0.0527393	0.141777	0.282241	0.126884	0.0926927	-0.124485	-0.0927322	0.0288277	-0.228674	0.0292993	-0.163814	-0.657186	-0.188721	-0.236962	-0.48637	0.340184	0.0943334	-0.0658199	-0.311671	-0.453198	-0.032647
ENSMUSG00000021514	170936	Zfp369	zinc finger protein 369 [Source:MGI Symbol;Acc:MGI:2176229]	chr13:65379922-65405729	protein_coding	0.000107623	0.0310641	0.481714	0.399571	0.000483842	0.0802106	0.962226	0.569037	0.239308	-0.0915336	0.349723	0.434187	0.404938	0.0467612	0.0404772	-0.00805251	-0.117003	-0.18233	-0.0636234	0.0583602	0.0486265	-0.0440357	-0.372869	-0.383879	-0.101962	0.232921	0.121031	-0.076149	-0.188039	-0.195784	-0.16997
ENSMUSG00000009075	192650	Cabp7	calcium binding protein 7 [Source:MGI Symbol;Acc:MGI:2183437]	chr11:4636695-4646981	protein_coding	0.00114281	0.95975	0.00621503	0.409223	0.00378937	0.968139	0.0752683	0.577567	0.572624	0.83557	0.48835	-0.0704422	0.124172	-0.149982	-0.00494473	0.00746299	0.272601	0.475806	0.768692	0.392492	-0.175852	-0.509747	0.275397	0.470397	0.209322	0.456526	-0.00582312	0.477397	0.0150488	-0.172859	0.0952164
ENSMUSG00000021986	72125	Fam123a	APC membrane recruitment 2 [Source:MGI Symbol;Acc:MGI:1919375]	chr14:60996884-61000040	protein_coding	4.68e-08	0.000311065	0.0525232	0.726992	4.63e-07	0.00175547	0.329832	0.83033	0.535611	0.0412647	0.411851	0.428129	0.511796	-0.0684527	-0.0584834	0.174559	0.110336	0.201415	0.269561	0.0907148	0.0865214	0.0916979	-0.200773	-0.162854	-0.0387061	0.354214	0.139855	0.168007	-0.0463521	-0.397	-0.190287
ENSMUSG00000068917	12748	Clk2	CDC-like kinase 2 [Source:MGI Symbol;Acc:MGI:1098669]	chr3:88968517-88981043	protein_coding	2.18e-06	0.0158334	0.559576	0.00928243	1.51e-05	0.0469271	0.993545	0.0921716	0.241099	0.578692	0.114284	0.137271	0.360544	0.116916	0.0197624	-0.0285336	-0.150789	0.101505	-0.0283157	0.0408196	-0.0313433	-0.360271	-0.122837	-0.124985	-0.281677	0.267836	0.117172	-0.00919498	-0.159859	-0.234931	0.0375515
ENSMUSG00000032060	12955	Cryab	crystallin, alpha B [Source:MGI Symbol;Acc:MGI:88516]	chr9:50560663-50564938	protein_coding	6.35e-06	0.123124	0.406737	0.515181	3.94e-05	0.226498	0.914812	0.670757	0.959341	1.20001	0.403106	0.272628	0.698628	-0.0478259	0.125155	0.17319	0.178998	0.455856	0.216366	0.210815	-0.0817156	-0.791985	-0.0615847	0.111377	-0.177175	0.708772	0.237287	0.265509	-0.205977	-0.59745	-0.154766
ENSMUSG00000026605	108000	Cenpf	centromere protein F [Source:MGI Symbol;Acc:MGI:1313302]	chr1:191464278-191512165	protein_coding	0.00044986	0.0531168	5.22e-06	0.00258371	0.00167594	0.121486	0.000255923	0.0483571	0.864858	0.4225	0.895703	0.499187	-0.38208	0.0870418	0.162616	1.07254	-0.496567	-0.922765	-0.366721	-1.71379	-1.74351	-1.25822	-1.09981	-1.14044	-1.03167	0.670562	0.235029	-0.874962	-1.31049	-0.339394	-0.18269
ENSMUSG00000027953	19729	Slc50a1	solute carrier family 50 (sugar transporter), member 1 [Source:MGI Symbol;Acc:MGI:107417]	chr3:89071968-89074692	protein_coding	0.00283838	0.723045	0.33559	0.0519684	0.00830158	0.786007	0.854483	0.190914	0.27809	0.628206	0.0540853	0.112276	0.0573184	-0.0547228	-0.154113	-0.167532	0.0532329	0.20546	0.0790258	0.279622	-0.167539	-0.477469	-0.129173	-0.000186442	-0.331121	0.268164	-0.0797625	0.154335	-0.193592	-0.258457	0.226999
ENSMUSG00000021702	21828	Thbs4	thrombospondin 4 [Source:MGI Symbol;Acc:MGI:1101779]	chr13:93521345-93564973	protein_coding	5.34e-05	0.193189	0.0312262	0.274314	0.000260784	0.311141	0.236757	0.451978	1.13382	1.469	1.62106	0.409858	0.156441	-0.0945252	0.667838	0.712926	0.674532	0.834244	1.23869	0.257465	-0.302848	-0.729278	0.285475	0.560534	0.462418	1.15843	0.36067	0.751234	-0.0465292	-0.5889	-0.300084
ENSMUSG00000026958	83768	Dpp7	dipeptidylpeptidase 7 [Source:MGI Symbol;Acc:MGI:1933213]	chr2:25207596-25212079	protein_coding	0.000114857	0.326175	0.360705	0.0320466	0.000512591	0.4506	0.879032	0.15556	0.31504	0.670675	0.101431	0.159776	0.292048	0.0250845	-0.00873377	-0.125453	-0.0180586	0.192498	0.0485416	0.244384	-0.0410509	-0.453093	-0.0616237	-0.0408457	-0.316561	0.311731	0.0457363	0.116841	-0.149153	-0.424507	0.00889513
ENSMUSG00000028048	14466	Gba	glucosidase, beta, acid [Source:MGI Symbol;Acc:MGI:95665]	chr3:89006650-89012803	protein_coding	1.17e-07	0.0668532	0.559427	0.0135486	1.06e-06	0.144919	0.993545	0.107596	0.33964	0.555629	0.19588	0.206961	0.232595	0.124561	0.175307	-0.0239402	0.00703791	0.0900212	-0.156789	0.0465975	-0.100006	-0.341046	-0.177362	-0.184304	-0.262317	0.324528	0.127131	-0.00328316	-0.20068	-0.276217	-0.0171829
ENSMUSG00000027889	109674	Ampd2	adenosine monophosphate deaminase 2 [Source:MGI Symbol;Acc:MGI:88016]	chr3:107876780-107889769	protein_coding	4.75e-07	0.0734193	0.875704	0.0236292	3.81e-06	0.155339	0.993791	0.137495	0.403813	0.786738	0.328691	0.425626	0.394367	0.179507	0.204678	-0.0179067	-0.0347438	0.04864	-0.157377	0.0722205	-0.0441898	-0.558591	-0.281389	-0.371313	-0.372814	0.486217	0.190161	-0.017815	-0.313871	-0.307961	0.0470382
ENSMUSG00000029720	NA	Lrch4	predicted gene 20605 [Source:MGI Symbol;Acc:MGI:5306917]	chr5:138070151-138082527	protein_coding	5.06e-06	0.0961902	0.733224	0.0415782	3.21e-05	0.188875	0.993791	0.172489	0.692617	1.3565	0.425839	0.384632	0.725996	0.103155	0.144643	0.0380158	-0.00976908	0.392042	-0.170295	0.0186865	0.0236101	-0.861306	-0.451491	-0.32793	-0.552868	0.714898	0.252953	0.0576661	-0.404279	-0.677337	-0.0668023
ENSMUSG00000024299	224697	Adamts10	a disintegrin-like and metallopeptidase (reprolysin type) with thrombospondin type 1 motif, 10 [Source:MGI Symbol;Acc:MGI:2449112]	chr17:33660949-33690927	protein_coding	0.000329858	0.361263	0.522691	0.0178624	0.00127962	0.483223	0.97911	0.12166	0.308797	0.803739	0.0483379	0.319032	0.375379	0.00582539	-0.100049	-0.0988039	-0.266307	0.208699	-0.0870126	0.0578232	-0.199726	-0.589215	-0.2354	-0.360013	-0.458953	0.369977	0.0455879	-0.0216994	-0.346088	-0.342186	0.0950672
ENSMUSG00000047719	71707	Ubiad1	UbiA prenyltransferase domain containing 1 [Source:MGI Symbol;Acc:MGI:1918957]	chr4:147808404-147819080	protein_coding	0.000260513	0.0154606	0.191475	0.0932313	0.00104148	0.0459522	0.66959	0.249977	0.222925	0.47632	0.0494372	0.185897	0.251123	0.0256811	0.342324	0.0414949	-0.0801049	0.0257698	-0.284231	0.0552914	-0.0519067	-0.424869	0.00865588	-0.0891102	-0.194725	0.233645	0.165156	-0.0708187	-0.139307	-0.195037	-0.0711307
ENSMUSG00000030590	73833	Fam98c	family with sequence similarity 98, member C [Source:MGI Symbol;Acc:MGI:1921083]	chr7:29937330-29941453	protein_coding	7.05e-08	0.0231045	0.749344	0.000851352	6.72e-07	0.0635429	0.993791	0.0254123	0.401713	0.639909	0.171817	0.407159	0.381442	0.216582	0.0504431	-0.0110902	-0.12941	0.0468898	0.0158649	0.117063	-0.14968	-0.376437	-0.105509	-0.301187	-0.440657	0.40515	0.159344	0.0126019	-0.233203	-0.358114	0.0951457
ENSMUSG00000036555	74239	Iqce	IQ motif containing E [Source:MGI Symbol;Acc:MGI:1921489]	chr5:141137581-141178532	protein_coding	0.00164564	0.00352276	0.275972	0.0200759	0.00520469	0.0136912	0.790432	0.127654	0.326625	0.536656	0.119941	0.245458	0.572647	0.0574053	0.066233	-0.249827	-0.0191549	0.15244	-0.131531	0.294899	0.226867	-0.32681	-0.18524	-0.200386	-0.367452	0.30717	0.111615	0.0741633	-0.121392	-0.374006	0.0676092
ENSMUSG00000030714	75565	Ccdc101	SAGA complex associated factor 29 [Source:MGI Symbol;Acc:MGI:1922815]	chr7:133792623-133816639	protein_coding	0.00209915	0.485671	0.638826	0.307346	0.0064268	0.59371	0.993791	0.483787	0.144132	0.839916	0.230736	0.296016	0.338466	-0.127589	-0.0385796	0.138564	0.126275	0.286423	0.0469825	0.170241	0.320608	-0.681083	-0.222333	0.0127901	-0.226694	0.3777	0.0777153	0.15748	-0.142504	-0.230353	0.153821
ENSMUSG00000021495	212483	Fam193b	family with sequence similarity 193, member B [Source:MGI Symbol;Acc:MGI:2385851]	chr13:55640480-55672681	protein_coding	9.08e-05	0.0414564	0.270107	0.0108108	0.000417663	0.100262	0.784831	0.097684	0.425778	0.910867	0.107101	0.429769	0.636204	0.0518194	0.213902	-0.0300373	-0.188675	0.158302	-0.283727	0.330094	0.0217516	-0.700746	-0.176926	-0.129712	-0.549686	0.468379	0.217972	0.00399846	-0.246408	-0.523898	0.0297857
ENSMUSG00000078429	52468	Ctdsp2	CTD (carboxy-terminal domain, RNA polymerase II, polypeptide A) small phosphatase 2 [Source:MGI Symbol;Acc:MGI:1098748]	chr10:126415573-126437231	protein_coding	8.34e-07	0.123969	0.742926	0.0293397	6.33e-06	0.227338	0.993791	0.150984	0.364206	0.490577	0.154716	0.112779	0.263192	0.0472867	0.0483968	0.0382932	0.0507177	0.105308	0.0206554	0.0788745	-0.0502967	-0.337982	-0.0856637	0.00438879	-0.221526	0.28057	0.0992921	0.063889	-0.117389	-0.43134	-0.145925
ENSMUSG00000031389	171207	Arhgap4	Rho GTPase activating protein 4 [Source:MGI Symbol;Acc:MGI:2159577]	chrX:71136581-71167409	protein_coding	7.49e-09	0.0172079	0.680896	0.262196	8.58e-08	0.0501788	0.993791	0.439271	0.540736	1.11951	0.638391	0.558752	0.224143	0.378989	0.629724	0.0269285	-0.0269645	0.0814622	-0.108023	0.301949	-0.343557	-0.659061	-0.11669	-0.229875	-0.231088	0.714348	0.314946	0.0621058	-0.337296	-0.408346	-0.115153
ENSMUSG00000022546	76282	Gpt	glutamic pyruvic transaminase, soluble [Source:MGI Symbol;Acc:MGI:95802]	chr15:76526963-76530304	protein_coding	1.31e-06	0.0796185	0.0585609	0.203722	9.52e-06	0.164629	0.352036	0.379578	1.00096	1.17009	0.532759	0.18714	0.672443	0.0973733	0.199111	-0.111138	0.428199	0.55332	0.239829	0.388037	0.0996832	-0.519396	-0.0938196	0.0897595	-0.32675	0.722737	0.214447	0.402346	-0.105943	-0.618972	0.110124
ENSMUSG00000038828	68796	Tmem214	transmembrane protein 214 [Source:MGI Symbol;Acc:MGI:1916046]	chr5:31171752-31181764	protein_coding	1.41e-06	0.0022961	0.630491	0.0122519	1.02e-05	0.00956829	0.993791	0.102843	0.536264	0.778202	0.190285	0.227125	0.648914	0.112295	0.0648799	-0.0664776	-0.0933178	0.223518	-0.110279	0.0121517	0.0193325	-0.442389	-0.235684	-0.281451	-0.404327	0.432969	0.189903	0.0080183	-0.235048	-0.399885	0.0124603
ENSMUSG00000026589	89867	Sec16b	SEC16 homolog B (S. cerevisiae) [Source:MGI Symbol;Acc:MGI:2148802]	chr1:159436659-159498756	protein_coding	4.75e-07	0.114821	0.214272	0.137222	3.81e-06	0.214527	0.708089	0.305204	0.0324603	0.630886	0.753085	0.809762	0.2194	-0.0188269	0.387823	0.311083	-0.0947984	0.377491	0.253862	0.192348	0.0921416	-0.272222	-0.111399	-0.306331	-0.324995	0.556548	0.22487	0.182226	-0.149453	-0.0187129	0.488507
ENSMUSG00000040415	80904	Dtx3	deltex 3, E3 ubiquitin ligase [Source:MGI Symbol;Acc:MGI:2135752]	chr10:126627234-126632984	protein_coding	0.000112115	0.300716	0.699213	0.00446476	0.000501419	0.426402	0.993791	0.0636442	0.271216	0.674072	0.0790127	0.214487	0.327146	0.035679	0.0284647	-0.0214824	-0.14003	0.12175	-0.0792941	0.0918992	-0.0841007	-0.516643	-0.129842	-0.14407	-0.434289	0.309697	0.0924517	-0.00141872	-0.218664	-0.362106	0.070764
ENSMUSG00000044857	224640	Lemd2	LEM domain containing 2 [Source:MGI Symbol;Acc:MGI:2385045]	chr17:27326346-27341583	protein_coding	0.00168341	0.311672	0.835021	0.0362474	0.0053081	0.437283	0.993791	0.162708	0.574646	0.83678	0.0289636	0.0960897	0.450604	-0.265517	0.018139	0.0238624	0.0384805	0.230371	-0.178656	0.0468735	-0.0855616	-0.871926	-0.189481	-0.0253538	-0.502637	0.38412	0.0567719	0.0342671	-0.293081	-0.423419	0.113485
ENSMUSG00000090213	407243	Tmem189	transmembrane protein 189 [Source:MGI Symbol;Acc:MGI:2142624]	chr2:167467908-167515522	protein_coding	0.00262838	0.208437	0.602169	0.0859813	0.00778371	0.329112	0.993791	0.240073	0.37339	0.486864	0.086698	0.0504558	0.307953	-0.175987	-0.0733419	-0.0247303	0.000108497	0.220856	0.0372666	0.111226	-0.0653283	-0.441996	-0.122773	0.0360404	-0.256748	0.249352	0.00847342	0.0923643	-0.148514	-0.245485	0.103628
ENSMUSG00000035632	232791	Cnot3	CCR4-NOT transcription complex, subunit 3 [Source:MGI Symbol;Acc:MGI:2385261]	chr7:3596692-3612910	protein_coding	1.26e-07	0.00697159	0.606769	0.279413	1.14e-06	0.023968	0.993791	0.456725	0.300316	0.597618	0.319985	0.302895	0.355539	0.244932	0.131135	-0.0573595	0.0141144	0.0786043	0.0226704	0.17684	0.0693373	-0.274081	-0.166179	-0.183415	-0.127531	0.380204	0.168562	0.0730573	-0.138585	-0.254199	-0.0536103
ENSMUSG00000034931	217207	Dhx8	DEAH (Asp-Glu-Ala-His) box polypeptide 8 [Source:MGI Symbol;Acc:MGI:1306823]	chr11:101594033-101628872	protein_coding	7.4e-07	0.00124647	0.525057	0.162905	5.68e-06	0.00573033	0.979325	0.334799	0.186322	0.306639	0.225263	0.182067	0.301289	0.0865033	0.0641806	0.0222823	-0.101231	0.0167446	-0.0622353	-0.0539534	0.0137348	-0.203391	-0.223318	-0.213738	-0.102035	0.225073	0.118564	-0.0501689	-0.156678	-0.124257	-0.0723912
ENSMUSG00000051550	68490	Zfp579	zinc finger protein 579 [Source:MGI Symbol;Acc:MGI:1915740]	chr7:4934885-4947960	protein_coding	9.13e-06	0.0954766	0.558684	0.160731	5.43e-05	0.187851	0.993545	0.332722	0.52102	0.717218	0.114644	0.258323	0.389988	0.0858019	0.184136	-0.139466	-0.0692695	0.148963	-0.159838	0.180744	-0.200301	-0.482453	-0.0903458	-0.217045	-0.226693	0.402801	0.130115	0.0251498	-0.247536	-0.328275	-0.0764317
ENSMUSG00000050705	69662	2310061I04Rik	RIKEN cDNA 2310061I04 gene [Source:MGI Symbol;Acc:MGI:1916912]	chr17:36029422-36034576	protein_coding	0.000117318	0.170165	0.905636	0.0110324	0.000522301	0.284858	0.993791	0.0983519	0.240773	0.43199	0.0479709	0.0882873	0.15229	0.0836491	-0.00842331	-0.1853	-0.0311965	0.0494817	-0.0442177	0.068492	-0.119679	-0.298859	-0.100612	-0.205096	-0.256804	0.202255	0.010554	0.0106399	-0.181061	-0.182335	0.0851098
ENSMUSG00000025477	212111	Inpp5a	inositol polyphosphate-5-phosphatase A [Source:MGI Symbol;Acc:MGI:2686961]	chr7:146574808-146765751	protein_coding	1.16e-14	1.94e-06	0.0162145	0.00502906	4.22e-13	2e-05	0.151179	0.0679317	0.320081	0.312363	0.311132	0.263137	0.235888	0.157978	0.113946	0.189326	0.0906042	0.0929811	0.160891	0.0583464	0.00641207	-0.0614041	-0.0362949	-0.0154654	0.169751	0.301678	0.174285	0.100706	-0.0266881	-0.0425298	-0.111575
ENSMUSG00000061079	20841	Zfp143	zinc finger protein 143 [Source:MGI Symbol;Acc:MGI:1277969]	chr7:117205016-117239106	protein_coding	3.6e-11	8.08e-06	0.745169	0.0283837	6.64e-10	7.11e-05	0.993791	0.148834	0.201582	0.321906	0.292488	0.398873	-0.024397	0.323016	0.228951	0.158526	0.0376851	-0.0303685	-0.00329709	0.0922123	-0.188294	-0.0292582	-0.0668347	-0.148135	0.164094	0.303713	0.171524	0.024058	-0.108131	0.0222706	-0.117766
ENSMUSG00000078484	NA	Klhl17	NA	chr4:155602953-155609166	NA	0.00209447	0.355065	0.22514	0.0338334	0.00641382	0.477005	0.724244	0.158549	0.282264	0.658886	-0.0524243	0.138574	0.263705	-0.0374938	-0.0407703	-0.22732	0.0242658	0.203271	-0.0846964	0.343824	0.00570711	-0.493109	-0.0730424	-0.0220696	-0.362768	0.256825	-0.0104697	0.121666	-0.145628	-0.362744	0.12169
ENSMUSG00000036006	193385	Fam65b	RHO family interacting cell polarization regulator 2 [Source:MGI Symbol;Acc:MGI:2444879]	chr13:24673858-24825885	protein_coding	1.01e-09	2.62e-05	0.0368753	0.38551	1.36e-08	0.000200235	0.261717	0.557229	0.237993	0.279275	0.255715	0.309762	-0.0416106	0.137419	0.258672	0.245074	0.0782196	-0.0239295	-0.150949	-0.150993	-0.201384	-0.165786	-0.147992	-0.215681	-0.0606759	0.270686	0.149889	-0.0619131	-0.182711	-0.106067	-0.107305
ENSMUSG00000053483	NA	Usp21	ubiquitin specific peptidase 21 [Source:MGI Symbol;Acc:MGI:1353665]	chr1:173211876-173218322	protein_coding	3.47e-07	0.00778471	0.511132	8.51e-05	2.87e-06	0.0262524	0.974103	0.00620788	0.428224	0.648027	0.0832152	0.0678023	0.425638	0.108481	0.112762	-0.075225	-0.164453	0.0928778	-0.113015	0.0449173	-0.167038	-0.446668	-0.0834674	-0.0981099	-0.486209	0.306817	0.142914	-0.0349181	-0.198821	-0.474803	-0.0235118
ENSMUSG00000024197	66905	Plin3	perilipin 3 [Source:MGI Symbol;Acc:MGI:1914155]	chr17:56418185-56430134	protein_coding	0.00045353	0.160228	0.00543686	0.386561	0.00168661	0.272963	0.0683384	0.558282	0.638247	0.487257	0.372148	0.00138403	0.28636	-0.231405	0.207727	0.193594	0.374815	0.510884	0.230537	0.3147	0.0229277	-0.207778	0.0661166	0.50691	0.16347	0.374759	0.114069	0.357734	0.097044	-0.0861748	0.108089
ENSMUSG00000017830	80861	Dhx58	DEXH (Asp-Glu-X-His) box polypeptide 58 [Source:MGI Symbol;Acc:MGI:1931560]	chr11:100555818-100565785	protein_coding	0.0018755	0.113506	0.0206296	0.0791473	0.00582854	0.213007	0.179435	0.231183	0.333843	0.985944	0.584528	0.120392	0.59859	-0.135311	0.232195	-0.213891	-0.120796	0.743226	0.6364	0.139154	0.143952	-0.378029	0.284067	-0.195128	-0.453151	0.506177	0.120396	0.349496	-0.0362846	-0.690362	0.112285
ENSMUSG00000029174	57915	Tbc1d1	TBC1 domain family, member 1 [Source:MGI Symbol;Acc:MGI:1889508]	chr5:64550490-64742925	protein_coding	2.08e-08	0.0333011	2.37e-05	0.0291031	2.21e-07	0.0847771	0.000898504	0.150441	0.31491	0.1716	0.202753	0.199594	0.158631	0.124009	0.0535755	0.00945057	0.162334	0.173516	0.165335	0.203211	0.00605528	0.125925	0.0161578	0.0130671	0.14067	0.222214	0.0864163	0.176099	0.0403012	-0.0870559	-0.0516266
ENSMUSG00000029009	17769	Mthfr	5,10-methylenetetrahydrofolate reductase [Source:MGI Symbol;Acc:MGI:106639]	chr4:147412986-147433860	protein_coding	0.000714221	0.0600203	0.460109	0.00436906	0.00249586	0.133727	0.949975	0.0633989	0.383084	0.646613	0.0922793	0.118435	0.440834	-0.0229682	0.0557638	-0.247821	-0.104348	0.148236	-0.176767	0.201172	-0.0465987	-0.521345	-0.213282	-0.165084	-0.477994	0.310103	0.0564522	0.0170731	-0.236578	-0.472427	0.0226402
ENSMUSG00000035168	66860	Tanc1	tetratricopeptide repeat, ankyrin repeat and coiled-coil containing 1 [Source:MGI Symbol;Acc:MGI:1914110]	chr2:59449899-59684406	protein_coding	2.22e-09	0.0212663	1.76e-05	0.0345997	2.78e-08	0.059492	0.000703987	0.160118	0.479619	0.456795	0.533208	0.335305	0.146312	0.182828	0.250235	0.215454	0.405241	0.241785	0.413417	0.242212	0.0719328	-0.0321819	0.130444	0.122361	0.256215	0.451232	0.198707	0.325664	0.0731391	-0.0315132	0.0379358
ENSMUSG00000028795	66264	Ccdc28b	coiled coil domain containing 28B [Source:MGI Symbol;Acc:MGI:1913514]	chr4:129296318-129301391	protein_coding	2.74e-08	0.023461	0.793527	0.000495571	2.84e-07	0.064269	0.993791	0.0180226	0.697066	1.01632	0.211362	0.118152	0.548444	0.213729	0.165367	0.0424036	-0.0111402	0.090466	-0.215167	-0.0474524	-0.159762	-0.712129	-0.261162	-0.1232	-0.625385	0.510726	0.242486	-0.0458234	-0.314063	-0.560133	0.0194288
ENSMUSG00000078676	192160	Casc3	cancer susceptibility candidate 3 [Source:MGI Symbol;Acc:MGI:2179723]	chr11:98666019-98695328	protein_coding	3.23e-08	0.00532691	0.223827	0.00592373	3.32e-07	0.0193207	0.722239	0.0750003	0.23377	0.316132	0.110632	0.145814	0.196499	0.103416	0.092193	-0.0301301	0.0598136	0.115734	-0.0326231	0.0625517	0.0225425	-0.0969821	-0.0510623	-0.113393	-0.171889	0.201587	0.0904946	0.051369	-0.0597237	-0.222538	0.000720215
ENSMUSG00000019710	67707	Mrpl24	mitochondrial ribosomal protein L24 [Source:MGI Symbol;Acc:MGI:1914957]	chr3:87723228-87727794	protein_coding	7.63e-07	0.0194319	0.197093	0.0800891	5.83e-06	0.0553106	0.679991	0.232525	0.184056	0.378176	0.0952555	0.187554	0.218437	0.125729	0.0586425	-0.0325185	-0.111678	0.0270414	-0.068263	0.127356	-0.077297	-0.225406	-0.104876	-0.0927167	-0.13065	0.21126	0.0925726	-0.00638595	-0.125074	-0.153048	-0.028784
ENSMUSG00000021494	72935	Ddx41	DEAD (Asp-Glu-Ala-Asp) box polypeptide 41 [Source:MGI Symbol;Acc:MGI:1920185]	chr13:55631571-55638219	protein_coding	1.9e-05	0.0423895	0.555845	0.06462	0.000104088	0.10198	0.993545	0.210563	0.397522	1.02239	0.295581	0.322196	0.51687	0.0729382	0.424219	0.175914	-0.229867	0.149295	-0.275937	-0.0338296	-0.110519	-0.800153	-0.147298	-0.180111	-0.404196	0.509421	0.297485	-0.0975847	-0.30952	-0.300685	0.00592603
ENSMUSG00000058979	214932	Cecr5	haloacid dehalogenase like hydrolase domain containing 5 [Source:MGI Symbol;Acc:MGI:2136976]	chr6:120459312-120481537	protein_coding	2.33e-05	0.0269666	0.457273	0.00917416	0.000124928	0.0719501	0.947996	0.0916723	0.421454	0.60633	0.17663	0.285187	0.46539	0.114385	-0.0492804	-0.0960731	-0.0260666	0.141414	0.0488188	0.238215	0.0178699	-0.35053	-0.177092	-0.143045	-0.38866	0.3724	0.108606	0.100595	-0.163199	-0.377236	0.112019
ENSMUSG00000029816	93695	Gpnmb	glycoprotein (transmembrane) nmb [Source:MGI Symbol;Acc:MGI:1934765]	chr6:48986317-49021128	protein_coding	2.49e-05	0.0968584	8.01e-07	0.232652	0.000132473	0.189806	5e-05	0.409285	0.30141	0.283442	0.686333	0.731012	-0.295009	0.119422	0.227451	0.329066	0.860626	0.0989178	0.566407	0.714223	0.264207	-0.0651023	0.107525	0.312277	0.246739	0.500549	0.0952326	0.560044	0.154727	0.0128716	0.326176
ENSMUSG00000074259	546134	Gramd2	GRAM domain containing 2 [Source:MGI Symbol;Acc:MGI:3528937]	chr9:59527751-59566881	protein_coding	7.65e-07	0.00106567	0.515717	0.00176858	5.85e-06	0.00503042	0.976909	0.0393925	0.323098	0.430309	0.317842	0.163453	0.356781	0.249392	0.0216281	-0.142988	-0.122773	0.0156169	0.0228379	0.138035	-0.0890904	-0.165299	-0.273376	-0.168407	-0.327201	0.308675	0.121203	0.0134291	-0.174043	-0.301798	0.0388323
ENSMUSG00000029168	65254	Dpysl5	dihydropyrimidinase-like 5 [Source:MGI Symbol;Acc:MGI:1929772]	chr5:31013737-31101948	protein_coding	0.000697187	0.60267	0.775478	0.0704133	0.00244801	0.690273	0.993791	0.218639	0.313836	0.341918	0.227941	0.222608	0.186056	-0.0352476	-0.0532057	-0.0560055	-0.102562	0.0903954	-0.0813112	-0.0535437	-0.230342	-0.28677	-0.362457	-0.332157	-0.225014	0.276576	0.0103993	-0.0367553	-0.302932	-0.197597	-0.00933738
ENSMUSG00000024830	58988	Rps6kb2	ribosomal protein S6 kinase, polypeptide 2 [Source:MGI Symbol;Acc:MGI:1927343]	chr19:4156506-4163554	protein_coding	0.000486622	0.157194	0.720587	0.0242451	0.00179329	0.268951	0.993791	0.139262	0.346604	0.941497	0.0136879	0.0237381	0.431197	0.0417153	-0.193308	-0.26338	-0.0845188	0.236808	-0.0828781	0.170883	7.42e-05	-0.662974	-0.289874	-0.116235	-0.485113	0.331382	0.00405604	0.0600736	-0.267252	-0.344129	0.201057
ENSMUSG00000073434	106618	Wdr90	WD repeat domain 90 [Source:MGI Symbol;Acc:MGI:1921267]	chr17:25981479-25998660	protein_coding	1.21e-06	0.00810881	0.311105	0.0278356	8.86e-06	0.0270712	0.834625	0.14749	0.654896	1.15562	0.349119	0.563894	0.781495	0.247985	0.329275	0.00919829	-0.0397082	0.337483	-0.227241	0.360812	0.0868912	-0.570151	-0.247084	-0.193883	-0.542078	0.680882	0.341988	0.107837	-0.231057	-0.423505	0.22641
ENSMUSG00000024063	77889	Lbh	limb-bud and heart [Source:MGI Symbol;Acc:MGI:1925139]	chr17:73267445-73291482	protein_coding	1.97e-07	0.236608	0.0976926	0.819625	1.72e-06	0.360958	0.474886	0.892586	0.239574	0.250731	0.199337	0.213324	0.0832237	0.0574574	0.0472186	0.11619	0.104612	0.0785115	0.0784407	0.120758	-0.0517388	-0.114762	-0.0736773	0.0236246	0.0156587	0.225741	0.0760224	0.0955806	-0.0541384	-0.0271574	0.0527645
ENSMUSG00000026941	381352	Mamdc4	MAM domain containing 4 [Source:MGI Symbol;Acc:MGI:2685841]	chr2:25418435-25430565	protein_coding	6.01e-07	0.0707334	0.0703331	0.111907	4.7e-06	0.151008	0.391453	0.274633	1.21785	2.18358	0.979498	0.764379	1.12165	0.313672	0.430727	0.34409	0.413641	0.945687	0.617232	0.722061	0.317444	-0.924221	0.0684614	0.301772	-0.700286	1.28633	0.552535	0.674655	-0.059136	-1.38772	-0.0127767
ENSMUSG00000022212	12891	Cpne6	copine VI [Source:MGI Symbol;Acc:MGI:1334445]	chr14:56129082-56136468	protein_coding	5.59e-06	0.131696	0.844246	0.103598	3.51e-05	0.237496	0.993791	0.263632	0.357565	0.870518	0.255225	0.330436	0.400874	0.130121	0.193734	0.0830349	-0.115632	0.13689	-0.0925342	0.0587694	-0.0723227	-0.603507	-0.154026	-0.188632	-0.287303	0.453436	0.201941	-0.00312682	-0.254622	-0.317589	-0.0334131
ENSMUSG00000026080	98388	Chst10	carbohydrate sulfotransferase 10 [Source:MGI Symbol;Acc:MGI:2138283]	chr1:38920522-38955205	protein_coding	2.17e-16	9.08e-09	0.12548	0.347249	1.1e-14	1.61e-07	0.543079	0.522942	0.343449	0.383881	0.176371	0.215015	0.223741	0.199968	0.211508	0.12784	0.120388	0.0696278	-0.0121111	0.0357454	0.000680438	-0.114285	0.0230257	-0.0514295	-0.0497633	0.279679	0.190764	0.0534125	-0.0355021	-0.236534	-0.133358
ENSMUSG00000018334	16706	Ksr1	kinase suppressor of ras 1 [Source:MGI Symbol;Acc:MGI:105051]	chr11:78826742-78960109	protein_coding	0.000276601	0.205789	0.245455	0.108181	0.00109921	0.325847	0.755052	0.26946	0.422249	0.656579	0.355028	0.124688	0.401205	-0.0179987	0.0438653	-0.132485	0.181715	0.311673	0.143459	0.171284	0.16067	-0.362905	-0.167704	-0.0858892	-0.285954	0.389636	0.0736466	0.202033	-0.113957	-0.330996	0.156991
ENSMUSG00000040447	216892	Spns2	spinster homolog 2 [Source:MGI Symbol;Acc:MGI:2384936]	chr11:72264940-72303663	protein_coding	6.96e-09	0.00574432	0.255411	0.0113856	8.07e-08	0.0204789	0.768848	0.0998663	0.565306	0.887419	0.370837	0.268277	0.495456	0.259387	0.22349	0.0624109	0.0378861	0.31588	0.0695339	0.168457	-0.0319638	-0.312152	-0.0778129	-0.0374082	-0.40032	0.52296	0.260186	0.147939	-0.114834	-0.335468	0.212792
ENSMUSG00000024064	71685	Galnt14	UDP-N-acetyl-alpha-D-galactosamine:polypeptide N-acetylgalactosaminyltransferase 14 [Source:MGI Symbol;Acc:MGI:1918935]	chr17:73842368-74059993	protein_coding	3.8e-08	0.00328039	0.117232	0.0403585	3.84e-07	0.0129205	0.522612	0.170111	0.14261	0.361426	0.307638	0.398657	0.227001	0.130603	0.269213	0.0762811	-0.172527	-0.0124532	-0.188209	0.0280544	-0.088135	-0.243276	-0.226634	-0.294321	-0.193569	0.302582	0.175775	-0.0862837	-0.213092	-0.0509928	0.056293
ENSMUSG00000032231	12306	Anxa2	annexin A2 [Source:MGI Symbol;Acc:MGI:88246]	chr9:69301227-69339802	protein_coding	9.52e-08	0.0702178	0.0263243	0.456321	8.81e-07	0.150257	0.212099	0.620163	0.556327	0.786643	0.639248	0.416684	0.283319	0.128422	0.394475	0.180008	0.258257	0.314733	0.121155	0.472787	-0.0147506	-0.343487	-0.123618	0.236112	0.136595	0.599725	0.246556	0.291733	-0.061436	-0.16381	-0.00867092
ENSMUSG00000032633	216805	Flcn	folliculin [Source:MGI Symbol;Acc:MGI:2442184]	chr11:59604710-59623718	protein_coding	4.21e-06	0.00538474	0.503327	0.0224108	2.71e-05	0.0194765	0.973437	0.134228	0.398726	0.646062	0.0679406	0.146884	0.486969	0.102515	0.101447	-0.0305087	0.0178666	0.187072	-0.0360606	0.148323	0.10611	-0.356475	-0.00255386	-0.0290693	-0.296482	0.314903	0.165106	0.0793003	-0.070497	-0.414063	-0.0382802
ENSMUSG00000021091	20716	Serpina3n	serine (or cysteine) peptidase inhibitor, clade A, member 3N [Source:MGI Symbol;Acc:MGI:105045]	chr12:105644739-105652739	protein_coding	0.00104459	0.700682	0.00485528	0.0745517	0.00349771	0.769574	0.0633651	0.224567	0.42689	0.863668	0.401245	0.263937	-0.0420069	-0.0368904	0.327681	0.0893234	0.505925	0.535188	0.416706	0.455131	0.037028	-0.36537	0.343142	0.280517	0.429105	0.488935	0.0845268	0.478238	0.0738295	-0.0534002	-0.00426751
ENSMUSG00000023959	224796	Clic5	chloride intracellular channel 5 [Source:MGI Symbol;Acc:MGI:1917912]	chr17:44325321-44417317	protein_coding	0.000392839	0.0498641	1.87e-08	0.00247788	0.00148925	0.115689	1.85e-06	0.0471243	0.145105	0.0429415	0.490672	0.258459	-0.0217064	0.0983318	0.00727246	0.343695	0.485079	0.404389	0.557758	0.221708	0.318267	0.45978	0.0743586	0.306944	0.381978	0.234294	0.106898	0.417234	0.289837	0.11241	0.147666
ENSMUSG00000029055	269615	Plch2	phospholipase C, eta 2 [Source:MGI Symbol;Acc:MGI:2443078]	chr4:154357025-154417463	protein_coding	7.87e-05	0.077037	0.31661	0.230791	0.000368756	0.160946	0.839254	0.407527	0.42201	0.783736	0.246697	0.310016	0.496504	0.049347	0.207939	-0.0442712	0.00957852	0.291888	0.00425217	0.292938	0.0840718	-0.442502	-0.0345056	-0.061349	-0.224567	0.440615	0.17738	0.149664	-0.113571	-0.285912	0.088319
ENSMUSG00000021133	217684	4933426M11Rik	sushi domain containing 6 [Source:MGI Symbol;Acc:MGI:2444661]	chr12:81891346-81982019	protein_coding	5.74e-13	9.14e-06	0.126545	0.311025	1.5e-11	7.92e-05	0.545325	0.487736	0.322655	0.387866	0.246666	0.161281	0.2407	0.139907	0.160346	0.151979	0.0540949	0.121634	0.0969853	-0.0409274	-0.02786	-0.126325	0.0106651	-0.0502291	-0.0633081	0.279617	0.173233	0.0579468	-0.0484372	-0.0675139	0.053741
ENSMUSG00000059814	NA	Gm8355	NA	chr10:14464884-14467390	NA	0.000186017	0.392355	0.180118	0.874594	0.000777379	0.510915	0.64956	0.926762	0.409652	1.21007	0.488781	1.1563	0.604894	0.337787	0.298119	-0.183608	-0.69376	0.151711	-0.074278	0.647344	-0.498517	-0.720568	-0.264939	-0.692565	-0.0613211	0.8162	0.264298	0.00775446	-0.544147	-0.0175948	0.0514808
ENSMUSG00000039886	215210	Tmem120a	transmembrane protein 120A [Source:MGI Symbol;Acc:MGI:2686991]	chr5:136211155-136220341	protein_coding	5.19e-06	0.0025791	0.222101	0.395785	3.28e-05	0.0105821	0.720695	0.565805	0.497674	0.685648	0.142281	0.447138	0.576097	0.116702	0.392073	0.0672409	-0.210209	0.203023	-0.300294	0.0464234	-0.131786	-0.365923	-0.050502	-0.333474	-0.145004	0.443185	0.288028	-0.0652641	-0.220421	-0.104017	-0.0242769
ENSMUSG00000022469	223864	Rapgef3	Rap guanine nucleotide exchange factor (GEF) 3 [Source:MGI Symbol;Acc:MGI:2441741]	chr15:97575184-97598603	protein_coding	0.000692525	0.0129579	0.260722	0.579878	0.00243434	0.0397802	0.775309	0.722248	0.472211	0.906962	0.405627	0.147528	0.822057	0.0939559	0.00402744	-0.219838	-0.0684678	0.391887	0.17977	0.343322	0.281379	-0.421119	-0.22183	-0.0240435	-0.134251	0.483082	0.175051	0.211628	-0.0964034	-0.185026	0.160853
ENSMUSG00000038745	101613	Nlrp6	NLR family, pyrin domain containing 6 [Source:MGI Symbol;Acc:MGI:2141990]	chr7:148106601-148114639	protein_coding	2.51e-05	0.0618803	0.0701878	0.909031	0.000133107	0.137162	0.391093	0.947025	0.717217	1.65275	0.706833	0.59349	0.66668	0.593524	0.440813	-0.439568	0.469952	0.861295	0.234131	0.521443	0.419415	-0.19793	-0.0318892	-0.511615	0.0422764	0.917572	0.315362	0.521705	-0.0805047	-0.393153	0.0862762
ENSMUSG00000028944	108099	Prkag2	protein kinase, AMP-activated, gamma 2 non-catalytic subunit [Source:MGI Symbol;Acc:MGI:1336153]	chr5:24368362-24606660	protein_coding	4.62e-10	6.88e-06	0.161114	0.0768056	6.66e-09	6.16e-05	0.612521	0.227942	0.17222	0.220716	0.221896	0.213761	-0.0415884	0.191526	0.182565	0.141985	0.127889	0.00936548	-0.0130193	-0.0400382	-0.0859196	-0.0198242	-0.0523502	-0.111814	-0.0930214	0.207148	0.118622	0.0210492	-0.0674769	-0.135754	-0.0216834
ENSMUSG00000038058	107607	Nod1	nucleotide-binding oligomerization domain containing 1 [Source:MGI Symbol;Acc:MGI:1341839]	chr6:54873736-54922806	protein_coding	0.000412863	0.957758	0.489448	0.235392	0.00155351	0.966729	0.965379	0.411979	0.470525	0.892022	0.204418	0.324544	0.145937	0.0124058	-0.0398039	0.0955879	0.0948692	0.358061	0.055707	0.228368	-0.229719	-0.521556	-0.188515	-0.000588047	-0.258291	0.472877	0.0535317	0.184251	-0.235094	-0.518229	-0.0756862
ENSMUSG00000025221	80906	Kcnip2	Kv channel-interacting protein 2 [Source:MGI Symbol;Acc:MGI:2135916]	chr19:45866129-45890751	protein_coding	2.06e-07	0.0413239	0.424092	0.535545	1.79e-06	0.10009	0.928532	0.68666	0.347013	0.586054	-0.0301426	-0.081742	0.278285	0.155498	0.082229	-0.0470435	-0.0588059	0.0196018	-0.19123	-0.044928	-0.127533	-0.410954	-0.0788587	-0.0102295	-0.0639097	0.205295	0.117242	-0.0688406	-0.156894	-0.188789	-0.193719
ENSMUSG00000055322	21961	Tns1	tensin 1 [Source:MGI Symbol;Acc:MGI:104552]	chr1:73956605-74171221	protein_coding	2.9e-07	0.0423806	0.203945	0.591501	2.46e-06	0.101975	0.692062	0.730925	0.311641	0.516767	0.534399	0.43768	0.353702	0.109731	0.18846	0.160848	0.125153	0.248539	0.146275	0.152687	0.167215	-0.158496	-0.199665	-0.124145	-0.0762909	0.450122	0.203185	0.168164	-0.078773	-0.104449	0.140005
ENSMUSG00000034110	212919	Kctd7	potassium channel tetramerisation domain containing 7 [Source:MGI Symbol;Acc:MGI:2442265]	chr5:130620531-130631876	protein_coding	5.46e-05	0.16751	0.0148731	0.0156122	0.000265822	0.281668	0.142159	0.115734	0.22121	0.21025	0.236805	0.135921	0.0112998	0.180427	-0.0234981	0.0827147	0.137884	0.0172248	0.216682	-0.115342	-0.0720268	-0.0125977	-0.0436205	-0.168549	-0.184698	0.201046	0.0627359	0.0641122	-0.0741984	-0.316007	-0.0671968
ENSMUSG00000026238	19231	Ptma	prothymosin alpha [Source:MGI Symbol;Acc:MGI:97803]	chr1:88423111-88427473	protein_coding	6.5e-08	4.92e-05	0.00501693	0.12332	6.24e-07	0.000355308	0.0647418	0.287705	0.173346	0.235586	0.294152	0.188143	0.0639887	0.0345829	0.162021	0.301526	0.0850165	0.176032	0.175179	-0.0191026	-0.0243412	-0.0249709	0.043047	0.0942805	0.102471	0.222807	0.14053	0.104281	0.0220038	-0.00464333	-0.00283361
ENSMUSG00000050989	74777	Sepn1	selenoprotein N [Source:MGI Symbol;Acc:MGI:2151208]	chr4:134093607-134108281	protein_coding	0.00021674	0.214099	0.288693	0.0741431	0.000887304	0.335526	0.806381	0.22423	0.277479	0.510586	0.158537	0.105987	0.252378	-0.0240753	0.153385	0.00818665	0.0662608	0.22585	-0.12768	0.0983665	0.0411601	-0.308812	-0.132832	0.000566025	-0.21868	0.263147	0.0974686	0.0656991	-0.0999795	-0.296739	-0.0123603
ENSMUSG00000015126	68327	0610007P22Rik	TSR3 20S rRNA accumulation [Source:MGI Symbol;Acc:MGI:1915577]	chr17:25376915-25379943	protein_coding	0.000466153	0.45026	0.779965	0.0106341	0.00172829	0.563128	0.993791	0.097408	0.276067	0.459421	-0.0259911	0.150636	0.101746	0.0586213	0.202172	-0.0294567	0.000392252	0.00222262	-0.137676	0.0850679	-0.173928	-0.398577	0.0904875	-0.0950248	-0.317723	0.215033	0.0832708	-0.0124983	-0.144261	-0.139263	0.165962
ENSMUSG00000041354	19732	Rgl2	ral guanine nucleotide dissociation stimulator-like 2 [Source:MGI Symbol;Acc:MGI:107483]	chr17:34066288-34074832	protein_coding	0.00184387	0.130099	0.353422	0.0553808	0.00574364	0.235689	0.872305	0.196162	0.289391	0.980671	-0.0292078	0.108708	0.541526	0.06086	-0.0597783	-0.281061	-0.173686	0.339995	-0.102427	0.318393	0.0784492	-0.579816	-0.132997	-0.0713765	-0.443773	0.337391	0.0653865	0.095569	-0.176435	-0.502145	0.0371972
ENSMUSG00000016664	23970	Pacsin2	protein kinase C and casein kinase substrate in neurons 2 [Source:MGI Symbol;Acc:MGI:1345153]	chr15:83205837-83295236	protein_coding	1.86e-07	0.000289935	0.881256	0.740543	1.63e-06	0.00165406	0.993791	0.839884	0.236004	0.388124	0.253259	0.298498	0.355629	0.114146	0.218156	0.0520492	-0.0205435	0.0566509	-0.0352645	0.0690381	0.0990816	-0.217327	-0.0703682	-0.177411	-0.0298816	0.293971	0.184995	0.0174703	-0.0915061	-0.118158	-0.0708066
ENSMUSG00000038888	233189	Ctu1	cytosolic thiouridylase subunit 1 [Source:MGI Symbol;Acc:MGI:2385277]	chr7:50927186-50933868	protein_coding	0.000122344	0.00852728	0.60017	0.219052	0.000542207	0.0281985	0.993791	0.396153	0.352478	0.421123	0.169491	0.0237539	0.131213	0.213044	-0.0399278	0.351591	-0.0165827	0.0405658	0.110338	-0.148155	-0.237847	-0.167513	-0.0990805	0.179682	-0.137437	0.241711	0.16398	-0.00345826	-0.0811897	-0.237823	-0.103845
ENSMUSG00000018293	18643	Pfn1	profilin 1 [Source:MGI Symbol;Acc:MGI:97549]	chr11:70465152-70468346	protein_coding	6.65e-05	0.57197	0.819095	0.0244618	0.000316696	0.665513	0.993791	0.139614	0.311871	0.561157	0.126493	0.0588643	0.0455157	0.0931041	0.184074	0.0571674	0.0706362	0.00845667	-0.119314	-0.0748395	-0.195719	-0.459597	-0.0617339	-0.0765364	-0.290529	0.264596	0.0949652	-0.0287652	-0.198396	-0.131126	0.130638
ENSMUSG00000028370	18491	Pappa	pregnancy-associated plasma protein A [Source:MGI Symbol;Acc:MGI:97479]	chr4:64785008-65018743	protein_coding	0.000165511	0.777369	0.205123	0.385874	0.000705358	0.829277	0.69385	0.557564	0.330271	0.193936	1.44344	0.617789	0.312512	-0.191557	0.234811	0.0381308	-0.484679	-0.331546	0.533727	0.208923	-0.502438	-0.71704	-0.6749	-0.370735	-0.280593	0.646359	0.0984741	-0.0183938	-0.566278	-0.122528	0.139671
ENSMUSG00000020451	16886	Limk2	LIM motif-containing protein kinase 2 [Source:MGI Symbol;Acc:MGI:1197517]	chr11:3244059-3309392	protein_coding	9.04e-06	0.220706	0.801699	0.0461568	5.39e-05	0.343201	0.993791	0.180518	0.27384	0.509516	0.141432	0.177736	0.231282	0.079484	0.0871633	0.0185134	-0.0324957	0.089702	-0.0233709	0.0977478	-0.075054	-0.34033	-0.0776392	-0.0614747	-0.217219	0.275631	0.104111	0.0328958	-0.138625	-0.351347	-0.101232
ENSMUSG00000005481	68278	Ddx39	DEAD (Asp-Glu-Ala-Asp) box polypeptide 39 [Source:MGI Symbol;Acc:MGI:1915528]	chr8:86238876-86250991	protein_coding	1.86e-05	0.010001	0.549009	0.0122024	0.000102149	0.0320732	0.991043	0.102722	0.304048	0.661985	0.187079	0.338845	0.454009	0.118452	0.317968	0.0497499	-0.196814	0.053882	-0.170497	0.0595332	-0.0468524	-0.48965	-0.0396081	-0.229561	-0.400194	0.372989	0.235045	-0.0634739	-0.201418	-0.10528	0.23144
ENSMUSG00000031661	93960	Nkd1	naked cuticle 1 homolog (Drosophila) [Source:MGI Symbol;Acc:MGI:2135954]	chr8:91045043-91118986	protein_coding	0.0011115	0.79816	0.334764	0.0442876	0.00369643	0.844852	0.854101	0.177441	0.524182	0.480844	-0.0486298	0.166136	0.145263	-0.105329	0.0968917	0.0728086	0.108646	0.167489	-0.310773	0.0318021	-0.270272	-0.418684	-0.165251	-0.0615253	-0.339514	0.280633	0.0524088	-0.000708689	-0.228933	-0.298308	0.0404966
ENSMUSG00000006154	67425	Eps8l1	EPS8-like 1 [Source:MGI Symbol;Acc:MGI:1914675]	chr7:4412076-4431206	protein_coding	0.00190085	0.0118868	0.52486	0.288052	0.0058998	0.0370982	0.979256	0.465046	0.915332	1.05175	0.839513	-0.060636	1.35863	-0.200996	-0.136874	0.313211	-0.250411	-0.110052	0.614979	-0.234154	0.192887	-1.36279	-0.361409	0.139693	-0.399501	0.686489	0.333493	0.00509021	-0.347906	-0.540395	-0.135804
ENSMUSG00000058056	72333	Palld	palladin, cytoskeletal associated protein [Source:MGI Symbol;Acc:MGI:1919583]	chr8:63991843-64381687	protein_coding	0.000200801	0.0406351	0.648151	0.552247	0.00083181	0.0987805	0.993791	0.699551	0.84541	0.723173	0.235116	0.212	0.627961	-0.0151731	-0.413681	-0.0406222	0.0912444	0.369085	0.0607641	0.0847842	-0.126205	-0.369261	-0.588033	-0.167838	-0.13888	0.503925	0.0396211	0.151469	-0.312834	-0.352619	-0.0622693
ENSMUSG00000041957	67451	Pkp2	plakophilin 2 [Source:MGI Symbol;Acc:MGI:1914701]	chr16:16213211-16273005	protein_coding	7.93e-10	0.00455047	0.331713	0.670378	1.09e-08	0.0170393	0.851117	0.789859	0.640996	1.00202	0.656061	0.242522	0.441973	0.433457	0.206225	0.280416	-0.118143	0.179995	0.318672	-0.0860567	-0.317166	-0.388566	-0.131164	-0.0481633	0.0760251	0.635399	0.340518	0.0736167	-0.221265	-0.0710981	-0.0735065
ENSMUSG00000025138	209011	Sirt7	sirtuin 7 [Source:MGI Symbol;Acc:MGI:2385849]	chr11:120479486-120486754	protein_coding	3.78e-07	0.0194554	0.6358	0.0136343	3.1e-06	0.0553666	0.993791	0.107838	0.533156	0.86448	0.0344717	0.116066	0.474707	0.225332	0.136812	-0.0806332	-0.0832239	0.197695	-0.111782	0.0980792	-0.141673	-0.441454	-0.00944149	-0.0986197	-0.389749	0.387043	0.189054	0.025192	-0.172797	-0.39488	0.0200609
ENSMUSG00000028107	71807	Tars2	threonyl-tRNA synthetase 2, mitochondrial (putative) [Source:MGI Symbol;Acc:MGI:1919057]	chr3:95543699-95559100	protein_coding	0.000100184	0.0424298	0.723577	0.180689	0.00045374	0.10206	0.993791	0.35446	0.300409	0.546132	0.185519	0.192717	0.394565	0.0647557	0.0688949	-0.0728921	-0.0168262	0.153129	-0.110615	0.0520175	0.0773293	-0.328247	-0.227239	-0.213591	-0.175187	0.306194	0.113831	0.0194264	-0.172937	-0.27084	-0.0762264
ENSMUSG00000078722	NA	Gm12394	predicted gene 12394 [Source:MGI Symbol;Acc:MGI:3649790]	chr4:42795260-42869843	protein_coding	0.00288503	0.0409524	2.08e-08	0.0108491	0.00841621	0.0994486	2.04e-06	0.0977288	0.00234511	0.028615	0.643435	0.569593	0.640958	-0.020811	-0.116948	0.508569	-0.997518	-1.00118	-0.533331	-0.932729	-0.358905	-1.05061	-1.29371	-0.993753	-0.594994	0.310997	0.252942	-0.86619	-0.924245	-0.144929	-0.416126
ENSMUSG00000043243	100037278	Fam129c	family with sequence similarity 129, member C [Source:MGI Symbol;Acc:MGI:3686743]	chr8:74121347-74132035	protein_coding	5.58e-05	0.0548701	0.223721	0.24228	0.000270849	0.124389	0.722216	0.419134	0.358	1.17863	0.623333	0.830627	0.781656	0.262587	0.414357	0.048	-0.409766	0.342862	-0.172803	0.507304	0.0138904	-0.573182	-0.381778	-0.275323	-0.346852	0.747648	0.37665	0.0668995	-0.304098	-0.566695	-0.152944
ENSMUSG00000019432	53817	Ddx39b	DEAD (Asp-Glu-Ala-Asp) box polypeptide 39B [Source:MGI Symbol;Acc:MGI:99240]	chr17:35378491-35390852	protein_coding	0.00025709	0.335326	0.8226	0.0114873	0.00103005	0.459775	0.993791	0.100093	0.353093	0.716231	0.208494	0.276458	0.332846	0.0570861	0.156201	-0.0925764	-0.0583053	0.0969861	-0.137051	0.131226	-0.0785528	-0.562159	-0.189344	-0.237808	-0.460732	0.388569	0.113389	0.00821403	-0.266966	-0.343663	0.125283
ENSMUSG00000038060	320256	Dlec1	deleted in lung and esophageal cancer 1 [Source:MGI Symbol;Acc:MGI:2443671]	chr9:119011396-119057564	protein_coding	0.000142519	0.123962	0.550192	0.090892	0.00061981	0.227338	0.9918	0.246755	0.740926	0.759976	0.462293	0.260931	0.44564	-0.213079	0.460799	-0.00773713	0.0221007	0.145747	-0.273733	0.317494	-0.273185	-0.827309	-0.275228	0.048826	-0.391212	0.556032	0.171406	0.052902	-0.331724	-0.637119	-0.193005
ENSMUSG00000048921	71131	Zfp689	zinc finger protein 689 [Source:MGI Symbol;Acc:MGI:1918381]	chr7:134587066-134592872	protein_coding	0.00137017	0.732492	0.0203039	0.563376	0.00444767	0.794215	0.177444	0.709025	1.32684	0.663057	0.483829	0.136907	0.326773	-0.0918136	-0.258628	0.179856	1.0705	0.314865	0.571424	-0.165321	0.0704242	-0.440005	-0.171032	-0.122372	-0.197594	0.652659	0.0390468	0.447866	-0.165746	-0.439795	0.205666
ENSMUSG00000026347	72160	Tmem163	transmembrane protein 163 [Source:MGI Symbol;Acc:MGI:1919410]	chr1:129382923-129574873	protein_coding	0.000711757	0.000616683	4.38e-09	1.9e-05	0.00248962	0.0031635	5.18e-07	0.00230289	0.155508	0.415976	0.247155	0.198273	0.0575788	0.082656	0.605567	0.00360013	-0.53199	-0.340848	-0.573202	-0.458973	-0.629919	-0.674168	-0.21479	-0.653646	-0.590224	0.254228	0.18735	-0.476253	-0.543131	0.0386643	0.152635
ENSMUSG00000028920	213499	Fbxo42	F-box protein 42 [Source:MGI Symbol;Acc:MGI:1924992]	chr4:140703628-140760177	protein_coding	3.22e-06	0.000149777	0.698495	0.142532	2.14e-05	0.000926604	0.993791	0.311829	0.169805	0.248467	0.167024	0.242701	0.308191	0.116508	0.128394	0.0144464	-0.0756387	-0.026355	-0.0596109	0.03432	0.0627474	-0.158314	-0.0982409	-0.193934	-0.103395	0.206999	0.141885	-0.0318212	-0.0969355	-0.169009	-0.0974348
ENSMUSG00000031858	74549	Mau2	MAU2 sister chromatid cohesion factor [Source:MGI Symbol;Acc:MGI:1921799]	chr8:72539822-72566833	protein_coding	1.08e-05	0.000829876	0.559717	0.00522845	6.32e-05	0.00407187	0.993545	0.0695987	0.251124	0.3406	0.167212	0.170018	0.348806	0.132162	0.0534865	-0.0837324	-0.088349	0.0514036	-0.0244116	0.10361	0.00933264	-0.157034	-0.138137	-0.15014	-0.2427	0.232239	0.112681	0.0105633	-0.108995	-0.252501	0.000762453
ENSMUSG00000028639	22608	Ybx1	Y box protein 1 [Source:MGI Symbol;Acc:MGI:99146]	chr4:118950386-118967409	protein_coding	1.1e-11	1.41e-05	0.168563	0.0029494	2.23e-10	0.000115762	0.627499	0.0519021	0.223794	0.254108	0.202868	0.195314	0.0509984	0.163366	0.110472	0.197875	-0.0671956	-0.0485042	-0.0580926	-0.0803126	-0.239991	-0.139246	-0.150489	-0.0777519	-0.153499	0.219021	0.130678	-0.0635263	-0.151869	-0.065262	0.0247105
ENSMUSG00000026305	16978	Lrrfip1	leucine rich repeat (in FLII) interacting protein 1 [Source:MGI Symbol;Acc:MGI:1342770]	chr1:92895104-93025721	protein_coding	6.21e-11	6.68e-07	0.0311936	0.00129006	1.09e-09	7.64e-06	0.236755	0.0327955	0.121891	0.392532	0.146874	0.249479	0.207625	0.225164	0.207047	0.0889546	-0.108022	0.0642178	-0.112211	0.105828	-0.022287	-0.103149	-0.0520386	-0.0546961	-0.197839	0.227694	0.182198	-0.0125467	-0.0580428	-0.122295	0.0629974
ENSMUSG00000032128	19649	Robo3	roundabout guidance receptor 3 [Source:MGI Symbol;Acc:MGI:1343102]	chr9:37223054-37240960	protein_coding	8.06e-08	0.0284983	0.239272	0.000670888	7.59e-07	0.0750258	0.746826	0.0217054	0.288953	1.02513	0.708937	0.822491	0.539235	0.423111	0.359238	0.199521	-0.366912	-0.13849	-0.389789	-0.130139	-0.11663	-0.740508	-0.739488	-0.753108	-0.801412	0.711378	0.380277	-0.256332	-0.587434	-0.58292	-0.0378404
ENSMUSG00000078234	242721	Klhdc7a	kelch domain containing 7A [Source:MGI Symbol;Acc:MGI:2444612]	chr4:139515935-139524141	protein_coding	1.9e-06	0.0149752	0.0245381	0.45992	1.33e-05	0.0448094	0.201885	0.622918	0.232545	0.467973	0.373854	0.416052	0.152058	-0.0315819	0.278107	0.309975	0.244037	0.306999	0.136163	0.130001	0.16355	-0.192556	0.0404168	0.0239233	0.0903808	0.372606	0.17714	0.2043	0.00883345	-0.251027	-0.137108
ENSMUSG00000034993	26949	Vat1	vesicle amine transport 1 [Source:MGI Symbol;Acc:MGI:1349450]	chr11:101319859-101327744	protein_coding	0.000179695	0.245816	0.0563454	0.675604	0.000755791	0.370341	0.344285	0.793974	0.304028	0.603267	0.14885	0.272163	0.195386	0.00364841	0.236831	0.151149	0.215781	0.332004	0.118085	0.217002	0.107139	-0.267614	0.206066	0.0959874	-0.0632581	0.332077	0.146754	0.220718	0.0353946	-0.117976	0.166
ENSMUSG00000051111	75209	Sv2c	synaptic vesicle glycoprotein 2c [Source:MGI Symbol;Acc:MGI:1922459]	chr13:96729198-96902732	protein_coding	0.000201054	0.403438	0.272426	0.121363	0.000832622	0.520767	0.786733	0.285001	0.523344	0.0792896	0.630809	0.49651	0.380412	0.0337829	0.0292019	-0.0341221	0.224481	0.183867	0.265159	0.230601	0.0815483	0.13836	-0.336448	-0.300032	0.308841	0.432488	0.102319	0.226027	-0.104143	0.0363217	-0.0464921
ENSMUSG00000029703	71735	Lrwd1	leucine-rich repeats and WD repeat domain containing 1 [Source:MGI Symbol;Acc:MGI:1918985]	chr5:136598442-136612144	protein_coding	0.000295277	0.112106	0.0534222	0.010752	0.0011627	0.211104	0.333409	0.097408	0.470296	0.655553	0.155426	0.320099	0.365624	0.145232	0.170981	-0.23056	0.204769	0.259809	-0.194751	0.415092	0.100097	-0.250512	-0.179197	-0.135567	-0.45332	0.400344	0.112819	0.17123	-0.116295	-0.578783	0.0457664
ENSMUSG00000045318	11553	Adra2c	adrenergic receptor, alpha 2c [Source:MGI Symbol;Acc:MGI:87936]	chr5:35621015-35624610	protein_coding	0.000457574	0.812735	0.516	0.0207353	0.00170035	0.855953	0.976944	0.129689	0.230432	0.875776	0.0537604	0.0647493	0.226793	0.03583	0.0630416	-0.0153583	-0.0418449	0.0779932	-0.30466	-0.165091	-0.0454845	-0.761952	-0.295378	-0.245199	-0.4441	0.306179	0.0775765	-0.108401	-0.337004	-0.361496	-0.0257958
ENSMUSG00000030741	73658	Spns1	spinster homolog 1 [Source:MGI Symbol;Acc:MGI:1920908]	chr7:133513374-133521164	protein_coding	0.00231694	0.245241	0.638622	0.039053	0.00700291	0.369702	0.993791	0.167897	0.419301	0.764417	0.0192514	0.0944477	0.446184	-0.0853347	-0.0613797	-0.15559	-0.125737	0.213341	-0.182986	0.145856	-0.0988541	-0.636411	-0.263617	-0.104182	-0.436097	0.324354	0.0359698	0.0126186	-0.275766	-0.324795	0.12392
ENSMUSG00000063632	20666	Sox11	SRY (sex determining region Y)-box 11 [Source:MGI Symbol;Acc:MGI:98359]	chr12:28025362-28027774	protein_coding	0.00131465	0.0188387	0.11932	0.00863793	0.00428738	0.0539996	0.528993	0.0898333	0.0332039	0.535959	1.18963	0.568211	0.423351	1.11312	0.0350151	0.125148	-0.598624	-0.491777	0.282782	-0.460178	-0.208477	0.0853834	-0.871831	-0.903241	-0.842054	0.581751	0.424158	-0.316949	-0.474541	-0.921651	-0.396546
ENSMUSG00000052133	20357	Sema5b	sema domain, seven thrombospondin repeats (type 1 and type 1-like), transmembrane domain (TM) and short cytoplasmic domain, (semaphorin) 5B [Source:MGI Symbol;Acc:MGI:107555]	chr16:35541031-35665018	protein_coding	1.71e-08	0.0367618	0.906599	0.0187505	1.84e-07	0.0913789	0.993791	0.124021	0.51893	0.791245	0.949336	0.784521	0.398396	0.322758	0.497661	0.144997	-0.0222025	0.0385766	-0.0414894	0.220466	-0.142736	-0.42991	-0.493164	-0.419058	-0.533753	0.761008	0.340953	0.0488376	-0.371217	-0.452093	0.130498
ENSMUSG00000050357	234695	Rltpr	capping protein regulator and myosin 1 linker 2 [Source:MGI Symbol;Acc:MGI:2685431]	chr8:108209974-108222278	protein_coding	0.00021681	0.284845	0.861956	0.068712	0.000887339	0.410195	0.993791	0.216234	0.461552	0.791255	0.0309352	0.141139	0.368489	0.066499	0.0165089	-0.195143	-0.0347037	0.119032	-0.120402	0.133812	-0.127767	-0.605724	-0.134829	-0.202471	-0.342605	0.35622	0.0640884	0.0244343	-0.267698	-0.367649	-0.000610318
ENSMUSG00000045991	225631	Onecut2	one cut domain, family member 2 [Source:MGI Symbol;Acc:MGI:1891408]	chr18:64499802-64560841	protein_coding	0.00201339	0.0293128	0.038187	0.479366	0.00620181	0.076702	0.267469	0.639296	0.218289	-0.111603	0.40322	0.493638	0.407898	0.305386	0.0896989	0.127629	0.0746572	0.0598191	0.446265	0.252103	0.264266	0.476807	0.132744	-0.113906	0.114336	0.250886	0.232653	0.208211	0.189978	-0.086419	0.00745643
ENSMUSG00000020740	260302	Gga3	golgi associated, gamma adaptin ear containing, ARF binding protein 3 [Source:MGI Symbol;Acc:MGI:2384159]	chr11:115445369-115465565	protein_coding	1.33e-07	0.00154053	0.625542	0.00573787	1.2e-06	0.00683145	0.993791	0.0736774	0.355469	0.54675	0.186679	0.252601	0.389604	0.204638	0.14898	-0.0333454	-0.00556068	0.0903224	-0.0801423	0.12491	0.0285742	-0.25179	-0.117842	-0.161036	-0.301553	0.335375	0.177469	0.0323823	-0.125523	-0.362649	-0.0287134
ENSMUSG00000018861	14149	Fdxr	ferredoxin reductase [Source:MGI Symbol;Acc:MGI:104724]	chr11:115129138-115138564	protein_coding	9.74e-05	0.00922693	0.153857	0.00578936	0.000442534	0.0300111	0.601958	0.0739102	0.376258	0.771508	0.0828471	0.481675	0.582855	0.316629	0.189243	-0.127788	-0.0619936	0.233763	-0.0891837	0.436262	0.144604	-0.221115	0.0172125	-0.173202	-0.51509	0.428072	0.240235	0.129712	-0.0581251	-0.652621	-0.00781957
ENSMUSG00000066191	75691	Anks6	ankyrin repeat and sterile alpha motif domain containing 6 [Source:MGI Symbol;Acc:MGI:1922941]	chr4:47028341-47070378	protein_coding	0.00096167	0.00499333	0.667212	0.00472796	0.00325276	0.0183783	0.993791	0.0658053	0.432295	0.978896	0.11687	0.254771	0.904837	0.193195	0.145759	-0.242572	-0.212021	0.0319658	-0.264578	0.20012	0.260521	-0.753735	-0.235689	-0.297223	-0.720535	0.445708	0.250305	-0.0611282	-0.256532	-0.50981	0.149596
ENSMUSG00000031842	110385	Pde4c	phosphodiesterase 4C, cAMP specific [Source:MGI Symbol;Acc:MGI:99556]	chr8:73247419-73275285	protein_coding	0.00261962	0.0289728	0.034647	0.116734	0.00776248	0.0759752	0.252438	0.280631	0.585968	0.993657	0.245612	0.266288	0.81295	-0.0376065	0.293422	-0.231062	0.205588	0.679864	-0.251038	0.542452	0.43257	-0.3514	-0.203228	0.0451012	-0.473317	0.522882	0.209426	0.294217	-0.0192393	-0.159744	0.607789
ENSMUSG00000026171	57751	Rnf25	ring finger protein 25 [Source:MGI Symbol;Acc:MGI:1890215]	chr1:74640122-74648171	protein_coding	0.000453481	0.461933	0.706237	0.0108333	0.00168661	0.572427	0.993791	0.0977288	0.257501	0.59564	0.0117403	0.147673	0.248567	0.04501	-0.0169068	-0.0734667	-0.0469894	0.179866	-0.0824914	0.0627687	-0.0559238	-0.370764	-0.111138	-0.158371	-0.365965	0.253139	0.0508009	0.0282885	-0.174049	-0.249851	0.144403
ENSMUSG00000005899	77626	Smpd4	sphingomyelin phosphodiesterase 4 [Source:MGI Symbol;Acc:MGI:1924876]	chr16:17619247-17645121	protein_coding	8.83e-07	0.0220421	0.266862	0.00517186	6.66e-06	0.061172	0.780842	0.0690964	0.220679	0.544378	0.154382	0.385494	0.283525	0.20331	0.175956	0.0591951	-0.125348	0.0044806	-0.159143	0.168083	-0.062502	-0.336587	-0.137569	-0.158216	-0.325164	0.326233	0.180497	-0.0279819	-0.173718	-0.327184	-0.0300016
ENSMUSG00000040860	230872	Crocc	ciliary rootlet coiled-coil, rootletin [Source:MGI Symbol;Acc:MGI:3529431]	chr4:140572352-140616665	protein_coding	0.000410344	0.10555	0.82079	0.0669258	0.00154562	0.202241	0.993791	0.213609	0.689023	1.34568	0.339879	0.666247	0.919181	0.178113	-0.00296867	-0.204472	-0.112944	0.256128	-0.166541	0.328978	0.117215	-0.911435	-0.509389	-0.541742	-0.652102	0.760206	0.222463	0.0764051	-0.461338	-0.691286	0.0372206
ENSMUSG00000063888	66229	Rpl7l1	ribosomal protein L7-like 1 [Source:MGI Symbol;Acc:MGI:1913479]	chr17:46910656-46919805	protein_coding	4.79e-09	0.000422299	0.880286	0.0200615	5.69e-08	0.00228553	0.993791	0.127654	0.259459	0.473883	0.207937	0.0419444	0.250333	0.148107	0.226776	0.00133442	-0.0316705	-0.0272422	-0.0388428	-0.0623334	-0.0407963	-0.353018	-0.0200046	-0.102943	-0.181222	0.245806	0.156638	-0.0400222	-0.129191	-0.240736	-0.0995364
ENSMUSG00000031827	72042	Cotl1	coactosin-like 1 (Dictyostelium) [Source:MGI Symbol;Acc:MGI:1919292]	chr8:122332925-122364679	protein_coding	0.000452716	0.203397	0.582638	0.168342	0.00168572	0.323072	0.993791	0.340493	0.469394	0.943335	0.25783	0.254897	0.302272	-0.0133043	0.455926	0.222386	0.176853	0.285195	-0.221025	0.120193	0.00973102	-0.671444	-0.0229291	0.0876812	-0.334948	0.481364	0.24182	0.0903038	-0.14924	-0.277036	0.148216
ENSMUSG00000028651	56031	Ppie	peptidylprolyl isomerase E (cyclophilin E) [Source:MGI Symbol;Acc:MGI:1917118]	chr4:122804158-122817394	protein_coding	0.00187199	0.244189	0.689573	0.0544817	0.00581885	0.368724	0.993791	0.194562	0.137746	0.404313	0.161196	0.316277	0.280671	-0.0516207	0.0598484	0.0746211	-0.030947	0.151734	0.117214	0.0465755	0.111978	-0.3042	0.0158661	-0.195081	-0.252189	0.254883	0.0908798	0.071144	-0.0928593	-0.243002	0.0803311
ENSMUSG00000024949	22668	Sf1	splicing factor 1 [Source:MGI Symbol;Acc:MGI:1095403]	chr19:6363490-6378230	protein_coding	6.99e-10	6.45e-06	0.036353	0.0924505	9.67e-09	5.82e-05	0.259644	0.249027	0.163791	0.260546	0.166018	0.238249	0.185501	0.219314	0.118944	0.0232102	0.0567678	0.055728	0.048927	0.147954	0.0784772	0.0144957	0.00185374	-0.0670846	0.0908304	0.207151	0.136742	0.0773443	0.00693551	-0.0443897	-0.0578758
ENSMUSG00000022091	20410	Sorbs3	sorbin and SH3 domain containing 3 [Source:MGI Symbol;Acc:MGI:700013]	chr14:70580075-70607644	protein_coding	0.00203078	0.151971	0.0729544	0.410239	0.00624913	0.262434	0.399086	0.578281	0.505097	0.704308	0.309587	0.291164	0.545207	-0.0369328	-0.0405696	-0.131789	0.187135	0.37405	0.230625	0.469021	0.227245	-0.367191	-0.119532	0.0460687	-0.189738	0.452539	0.083979	0.315208	-0.0533522	-0.208794	0.296152
ENSMUSG00000033061	19711	Resp18	regulated endocrine-specific protein 18 [Source:MGI Symbol;Acc:MGI:1098222]	chr1:75268574-75275190	protein_coding	0.00115229	0.597083	0.577895	0.634391	0.00381476	0.685965	0.993791	0.762789	0.178958	0.360432	0.0878618	0.18638	0.0814276	-0.0283299	0.132795	0.0600981	0.0699189	0.1318	0.0725966	0.0544024	-0.0276119	-0.256963	0.11753	-0.0718791	-0.0482997	0.203408	0.0614978	0.0821794	-0.0597309	-0.137878	-0.00739899
ENSMUSG00000055491	226169	Pprc1	peroxisome proliferative activated receptor, gamma, coactivator-related 1 [Source:MGI Symbol;Acc:MGI:2385096]	chr19:46119176-46147605	protein_coding	0.000651718	2.51e-05	0.873527	0.00261378	0.00231273	0.000192898	0.993791	0.0486006	0.367769	0.457711	0.17968	0.0711735	0.695025	0.0688238	0.132937	-0.141225	-0.045386	0.0916599	-0.0594697	0.0893584	0.28187	-0.297227	-0.106213	-0.12304	-0.400729	0.269083	0.18889	0.0190406	-0.0611525	-0.439083	-0.0193137
ENSMUSG00000020432	21452	Tcn2	transcobalamin 2 [Source:MGI Symbol;Acc:MGI:98534]	chr11:3816995-3832362	protein_coding	7.52e-07	0.0382901	0.852284	0.103501	5.76e-06	0.0942525	0.993791	0.26358	0.666553	0.868141	0.534038	0.241334	0.404428	0.113889	0.388144	0.295795	0.149542	0.169102	-0.0827459	-0.0125856	-0.112583	-0.58515	-0.22864	0.0418756	-0.330292	0.577517	0.300564	0.0558281	-0.221125	-0.275742	0.110378
ENSMUSG00000020231	64451	Dip2a	disco interacting protein 2 homolog A [Source:MGI Symbol;Acc:MGI:2385920]	chr10:75721974-75808236	protein_coding	0.000345301	0.219063	0.000517055	0.737711	0.00133107	0.341363	0.011151	0.837948	0.287905	0.226067	0.171765	0.16586	0.201938	-0.0689545	0.0486501	-0.0130247	0.184042	0.290869	0.139611	0.210159	0.0980747	-0.0041529	0.0164961	0.0312741	0.0305561	0.212899	0.0421522	0.20617	0.035423	-0.113178	0.0624356
ENSMUSG00000020717	18613	Pecam1	platelet/endothelial cell adhesion molecule 1 [Source:MGI Symbol;Acc:MGI:97537]	chr11:106515331-106612142	protein_coding	2.26e-05	0.140082	0.976	0.693892	0.000121711	0.247563	0.994829	0.807983	0.213588	0.317829	0.170895	0.285718	0.0396243	0.0110421	0.201142	0.144996	0.0199726	0.0361309	-0.019228	0.0455807	-0.153991	-0.270656	0.0110192	-0.0951404	-0.0366405	0.247007	0.0992013	0.0206141	-0.127192	-0.0749994	-0.0177448
ENSMUSG00000071176	234094	Arhgef10	Rho guanine nucleotide exchange factor (GEF) 10 [Source:MGI Symbol;Acc:MGI:2444453]	chr8:14911463-15001285	protein_coding	0.00039176	0.432838	0.00424436	0.808213	0.00148555	0.546585	0.0572267	0.88443	0.535724	0.633253	0.409476	0.192484	0.336781	-0.0797546	0.12788	0.0646627	0.285157	0.530687	0.406888	0.340254	0.0862144	-0.182321	0.125292	0.212433	0.0475217	0.442734	0.112392	0.390747	0.0604045	-0.22962	0.113605
ENSMUSG00000035615	666060	Frmpd1	FERM and PDZ domain containing 1 [Source:MGI Symbol;Acc:MGI:2446274]	chr4:45197547-45299008	protein_coding	0.00211203	0.512994	0.78054	0.903502	0.00646084	0.617328	0.993791	0.943882	0.0855316	0.424101	0.326247	0.409222	0.252574	-0.0302749	0.128602	0.00203141	0.0653793	0.0699727	-0.138133	0.140839	0.232422	-0.384403	-0.335778	-0.266352	-0.0196456	0.311275	0.0882332	0.0345144	-0.188528	-0.0861725	-0.0320125
ENSMUSG00000048832	107305	Vps37c	vacuolar protein sorting 37C [Source:MGI Symbol;Acc:MGI:2147661]	chr19:10763105-10789109	protein_coding	4.92e-05	0.195654	0.838085	0.0130006	0.000242466	0.314006	0.993791	0.105541	0.395438	0.677689	0.175479	0.162614	0.366651	0.055238	0.0228252	0.06155	-0.07817	0.167972	-0.0082028	-0.0529832	-0.106957	-0.454479	-0.160857	-0.154047	-0.38368	0.352805	0.126566	0.00715398	-0.219085	-0.395861	-0.00502718
ENSMUSG00000042662	252864	Dusp15	dual specificity phosphatase-like 15 [Source:MGI Symbol;Acc:MGI:1934928]	chr2:152766531-152777634	protein_coding	8.13e-08	0.0195185	0.527923	0.00820995	7.65e-07	0.055514	0.980745	0.0879569	0.269603	0.63729	0.244346	0.364255	0.217844	0.208086	0.268533	0.127199	-0.029623	0.151528	-0.0297365	0.151754	-0.081382	-0.277675	-0.00554894	-0.0853027	-0.313726	0.378874	0.205416	0.0609807	-0.112477	-0.44056	-0.0658532
ENSMUSG00000024824	19367	Rad9	RAD9 checkpoint clamp component A [Source:MGI Symbol;Acc:MGI:1328356]	chr19:4194998-4201803	protein_coding	0.000771704	0.177171	0.23831	0.489643	0.00267728	0.292775	0.745022	0.649313	0.401192	0.601776	0.119185	-0.235324	0.339602	-0.0481378	-0.126337	-0.182226	0.185635	0.292314	0.14574	0.151055	0.124045	-0.3576	-0.0997827	0.204153	-0.11382	0.221707	-0.00427472	0.193686	-0.032296	-0.249224	0.0582818
ENSMUSG00000022528	15205	Hes1	hairy and enhancer of split 1 (Drosophila) [Source:MGI Symbol;Acc:MGI:104853]	chr16:30064270-30068082	protein_coding	3.81e-05	0.00145976	0.152972	0.806463	0.000193403	0.00652804	0.600256	0.883439	0.0418126	0.154475	0.543782	0.299225	-0.321117	0.23186	0.203224	0.299445	0.280213	0.0377872	0.0875044	-0.132068	-0.0827165	0.115173	-0.253053	-0.131848	-0.030079	0.259823	0.103353	0.0683592	-0.0881111	-0.0971855	0.00125264
ENSMUSG00000086228	208080	Gm514	ubiquitin-associated protein 1-like [Source:MGI Symbol;Acc:MGI:2685360]	chr9:65208667-65228384	protein_coding	0.000115633	0.0802054	0.0180378	0.165294	0.000515738	0.165469	0.162684	0.337214	1.04795	1.33257	0.20501	0.693708	0.779551	0.414749	0.233198	-0.358084	0.482625	0.876125	-0.345807	0.751383	0.21423	-0.0416947	-0.31762	-0.300409	-0.498133	0.819808	0.267353	0.441081	-0.111373	-0.661247	0.277967
ENSMUSG00000039834	329559	Zfp335	zinc finger protein 335 [Source:MGI Symbol;Acc:MGI:2682313]	chr2:164717182-164737457	protein_coding	0.000208095	0.0420109	0.544713	0.0739653	0.000856698	0.101256	0.98873	0.224021	0.542583	0.922497	0.166878	0.472723	0.668323	0.19791	0.188381	-0.197853	-0.0127502	0.0670851	-0.302592	0.301762	0.11299	-0.657502	-0.281088	-0.368814	-0.425339	0.52617	0.21419	0.0133764	-0.298603	-0.489791	-0.0510762
ENSMUSG00000032352	214345	Lrrc1	leucine rich repeat containing 1 [Source:MGI Symbol;Acc:MGI:2442313]	chr9:77278430-77392877	protein_coding	0.000710316	0.181945	0.000496567	0.514734	0.00248636	0.298376	0.0108507	0.670393	0.38145	0.344536	0.44258	-0.0446049	0.147921	0.125374	0.062945	0.284356	0.355579	0.392545	0.402039	0.208235	0.12205	0.173382	0.0224039	0.537196	0.0922771	0.28099	0.155149	0.339599	0.213758	-0.31774	-0.0704179
ENSMUSG00000026281	21915	Dtymk	deoxythymidylate kinase [Source:MGI Symbol;Acc:MGI:108396]	chr1:95688953-95698711	protein_coding	3.43e-08	8.33e-06	0.0304327	0.0375326	3.51e-07	7.3e-05	0.232666	0.164788	0.1679	0.373836	0.181278	0.178031	0.296174	0.167848	0.195955	0.0331647	-0.179117	0.0898449	0.00836579	0.114294	-0.0508429	-0.116143	0.0230429	-0.0305727	-0.143205	0.225261	0.173286	0.00834692	-0.0436289	-0.174703	-0.023151
ENSMUSG00000023348	22051	Trip6	thyroid hormone receptor interactor 6 [Source:MGI Symbol;Acc:MGI:1343458]	chr5:137750927-137755832	protein_coding	9.73e-06	0.0834227	0.455117	0.0809204	5.76e-05	0.170253	0.947472	0.233278	1.01761	1.64061	0.32523	0.273875	0.893231	0.327402	-0.00350086	-0.191852	-0.0897077	0.599619	-0.124082	0.376229	-0.214088	-0.713584	-0.452813	-0.0894981	-0.60703	0.81433	0.25632	0.190515	-0.367496	-0.703199	0.0943449
ENSMUSG00000004846	26433	Plod3	procollagen-lysine, 2-oxoglutarate 5-dioxygenase 3 [Source:MGI Symbol;Acc:MGI:1347008]	chr5:137462689-137472718	protein_coding	0.00049675	0.034646	0.827103	0.126735	0.00182649	0.087336	0.993791	0.292004	0.390774	0.776066	0.151367	0.150568	0.589513	0.0850977	-0.0513807	-0.114781	-0.082414	0.0927229	-0.0949609	0.178832	0.116325	-0.598246	-0.297708	-0.0865161	-0.287134	0.367194	0.127112	0.023545	-0.216536	-0.415722	-0.105042
ENSMUSG00000017264	50912	Exosc10	exosome component 10 [Source:MGI Symbol;Acc:MGI:1355322]	chr4:147932338-147956710	protein_coding	0.00153673	0.429723	0.590325	0.272407	0.00491431	0.544058	0.993791	0.44995	0.227286	0.4044	0.093171	0.0895617	0.163599	-0.0154141	0.124566	-0.0638789	0.0394209	0.135726	-0.0950248	0.0780654	-0.0242662	-0.284088	-0.0636303	-0.0753752	-0.122463	0.203605	0.052218	0.0395469	-0.11184	-0.0679355	0.0940743
ENSMUSG00000030035	22377	Wbp1	WW domain binding protein 1 [Source:MGI Symbol;Acc:MGI:104710]	chr6:83068838-83071753	protein_coding	4.66e-05	0.15856	0.864492	0.00447478	0.000230499	0.270751	0.993791	0.0636442	0.45146	0.881492	0.218601	0.113912	0.450988	0.0838801	0.164813	0.0597197	-0.10568	0.121326	-0.127541	-0.095771	-0.106151	-0.676286	-0.181329	-0.149963	-0.556584	0.416366	0.18985	-0.0519165	-0.278432	-0.456507	0.0481606
ENSMUSG00000025730	224624	Rab40c	Rab40C, member RAS oncogene family [Source:MGI Symbol;Acc:MGI:2183454]	chr17:26018859-26056872	protein_coding	0.000128595	0.0235984	0.913663	0.0390205	0.000565802	0.0645378	0.993791	0.167856	0.438101	0.701092	0.18927	0.0965696	0.511353	0.00817685	0.249904	0.101704	-0.0734304	0.0724188	-0.138807	-0.0180556	-0.000178051	-0.620496	-0.0781731	-0.012921	-0.353891	0.356258	0.217784	-0.0394685	-0.177942	-0.308993	0.00542894
ENSMUSG00000003360	74351	Ddx23	DEAD (Asp-Glu-Ala-Asp) box polypeptide 23 [Source:MGI Symbol;Acc:MGI:1921601]	chr15:98475365-98493520	protein_coding	0.00146634	0.116873	0.637996	0.299891	0.00471909	0.217481	0.993791	0.476807	0.356453	0.583424	0.117132	0.115585	0.386986	0.00837672	0.0815387	-0.185227	0.0311932	0.180201	-0.033104	0.178312	0.0617255	-0.394846	-0.0686977	-0.1225	-0.166347	0.293149	0.0729185	0.0891505	-0.13108	-0.246814	0.00868382
ENSMUSG00000006445	13836	Epha2	Eph receptor A2 [Source:MGI Symbol;Acc:MGI:95278]	chr4:140856955-140885499	protein_coding	0.00181727	0.0428787	0.0156594	0.303737	0.00567041	0.102819	0.147401	0.480212	0.370434	1.43385	0.542214	0.837222	1.0975	0.235037	0.556009	-0.0681029	0.0921395	0.625061	-0.204465	1.34564	0.819204	-0.573753	-0.19067	0.440317	0.424896	0.79593	0.45511	0.464594	0.123775	-0.400846	-0.361148
ENSMUSG00000074591	242037	Gm410	ankrin repeat and ubiquitin domain containing 1 [Source:MGI Symbol;Acc:MGI:2685256]	chr3:57470207-57496659	protein_coding	0.00268704	0.542355	3.12e-07	0.00038317	0.00794138	0.64165	2.12e-05	0.0157151	0.47867	0.34326	1.04861	0.05527	0.348227	0.119726	-0.00452961	0.179376	0.626035	0.808143	1.26923	0.754356	0.495591	0.584609	0.216088	0.878462	0.971454	0.481454	0.1607	0.864441	0.543687	0.0149628	-0.0920502
ENSMUSG00000025478	26757	Dpysl4	dihydropyrimidinase-like 4 [Source:MGI Symbol;Acc:MGI:1349764]	chr7:146271700-146288803	protein_coding	0.000468973	0.0279341	0.539179	0.0108916	0.00173699	0.0739394	0.984698	0.0978113	0.3682	0.647671	0.12618	0.0480538	0.475469	0.086582	-0.0472984	-0.211024	-0.100678	0.17523	-0.16051	0.125871	0.00659075	-0.38586	-0.333989	-0.133207	-0.408251	0.297526	0.0759321	0.00997818	-0.211616	-0.360163	0.0580669
ENSMUSG00000020183	70574	Cpm	carboxypeptidase M [Source:MGI Symbol;Acc:MGI:1917824]	chr10:117066356-117124608	protein_coding	0.000211332	0.847801	0.00258257	0.7023	0.000868316	0.882449	0.0385439	0.813282	0.527345	0.63896	0.470936	0.139943	0.149617	0.0994109	0.0831401	0.0887068	0.392728	0.527986	0.46078	0.183868	0.0150011	-0.0115635	0.0729841	0.132632	-0.0752644	0.444296	0.105219	0.391341	0.0522634	-0.0995097	0.367095
ENSMUSG00000021782	71228	Dlg5	discs, large homolog 5 (Drosophila) [Source:MGI Symbol;Acc:MGI:1918478]	chr14:24952975-25065342	protein_coding	0.000477825	0.244968	0.708969	0.0402587	0.00176443	0.369537	0.993791	0.169989	0.165818	0.419359	0.176131	0.273553	0.265476	0.0543524	0.0379643	0.0170085	-0.000671801	0.161099	0.0185386	0.0713889	0.0989856	-0.203908	-0.119629	-0.185156	-0.243387	0.258715	0.0937002	0.0625887	-0.102427	-0.265828	0.0401471
ENSMUSG00000031503	12827	Col4a2	collagen, type IV, alpha 2 [Source:MGI Symbol;Acc:MGI:88455]	chr8:11312605-11449487	protein_coding	2.93e-07	0.00317352	0.541469	0.0182784	2.48e-06	0.0126012	0.986831	0.123276	0.521459	1.17517	0.388191	0.816551	0.766415	0.404197	0.32615	0.294961	-0.207003	0.192646	-0.198305	0.272286	0.0379527	-0.578322	-0.260346	-0.249304	-0.567058	0.725341	0.44793	0.0149062	-0.262505	-0.632427	-0.050463
ENSMUSG00000042116	246228	Vwa1	von Willebrand factor A domain containing 1 [Source:MGI Symbol;Acc:MGI:2179729]	chr4:155142058-155149007	protein_coding	3.97e-06	0.00245942	0.884252	0.0249276	2.56e-05	0.0101622	0.993791	0.141003	0.579353	0.764817	0.318038	0.512914	0.724844	0.194199	0.191825	0.00913742	0.0557651	0.00811083	-0.167335	0.122091	0.201257	-0.562508	-0.293548	-0.381686	-0.431502	0.543781	0.280001	0.00465798	-0.259121	-0.481976	-0.0458164
ENSMUSG00000025409	110962	Mbd6	methyl-CpG binding domain protein 6 [Source:MGI Symbol;Acc:MGI:106378]	chr10:126718812-126726274	protein_coding	0.00202086	0.125566	0.176779	0.034439	0.00622092	0.229549	0.642101	0.159861	0.400639	0.822212	0.101349	0.209421	0.467764	0.0681103	0.202853	-0.237739	0.0430246	0.36727	-0.0828432	0.414374	0.11015	-0.386833	0.0186608	-0.0327871	-0.459363	0.383405	0.125247	0.185456	-0.0727023	-0.462159	0.182659
ENSMUSG00000047767	73683	Atg16l2	autophagy related 16-like 2 (S. cerevisiae) [Source:MGI Symbol;Acc:MGI:1920933]	chr7:108437706-108450965	protein_coding	1.46e-05	0.00473876	0.23335	0.0303377	8.24e-05	0.0176049	0.736745	0.152302	0.387335	0.886976	0.0754682	0.125653	0.594222	0.27064	0.0849803	-0.128053	-0.213937	0.282839	-0.0910572	0.209402	-0.0070496	-0.333497	-0.081545	-0.0443042	-0.357252	0.368858	0.205447	0.0468117	-0.116599	-0.557205	-0.153141
ENSMUSG00000059851	232811	Suv420h2	lysine methyltransferase 5C [Source:MGI Symbol;Acc:MGI:2385262]	chr7:4691517-4699316	protein_coding	6.57e-05	0.027689	0.599695	0.00422665	0.000313453	0.0734764	0.993791	0.0626982	0.6787	1.09909	0.0982423	0.342967	0.79224	0.251471	0.152014	-0.291804	-0.262429	0.00369501	-0.37594	0.0303405	-0.148888	-0.843927	-0.322169	-0.60443	-0.7292	0.554751	0.22598	-0.151083	-0.479854	-0.758148	-0.180031
ENSMUSG00000039372	381270	2019-03-04	membrane-associated ring finger (C3HC4) 4 [Source:MGI Symbol;Acc:MGI:2683550]	chr1:72473486-72583704	protein_coding	2.91e-06	0.0002924	4.1e-08	0.000170797	1.96e-05	0.00166553	3.64e-06	0.0098928	0.251881	0.373438	0.254884	0.216882	0.0771978	0.051037	0.367197	0.296027	-0.182746	-0.169609	-0.451902	-0.449123	-0.357429	-0.492009	-0.339589	-0.369977	-0.372774	0.274271	0.197865	-0.313345	-0.389751	-0.161556	-0.102127
ENSMUSG00000039911	74646	Spsb1	splA/ryanodine receptor domain and SOCS box containing 1 [Source:MGI Symbol;Acc:MGI:1921896]	chr4:149270192-149329352	protein_coding	0.00282826	0.873778	0.180982	0.311922	0.00827749	0.901577	0.650842	0.488464	0.426006	0.631171	0.3723	0.0498076	0.121017	-0.0698016	0.112383	0.120503	0.315619	0.328153	0.255609	0.0442213	0.0106303	-0.372819	-0.00430868	0.114917	-0.208971	0.369821	0.0710253	0.235901	-0.0628951	-0.153313	0.291558
ENSMUSG00000024018	68597	1110021J02Rik	coiled-coil domain containing 167 [Source:MGI Symbol;Acc:MGI:1915847]	chr17:29826123-29854157	protein_coding	0.000634906	0.151015	0.0135971	0.235581	0.00226018	0.261308	0.134454	0.412063	0.164821	0.312344	0.294373	0.179606	0.244629	-0.0248944	0.0492482	0.108629	-0.0205583	0.314079	0.201494	0.119667	0.0592493	-0.0231598	-0.0436305	0.04869	0.127116	0.237786	0.094403	0.15367	0.0102872	-0.0434598	-0.0169054
ENSMUSG00000030680	NA	2900092E17Rik	PAXIP1 associated glutamate rich protein 1A [Source:MGI Symbol;Acc:MGI:1914528]	chr7:134144796-134164041	protein_coding	1.4e-06	0.00403189	0.690712	0.00327702	1.01e-05	0.0153644	0.993791	0.0549344	0.700682	1.13636	0.0215484	-0.0454696	0.704365	0.341124	-0.231928	-0.301091	-0.183162	0.243442	0.0672164	0.132337	-0.179478	-0.551792	-0.18626	-0.123284	-0.622581	0.453279	0.128118	0.0649584	-0.260204	-0.651913	0.0356265
ENSMUSG00000007038	18010	Neu1	neuraminidase 1 [Source:MGI Symbol;Acc:MGI:97305]	chr17:35067998-35073098	protein_coding	0.00122938	0.688691	0.844085	0.0316673	0.00403895	0.759306	0.993791	0.154757	0.321484	0.477391	0.0421332	0.088527	0.123298	0.0360822	0.100429	-0.114019	0.0794235	0.0666234	-0.0739734	0.0921638	-0.118763	-0.374685	-0.0156773	-0.110383	-0.286503	0.232384	0.0364474	0.0410593	-0.154877	-0.266529	0.061033
ENSMUSG00000020087	71767	Tysnd1	trypsin domain containing 1 [Source:MGI Symbol;Acc:MGI:1919017]	chr10:61158062-61165721	protein_coding	6.33e-05	0.0235975	0.401674	0.0588261	0.000302945	0.0645378	0.911079	0.202242	0.251727	0.679977	0.0780174	0.308977	0.473366	0.15925	0.16004	0.0781349	-0.100708	-0.0404064	-0.302111	0.0205558	0.12093	-0.561133	-0.220088	-0.210286	-0.29017	0.329675	0.217698	-0.105668	-0.217644	-0.27856	-0.0940579
ENSMUSG00000029056	269614	Pank4	pantothenate kinase 4 [Source:MGI Symbol;Acc:MGI:2387466]	chr4:154338032-154355247	protein_coding	1.94e-06	0.0624567	0.947782	0.040369	1.36e-05	0.138127	0.993791	0.170111	0.29679	0.549922	0.261252	0.322807	0.254795	0.158893	0.223371	0.0317627	-0.00917862	0.0549734	-0.0563158	0.0709915	-0.051174	-0.336055	-0.0941966	-0.220052	-0.254535	0.357693	0.167206	0.0151176	-0.17537	-0.257946	0.0117065
ENSMUSG00000002908	84036	Kcnn1	potassium intermediate/small conductance calcium-activated channel, subfamily N, member 1 [Source:MGI Symbol;Acc:MGI:1933993]	chr8:73365748-73381107	protein_coding	0.000616941	0.925896	0.853597	0.0227522	0.00220319	0.94347	0.993791	0.134935	0.434628	0.415523	0.118539	-0.0746375	0.0281813	0.0973355	0.0634471	0.0485843	0.0919681	0.0425986	-0.0864452	-0.0831922	-0.314479	-0.275589	-0.141537	0.0400296	-0.294706	0.223513	0.0593871	-0.00876765	-0.172894	-0.451555	-0.165616
ENSMUSG00000019997	14219	Ctgf	connective tissue growth factor [Source:MGI Symbol;Acc:MGI:95537]	chr10:24315048-24318689	protein_coding	0.00011685	0.181834	0.00446987	0.549765	0.000520534	0.298228	0.0595009	0.697606	0.352718	0.462956	0.847631	0.0977396	-0.131971	0.225953	0.313335	0.276923	0.337567	0.330208	0.656576	-0.171934	-0.147123	0.0932048	0.12228	0.00724884	-0.117451	0.440261	0.17106	0.288104	0.0189029	-0.402277	0.00327815
ENSMUSG00000003752	233011	Itpkc	inositol 1,4,5-trisphosphate 3-kinase C [Source:MGI Symbol;Acc:MGI:2442554]	chr7:27991991-28013847	protein_coding	2.12e-05	0.0688119	0.700857	0.079047	0.000115011	0.147878	0.993791	0.231102	0.621401	0.692564	0.125609	0.312481	0.457502	0.0828498	0.256205	-0.0107715	0.144006	0.0844929	-0.118326	0.182022	-0.0198924	-0.525221	0.0122694	-0.141231	-0.305197	0.438014	0.196446	0.0730487	-0.168519	-0.536945	-0.1587
ENSMUSG00000032607	434437	Amt	aminomethyltransferase [Source:MGI Symbol;Acc:MGI:3646700]	chr9:108198984-108204102	protein_coding	7.92e-08	0.00278992	0.224636	0.0109182	7.47e-07	0.0113172	0.723417	0.0978573	0.493804	0.698916	0.195543	0.23541	0.439266	0.237769	0.255613	-0.014291	-0.116558	0.114942	-0.256372	0.138898	-0.171095	-0.346205	-0.196302	-0.110803	-0.337455	0.405918	0.229589	-0.0297723	-0.206101	-0.428101	-0.120419
ENSMUSG00000001418	56700	0610031J06Rik	glycosylated lysosomal membrane protein [Source:MGI Symbol;Acc:MGI:1913318]	chr3:88128745-88132794	protein_coding	0.000899282	0.362904	0.942436	0.0437403	0.00306509	0.484578	0.993791	0.17639	0.502078	0.748732	0.0250256	-0.0531445	0.340173	-0.0168338	0.0761454	-0.226078	0.0503064	0.126501	-0.103343	0.0625666	-0.111599	-0.639065	-0.0522234	-0.110367	-0.405797	0.305673	0.0433516	0.0340077	-0.228313	-0.386956	0.0528487
ENSMUSG00000050640	231503	Tmem150c	transmembrane protein 150C [Source:MGI Symbol;Acc:MGI:3041258]	chr5:100506691-100589027	protein_coding	2.68e-06	0.182443	0.445855	0.540553	1.82e-05	0.298958	0.941813	0.689979	0.295141	0.263432	0.224698	0.306859	0.0318345	0.120801	0.143667	0.128585	0.136776	0.0718675	0.0636704	0.0593135	-0.126531	-0.0707636	-0.01736	-0.11896	-0.0559506	0.272533	0.106222	0.0829068	-0.0834037	-0.106686	0.0321712
ENSMUSG00000003865	14936	Gys1	glycogen synthase 1, muscle [Source:MGI Symbol;Acc:MGI:101805]	chr7:52690014-52712189	protein_coding	2.19e-05	0.0787877	0.325194	0.0778665	0.000118291	0.163372	0.846244	0.229481	0.382301	0.477277	0.111847	0.25028	0.308257	0.123792	0.0991231	-0.0585444	0.12118	0.12772	-0.0244407	0.194617	0.0471365	-0.225765	-0.037165	-0.114207	-0.212366	0.305426	0.118157	0.104769	-0.0825002	-0.30481	0.0123258
ENSMUSG00000073422	14979	H2-Ke6	H2-K region expressed gene 6 [Source:MGI Symbol;Acc:MGI:95911]	chr17:34162778-34165205	protein_coding	0.00175311	0.309962	0.557767	0.300466	0.00549361	0.435628	0.993545	0.477154	0.204108	1.06407	0.351414	-0.0131303	0.421002	0.152075	0.0531753	-0.33573	-0.0953219	0.391158	0.0750006	0.235154	0.121573	-0.520837	-0.223238	-0.0874451	-0.262948	0.401615	0.0726307	0.151498	-0.177487	-0.428839	-0.0143935
ENSMUSG00000041506	27966	Rrp9	RRP9, small subunit (SSU) processome component, homolog (yeast) [Source:MGI Symbol;Acc:MGI:2384313]	chr9:106378094-106387955	protein_coding	0.000101994	0.623483	0.903038	0.00190048	0.000460492	0.706546	0.993791	0.0412644	0.726926	1.04107	0.180147	0.193358	0.316904	0.113101	0.201816	0.108481	0.129739	0.182029	-0.130653	0.0845209	-0.280283	-0.745945	-0.108984	-0.000355846	-0.81227	0.535376	0.185076	0.0664088	-0.283892	-0.618821	0.259857
ENSMUSG00000019808	66757	Adat2	adenosine deaminase, tRNA-specific 2 [Source:MGI Symbol;Acc:MGI:1914007]	chr10:13272500-13283382	protein_coding	0.00017395	0.110558	0.794416	0.346519	0.000736087	0.208886	0.993791	0.522111	0.593159	0.185726	0.0420388	0.0473366	0.176134	0.0574705	0.260724	0.166119	0.109492	0.0288832	-0.0949377	0.0849389	-0.307534	-0.0993721	0.123747	0.203721	0.118387	0.217065	0.165112	0.032094	-0.0198592	-0.16109	-0.247383
ENSMUSG00000002608	52132	Ccdc97	coiled-coil domain containing 97 [Source:MGI Symbol;Acc:MGI:1196455]	chr7:26495925-26504307	protein_coding	0.000144744	0.028682	0.509976	0.0709175	0.000627808	0.0754014	0.974103	0.219454	0.36453	0.688396	0.105855	0.268274	0.390163	0.191005	0.341703	-0.0788882	0.0880604	0.0677969	-0.280741	0.0778027	0.113694	-0.429594	-0.0448933	-0.26936	-0.297651	0.356764	0.210996	-0.0117703	-0.157538	-0.353447	-0.0675657
ENSMUSG00000006676	71472	Usp19	ubiquitin specific peptidase 19 [Source:MGI Symbol;Acc:MGI:1918722]	chr9:108392820-108404870	protein_coding	2.98e-07	0.00483737	0.786768	0.167566	2.52e-06	0.0179167	0.993791	0.33958	0.494038	0.774793	0.311557	0.328779	0.516816	0.262609	0.225998	0.00930483	-0.0302217	0.0705336	-0.174614	0.0784045	-0.0074434	-0.44165	-0.260173	-0.241069	-0.216538	0.477292	0.253682	-0.0139745	-0.237584	-0.265379	-0.0628156
ENSMUSG00000040482	112403	Dom3z	decapping exoribonuclease [Source:MGI Symbol;Acc:MGI:1890444]	chr17:34973764-34976378	protein_coding	6.35e-05	0.236077	0.46998	0.0257677	0.000303849	0.360307	0.955864	0.142791	0.530356	1.14005	0.428587	0.149891	0.427505	0.183665	0.344633	-0.135376	0.0298434	0.377211	-0.267049	0.216	-0.0730077	-0.579175	-0.351004	-0.0692663	-0.561253	0.562221	0.205107	0.0890015	-0.268113	-0.564897	0.0853573
ENSMUSG00000039148	20227	Sart1	squamous cell carcinoma antigen recognized by T cells 1 [Source:MGI Symbol;Acc:MGI:1309453]	chr19:5377323-5388903	protein_coding	0.000387493	0.124655	0.746614	0.136663	0.00147279	0.228367	0.993791	0.304629	0.365607	0.631488	0.158118	0.207162	0.404067	0.067033	0.120086	-0.0871541	0.0114102	0.149476	-0.0178759	0.171579	0.0498706	-0.414979	-0.0559073	-0.122736	-0.242969	0.340594	0.126008	0.0786475	-0.135938	-0.281505	0.040111
ENSMUSG00000033272	67843	Slc35a4	solute carrier family 35, member A4 [Source:MGI Symbol;Acc:MGI:1915093]	chr18:36839033-36843712	protein_coding	0.000568209	0.322839	0.687491	0.0609941	0.00205774	0.447427	0.993791	0.204647	0.340755	0.458633	0.0427709	-0.0104247	0.189742	0.0213941	0.179271	-0.0641075	0.0364482	0.129818	-0.124307	-0.0474386	-0.114565	-0.30742	0.0121929	-0.101121	-0.234415	0.207933	0.0815748	-0.00136988	-0.127728	-0.157364	0.075681
ENSMUSG00000042286	192187	Stab1	stabilin 1 [Source:MGI Symbol;Acc:MGI:2178742]	chr14:31951999-31982027	protein_coding	0.000605368	0.469409	0.945694	0.948018	0.00216767	0.579193	0.993791	0.969788	0.56006	0.681142	0.331463	0.532841	0.406379	-0.0605845	0.173572	0.0121685	0.00973429	0.20016	-0.0693923	0.0168393	-0.143946	-0.541566	-0.227284	-0.503834	0.0155375	0.526377	0.132884	0.0393354	-0.354157	-0.126462	-0.102664
ENSMUSG00000019558	102857	Slc6a8	solute carrier family 6 (neurotransmitter transporter, creatine), member 8 [Source:MGI Symbol;Acc:MGI:2147834]	chrX:70918289-70928041	protein_coding	4.31e-08	0.00346804	0.0312738	0.00420492	4.31e-07	0.0135252	0.236815	0.0626982	0.214186	0.259612	0.200259	0.203852	0.20485	0.108639	0.110838	0.0286336	0.0355647	0.0791484	0.103509	0.160536	0.026228	-0.0718243	0.0140882	-0.0146826	-0.18492	0.219477	0.11324	0.0946896	-0.0115477	-0.147251	0.132358
ENSMUSG00000023952	56055	Gtpbp2	GTP binding protein 2 [Source:MGI Symbol;Acc:MGI:1860138]	chr17:46297781-46306519	protein_coding	7.81e-07	0.00479808	0.726611	0.0068458	5.97e-06	0.0178072	0.993791	0.0805233	0.501855	0.739331	0.226214	0.275062	0.538154	0.21238	0.177644	0.00314221	-0.110442	0.0568877	-0.157553	0.0922642	-0.0741425	-0.470063	-0.206123	-0.179656	-0.417249	0.435616	0.23283	-0.0297107	-0.232496	-0.43256	-0.0450213
ENSMUSG00000004933	17179	Matk	megakaryocyte-associated tyrosine kinase [Source:MGI Symbol;Acc:MGI:99259]	chr10:80715480-80726310	protein_coding	0.00343618	0.206305	0.825943	0.0227375	0.00978404	0.326523	0.993791	0.134935	0.480913	0.97645	-0.00695102	0.0523331	0.563358	0.00337187	-0.0537755	-0.304154	-0.125963	0.198732	-0.142337	0.179567	-0.0435171	-0.774347	-0.189162	-0.17692	-0.607806	0.375686	0.0522001	0.0274997	-0.295986	-0.535623	0.0996828
ENSMUSG00000016128	243362	Stard13	StAR-related lipid transfer (START) domain containing 13 [Source:MGI Symbol;Acc:MGI:2385331]	chr5:151840003-152036611	protein_coding	0.000703181	0.172713	0.0027386	0.260754	0.00246433	0.287777	0.0402174	0.438007	0.3283	0.368923	0.00826742	0.103531	0.177601	-0.0145433	-0.0393514	0.196316	0.200851	0.358081	0.147535	0.148607	0.0501527	-0.0253847	0.0999166	0.241392	0.125122	0.202255	0.0800056	0.213769	0.0915191	0.0220459	0.110692
ENSMUSG00000039648	70266	Ccbl1	kynurenine aminotransferase 1 [Source:MGI Symbol;Acc:MGI:1917516]	chr2:30040444-30061567	protein_coding	0.000339391	0.0869419	0.288186	0.198435	0.00131105	0.175488	0.805807	0.373666	0.597754	0.533103	0.429132	0.112158	0.509818	0.0109183	-0.0245644	-0.155581	0.159863	0.157785	0.251997	0.270797	0.0719277	-0.3644	-0.201699	0.0030583	-0.244442	0.418037	0.0851477	0.210111	-0.122778	-0.348221	0.106331
ENSMUSG00000022204	68966	Ngdn	neuroguidin, EIF4E binding protein [Source:MGI Symbol;Acc:MGI:1916216]	chr14:55634091-55643172	protein_coding	0.000316221	0.229797	0.607834	0.520557	0.00123324	0.353091	0.993791	0.674859	0.316352	0.664611	0.213753	0.100256	0.347616	0.0532849	0.127561	-0.0183309	0.0323858	0.187021	0.142935	0.134314	0.0636495	-0.424305	0.0567433	0.0157274	-0.102357	0.323743	0.127533	0.124164	-0.0720461	-0.261095	-0.0345738
ENSMUSG00000024807	74126	Syvn1	synovial apoptosis inhibitor 1, synoviolin [Source:MGI Symbol;Acc:MGI:1921376]	chr19:6046376-6053912	protein_coding	3.03e-05	0.0223174	0.748063	0.157222	0.000157856	0.0617591	0.993791	0.32899	0.625701	0.775323	0.276585	0.286048	0.60855	0.138891	0.186093	-0.149553	0.0713393	0.0803523	-0.222611	0.139208	0.0541885	-0.55608	-0.313103	-0.296394	-0.27983	0.490914	0.195995	0.0170719	-0.277847	-0.34569	-0.0487886
ENSMUSG00000048200	213573	Efcab4a	calcium release activated channel regulator 2B [Source:MGI Symbol;Acc:MGI:2446129]	chr7:148646793-148652712	protein_coding	0.00325573	0.28648	0.498499	0.900298	0.0093469	0.411673	0.971948	0.942147	0.742978	1.18144	0.123004	0.648933	-0.252296	0.723242	-0.422554	-0.192235	0.461062	-0.19823	-0.48824	-0.0156065	-0.534212	-0.656424	-1.0338	-0.856775	0.0498066	0.674088	-0.0359607	-0.0602538	-0.770302	0.0820704	-0.02799
ENSMUSG00000031816	234814	Mthfsd	methenyltetrahydrofolate synthetase domain containing [Source:MGI Symbol;Acc:MGI:2679252]	chr8:123618712-123632492	protein_coding	0.0014895	0.127436	0.527273	0.00278614	0.0047831	0.232025	0.980292	0.0505354	0.435425	0.653581	-0.0283674	0.221397	0.494968	-0.0253077	0.108547	-0.0443487	-0.190104	0.0811472	-0.217135	0.169477	-0.130561	-0.597741	-0.0802199	-0.0962687	-0.591318	0.320509	0.133465	-0.0391537	-0.226198	-0.30205	0.250114
ENSMUSG00000036980	21343	Taf6	TATA-box binding protein associated factor 6 [Source:MGI Symbol;Acc:MGI:109129]	chr5:138619645-138628879	protein_coding	0.00212468	0.310715	0.730038	0.128536	0.00649008	0.436428	0.993791	0.294301	0.263189	0.510677	0.0202899	0.089269	0.28288	0.00282085	0.00290018	-0.0781624	-0.0130299	0.163562	-0.0975162	0.0576524	0.00666163	-0.344294	-0.114906	-0.109779	-0.206097	0.220856	0.0526097	0.0276672	-0.140579	-0.238905	-0.00513992
ENSMUSG00000049807	58996	Arhgap23	Rho GTPase activating protein 23 [Source:MGI Symbol;Acc:MGI:3697726]	chr11:97276647-97363916	protein_coding	0.000254058	0.0738377	0.140455	0.276427	0.00101985	0.155932	0.575949	0.453928	0.418155	0.447248	0.212636	0.119682	0.376787	-0.0277671	0.106794	-0.0647365	0.128691	0.269337	0.0830826	0.184444	0.0873239	-0.205678	-0.022759	2.61e-05	-0.14754	0.29943	0.0977695	0.166389	-0.0352717	-0.225936	0.0879932
ENSMUSG00000054008	15531	Ndst1	N-deacetylase/N-sulfotransferase (heparan glucosaminyl) 1 [Source:MGI Symbol;Acc:MGI:104719]	chr18:60845432-60908504	protein_coding	0.00234838	0.455756	0.601166	0.225832	0.00708479	0.567266	0.993791	0.403141	0.194744	0.199584	0.264599	0.170692	0.163192	-0.0405645	0.0694269	-0.0570294	0.0567338	0.103599	0.0589215	0.0995554	0.0251814	-0.13655	-0.136251	-0.128166	-0.121684	0.207405	0.0337563	0.0797024	-0.0939464	-0.0117139	0.189673
ENSMUSG00000037907	268445	Ankrd13b	ankyrin repeat domain 13b [Source:MGI Symbol;Acc:MGI:2144501]	chr11:77283787-77303380	protein_coding	0.000156547	0.145545	0.659805	0.00500085	0.000672041	0.254275	0.993791	0.0676129	0.629378	0.909292	0.120013	0.272165	0.579012	0.0705853	0.130358	-0.0583657	-0.084371	0.120206	-0.325978	0.0945573	-0.134736	-0.718501	-0.315634	-0.235973	-0.660039	0.482712	0.180397	-0.0488965	-0.351211	-0.498159	0.112984
ENSMUSG00000002108	22259	Nr1h3	nuclear receptor subfamily 1, group H, member 3 [Source:MGI Symbol;Acc:MGI:1352462]	chr2:91024018-91043191	protein_coding	0.000175823	0.126332	0.863793	0.550412	0.000742398	0.230432	0.993791	0.698078	0.93085	1.37506	0.239433	0.380121	0.416409	0.182075	0.734809	0.530434	0.139149	0.0113136	-0.422616	0.0708625	-0.375292	-1.18167	0.0727606	0.221176	-0.20674	0.731366	0.465932	-0.0503226	-0.315757	-0.559517	-0.4031
ENSMUSG00000027569	73247	1600027N09Rik	MRG/MORF4L binding protein [Source:MGI Symbol;Acc:MGI:1920497]	chr2:180315809-180321209	protein_coding	1.22e-06	0.00876022	0.811762	0.00275523	8.95e-06	0.0288193	0.993791	0.0502873	0.185705	0.412133	0.2214	0.126102	0.193498	0.103147	0.127801	0.193768	-0.104724	-0.00730771	0.0121307	-0.0133049	-0.0969305	-0.316294	-0.0814688	0.0543613	-0.250214	0.236335	0.154553	-0.0283016	-0.110083	-0.345477	-0.123565
ENSMUSG00000038279	110109	Nop2	NOP2 nucleolar protein [Source:MGI Symbol;Acc:MGI:107891]	chr6:125081701-125094971	protein_coding	0.000147035	0.0346676	0.664646	0.0137395	0.000636428	0.0873755	0.993791	0.108029	0.522244	0.68814	0.119656	0.101671	0.523005	0.0141312	0.233206	-0.00831381	-0.0381357	0.0993208	-0.25875	-0.025897	-0.0373747	-0.574688	-0.1452	-0.135882	-0.434083	0.357928	0.190507	-0.0558654	-0.223286	-0.381507	-0.00328981
ENSMUSG00000030970	13017	Ctbp2	C-terminal binding protein 2 [Source:MGI Symbol;Acc:MGI:1201686]	chr7:140179046-140316237	protein_coding	1.98e-05	0.0308941	0.669226	0.271868	0.000108002	0.079842	0.993791	0.449718	0.251212	0.384556	0.1907	0.158707	0.249668	0.0802077	-0.0239105	0.163614	-0.081193	0.0946034	0.0530021	0.0591017	-0.0827373	-0.209745	-0.161608	0.0640093	-0.103681	0.246294	0.117395	0.0313785	-0.0975201	-0.165003	-0.0299429
ENSMUSG00000029097	78890	2310079F23Rik	tRNA methyltransferase 44 [Source:MGI Symbol;Acc:MGI:1926140]	chr5:35899655-35917919	protein_coding	2.81e-06	0.000760962	0.478275	0.903739	1.9e-05	0.003778	0.96035	0.944063	0.476091	0.346151	0.227195	0.329996	0.495812	0.15709	0.00170879	-0.0223532	0.116356	0.132908	-0.0799512	0.12119	0.136077	-0.0561527	-0.305438	-0.231159	-0.014136	0.344858	0.158064	0.0726257	-0.114168	-0.213867	-0.127106
ENSMUSG00000026831	69327	1700007K13Rik	RIKEN cDNA 1700007K13 gene [Source:MGI Symbol;Acc:MGI:1916577]	chr2:28317321-28322052	protein_coding	5.96e-06	0.00385503	0.0717799	0.44175	3.71e-05	0.0147823	0.396385	0.60723	0.315699	0.816551	0.589064	1.0903	0.601109	-0.0400838	0.58477	0.65905	-0.541724	0.0471587	-0.394238	0.461601	-0.256314	-0.809476	-0.398531	0.0303467	-0.20426	0.702905	0.451211	-0.1068	-0.358494	-0.174463	-0.0770028
ENSMUSG00000059981	381921	Taok2	TAO kinase 2 [Source:MGI Symbol;Acc:MGI:1915919]	chr7:134008992-134028417	protein_coding	6.61e-06	0.0020544	0.899417	0.0419881	4.09e-05	0.00870715	0.993791	0.172871	0.335412	0.4499	0.169917	0.19034	0.403971	0.146673	0.1195	-0.0638226	0.00609678	0.0466795	-0.0834928	0.0524646	0.074655	-0.256548	-0.133909	-0.201698	-0.21748	0.286392	0.15158	0.00543703	-0.129375	-0.247855	-0.0249381
ENSMUSG00000028475	71406	5430416O09Rik	small regulatory polypeptide of amino acid response [Source:MGI Symbol;Acc:MGI:1918656]	chr4:43742706-43747606	protein_coding	0.000297488	0.507263	0.0423699	0.00885629	0.00117047	0.612393	0.287256	0.0903121	-0.292407	0.262933	0.462023	0.891982	-0.0636902	-0.0657995	0.352918	0.168413	-0.123819	-0.0724958	0.244783	0.681743	0.104897	-0.401229	0.135678	-0.0418269	0.543358	0.331133	0.0979604	0.182553	-0.05062	-0.123614	-0.48442
ENSMUSG00000022894	23794	Adamts5	a disintegrin-like and metallopeptidase (reprolysin type) with thrombospondin type 1 motif, 5 (aggrecanase-2) [Source:MGI Symbol;Acc:MGI:1346321]	chr16:85858215-85901570	protein_coding	0.000554348	0.0646339	0.501885	0.286334	0.00201551	0.14167	0.973437	0.463424	-0.103602	-0.0984815	0.574613	0.495143	-0.381865	0.0639372	0.361193	-0.0415239	0.162726	-0.252173	-0.0861488	-0.025018	-0.115538	-0.0897545	-0.299569	-0.561685	0.178767	0.216918	0.000435276	-0.0501536	-0.266636	-0.0462063	-0.275127
ENSMUSG00000040761	56381	Spen	SPEN homolog, transcriptional regulator (Drosophila) [Source:MGI Symbol;Acc:MGI:1891706]	chr4:141023605-141094712	protein_coding	0.00324191	1.12e-05	0.565299	0.440307	0.00931454	9.53e-05	0.993791	0.605928	0.411869	0.117563	0.277801	0.203883	0.728563	0.105784	0.066417	-0.125467	0.126043	0.140264	0.0656001	0.11589	0.442738	0.128484	-0.145784	-0.21346	-0.101812	0.252779	0.193824	0.111949	0.0529946	-0.280464	-0.0667023
ENSMUSG00000034563	72278	Ccpg1	cell cycle progression 1 [Source:MGI Symbol;Acc:MGI:1196419]	chr9:72833036-72864347	protein_coding	1.48e-05	0.00583887	0.444993	0.054067	8.36e-05	0.0207403	0.941478	0.194027	0.00943178	0.112527	0.296549	0.410197	0.201734	0.175775	0.203251	0.133218	0.0227023	-0.0530142	0.101543	0.140569	0.215004	0.0102335	0.00824462	-0.136409	0.17912	0.207176	0.178494	0.05295	0.0242682	-0.0292088	-0.155379
ENSMUSG00000024039	12411	Cbs	cystathionine beta-synthase [Source:MGI Symbol;Acc:MGI:88285]	chr17:31749368-31774344	protein_coding	2.09e-05	0.180804	0.797813	0.256768	0.000113096	0.297067	0.993791	0.434098	0.273122	0.778241	0.521908	0.792558	0.347724	0.0836107	0.16882	0.40758	0.0133069	0.181742	0.0107693	0.244455	0.0879093	-0.512888	-0.342319	-0.140523	-0.26121	0.591457	0.251934	0.112568	-0.226955	-0.345535	0.0282435
ENSMUSG00000068394	99100	Cep152	centrosomal protein 152 [Source:MGI Symbol;Acc:MGI:2139083]	chr2:125388624-125451049	protein_coding	0.000689329	0.220939	0.00407327	0.15224	0.00242681	0.343418	0.0555328	0.323569	0.450208	0.352588	0.116388	0.098554	0.268815	-0.053973	0.0523729	-0.105511	0.14966	0.461733	-0.0637424	0.199687	-0.0317333	0.0551721	-0.127758	-0.00437791	-0.180158	0.254435	0.040426	0.186834	-0.0271742	-0.281165	0.0858268
ENSMUSG00000026821	19730	Ralgds	ral guanine nucleotide dissociation stimulator [Source:MGI Symbol;Acc:MGI:107485]	chr2:28368445-28408801	protein_coding	0.00205838	0.139175	0.85676	0.0161048	0.00631765	0.246525	0.993791	0.117021	0.471215	0.653376	0.0669122	0.0365251	0.482614	-0.0555101	-0.0153971	-0.106487	0.0375828	0.199485	-0.0369885	0.0821807	0.0489824	-0.509401	-0.119298	-0.0608313	-0.460368	0.307007	0.0763051	0.0705649	-0.160137	-0.418708	0.112225
ENSMUSG00000041577	116847	Prelp	proline arginine-rich end leucine-rich repeat [Source:MGI Symbol;Acc:MGI:2151110]	chr1:135806681-135818191	protein_coding	6.64e-05	0.0280403	0.0285733	0.0487523	0.000316551	0.0741352	0.223942	0.184938	0.243869	0.639065	0.43687	0.307605	0.15542	0.0248944	0.387138	0.342178	0.176905	0.418098	0.247899	0.232143	0.0884552	-0.196073	0.198167	0.266717	0.316619	0.406852	0.227408	0.268761	0.0893165	-0.229014	-0.276871
ENSMUSG00000022234	12465	Cct5	chaperonin containing Tcp1, subunit 5 (epsilon) [Source:MGI Symbol;Acc:MGI:107185]	chr15:31520355-31531802	protein_coding	1.64e-07	0.0213023	0.311723	0.0290743	1.45e-06	0.0595701	0.834794	0.150411	0.253233	0.390239	0.154473	0.11537	0.176277	0.11534	0.119152	0.0993336	-0.0697283	0.0132752	-0.0714886	-0.131148	-0.146684	-0.261624	-0.106809	-0.147185	-0.16644	0.228329	0.127526	-0.0647725	-0.165576	-0.152381	-0.050714
ENSMUSG00000024856	52004	Cdk2ap2	CDK2-associated protein 2 [Source:MGI Symbol;Acc:MGI:1098779]	chr19:4096982-4099219	protein_coding	0.00016949	0.146458	0.837238	0.283102	0.000720834	0.255413	0.993791	0.460353	0.836527	1.10077	0.534677	0.523594	0.673983	0.256469	0.205265	-0.320158	-0.00602628	0.0344797	0.203644	0.339446	-0.16857	-0.809819	-0.125768	-0.504306	-0.321618	0.748892	0.20389	0.142886	-0.402116	-0.756635	-0.292131
ENSMUSG00000042210	68644	Abhd14a	abhydrolase domain containing 14A [Source:MGI Symbol;Acc:MGI:1915894]	chr9:106342182-106350209	protein_coding	0.00145496	0.0901527	0.879928	0.0169355	0.00468657	0.18014	0.993791	0.119316	0.587239	0.884929	0.0760777	0.167561	0.647593	0.0214471	-0.0115487	-0.24522	-0.0630462	0.158501	-0.0686646	0.202733	-0.00269272	-0.704981	-0.156291	-0.210048	-0.592536	0.428952	0.103068	0.0573808	-0.268503	-0.546409	0.103508
ENSMUSG00000012296	74094	Tjap1	tight junction associated protein 1 [Source:MGI Symbol;Acc:MGI:1921344]	chr17:46394625-46420162	protein_coding	1.73e-07	0.00486494	0.511314	0.0147962	1.53e-06	0.0179961	0.974103	0.112301	0.985494	1.28061	0.200502	0.391667	0.894187	0.37429	0.0512962	0.0604083	-0.0488789	0.289371	-0.315782	0.234228	-0.140186	-0.616953	-0.464987	-0.097031	-0.616979	0.714569	0.345045	0.0397345	-0.329789	-0.660976	-0.00426184
ENSMUSG00000039646	246154	Vasn	vasorin [Source:MGI Symbol;Acc:MGI:2177651]	chr16:4639741-4651002	protein_coding	2.96e-06	0.00780929	0.14263	0.0801922	1.99e-05	0.0263034	0.580496	0.232525	1.04839	1.0255	0.488696	0.0383287	0.451231	0.373615	0.74173	0.314938	0.328714	0.372468	-0.470255	-0.226261	-0.268442	-0.279421	-0.217221	0.0503483	-0.450002	0.650229	0.470378	0.00116667	-0.178684	-0.391884	0.0592842
ENSMUSG00000028919	213649	Arhgef19	Rho guanine nucleotide exchange factor (GEF) 19 [Source:MGI Symbol;Acc:MGI:1925912]	chr4:140795290-140813679	protein_coding	3.89e-05	0.030744	0.803057	0.73472	0.000196984	0.0795509	0.993791	0.836224	0.944388	1.07114	0.551701	0.781561	0.945071	0.0307725	0.319221	0.140692	0.0988654	0.272772	0.0340506	0.32177	0.0995482	-0.767593	-0.19843	-0.319099	-0.102746	0.837197	0.358939	0.181864	-0.296393	-0.663886	-0.379276
ENSMUSG00000025137	68671	Pcyt2	phosphate cytidylyltransferase 2, ethanolamine [Source:MGI Symbol;Acc:MGI:1915921]	chr11:120471201-120479450	protein_coding	0.000201469	0.0254756	0.846989	0.00329377	0.000834103	0.0688748	0.993791	0.0549344	0.558393	0.796203	0.0740661	0.19031	0.650567	0.115452	0.0675512	-0.16059	-0.113242	0.119028	-0.105708	0.14362	-0.0210693	-0.561724	-0.112223	-0.207281	-0.603699	0.404743	0.168245	0.0109243	-0.225574	-0.5592	0.0554235
ENSMUSG00000017969	19223	Ptgis	prostaglandin I2 (prostacyclin) synthase [Source:MGI Symbol;Acc:MGI:1097156]	chr2:167017105-167066304	protein_coding	0.002729	0.787512	0.106468	0.445719	0.00804591	0.837149	0.49779	0.610909	-0.0741545	1.25106	0.541781	0.217299	0.243155	0.219635	0.152592	-0.199802	-0.0806408	0.728185	0.528015	0.280499	0.236668	-0.303236	0.138825	-0.136602	0.24725	0.483995	0.103895	0.364014	-0.0160861	-0.135227	-0.0184621
ENSMUSG00000020424	71962	Gatsl3	GATS protein-like 3 [Source:MGI Symbol;Acc:MGI:1919212]	chr11:4118028-4122612	protein_coding	0.00211683	0.067548	0.141554	0.0712591	0.00647176	0.146123	0.578084	0.219689	0.360144	1.3901	0.49123	0.344449	1.03348	0.404727	-0.0953913	0.0285212	-0.389247	0.89609	0.291443	-0.0297737	0.284085	-0.089285	-0.295179	-0.345701	-0.716747	0.646481	0.342833	0.192128	-0.11152	-0.0441032	0.864772
ENSMUSG00000033633	353287	Clec18a	C-type lectin domain family 18, member A [Source:MGI Symbol;Acc:MGI:2672935]	chr8:113593198-113606188	protein_coding	8.52e-05	0.0339255	0.429944	0.0167081	0.000394942	0.0859903	0.934009	0.118583	-0.149288	0.688783	0.631148	0.857792	0.0538472	-0.088096	0.762243	0.367229	0.115571	0.121194	-0.303997	0.383893	0.318707	-0.655685	-0.172901	-0.106671	-0.649733	0.507109	0.273806	0.0791653	-0.154138	-0.305857	0.423041
ENSMUSG00000020610	13929	Amz2	archaelysin family metallopeptidase 2 [Source:MGI Symbol;Acc:MGI:104837]	chr11:109287060-109314327	protein_coding	6.53e-12	1.91e-06	0.583016	0.0226704	1.38e-10	1.97e-05	0.993791	0.13488	0.254794	0.336668	0.15858	0.0753054	0.246767	0.142387	0.121406	0.0523285	-0.0278172	0.0379332	0.00788405	-0.0726718	-0.0358443	-0.156348	-0.0292904	-0.0956488	-0.11796	0.206337	0.140722	-0.0136679	-0.0792829	-0.229351	-0.125059
ENSMUSG00000002504	65962	Slc9a3r2	solute carrier family 9 (sodium/hydrogen exchanger), member 3 regulator 2 [Source:MGI Symbol;Acc:MGI:1890662]	chr17:24776027-24787450	protein_coding	7.51e-06	0.0155428	0.637423	0.277138	4.59e-05	0.0461591	0.993791	0.45474	0.662198	0.833198	0.317952	0.36929	0.525095	0.264194	0.429622	-0.120441	0.0744647	0.0545315	-0.288391	0.155042	-0.0626387	-0.514472	-0.176721	-0.334689	-0.225833	0.54566	0.274618	-0.00108801	-0.27213	-0.210608	0.0141373
ENSMUSG00000040797	243621	Iqsec3	IQ motif and Sec7 domain 3 [Source:MGI Symbol;Acc:MGI:2677208]	chr6:121322748-121423896	protein_coding	0.00024125	0.000124846	0.010944	0.932685	0.000974305	0.000795193	0.116397	0.960337	0.13737	0.196592	0.19061	0.296502	0.331429	0.202594	0.207373	0.0307667	0.0956346	0.10933	0.0105065	0.289531	0.289694	0.115332	0.0272694	0.0237954	-0.00737467	0.205269	0.193041	0.126251	0.114023	-0.1153	0.0183248
ENSMUSG00000024053	246707	Emilin2	elastin microfibril interfacer 2 [Source:MGI Symbol;Acc:MGI:2389136]	chr17:71601314-71661096	protein_coding	0.000823185	0.881135	0.00162221	0.860698	0.00283273	0.90796	0.0273277	0.918976	0.562223	0.613213	0.946016	0.434465	0.137452	0.0669506	0.207448	0.126093	0.562195	0.659944	0.842292	0.412851	0.137424	0.113682	0.103725	0.104479	0.0508721	0.638979	0.134486	0.619321	0.114828	-0.210995	0.357454
ENSMUSG00000014778	234686	Fhod1	formin homology 2 domain containing 1 [Source:MGI Symbol;Acc:MGI:2679008]	chr8:107852863-107872053	protein_coding	0.0026348	0.184797	0.473823	0.332531	0.00779955	0.301804	0.957709	0.509255	0.605155	0.997957	0.135892	0.374371	0.681962	-0.0863716	0.0438135	0.088051	0.0897151	0.448523	-0.261627	0.25631	0.166522	-0.635806	-0.353705	-0.0300094	-0.292029	0.528344	0.181864	0.13323	-0.213249	-0.309564	0.115696
ENSMUSG00000020272	20868	Stk10	serine/threonine kinase 10 [Source:MGI Symbol;Acc:MGI:1099439]	chr11:32433105-32524787	protein_coding	0.00030821	0.00435926	0.0836502	0.091905	0.00120747	0.0164155	0.433667	0.24837	0.587465	0.494675	0.1827	0.226871	0.588967	-0.0222366	0.221062	-0.159102	0.25731	0.138102	0.0649122	0.398408	0.258811	-0.37881	0.103274	0.0124361	-0.282755	0.372928	0.157172	0.214683	-0.00107226	-0.416367	0.0810707
ENSMUSG00000030172	111173	Erc1	ELKS/RAB6-interacting/CAST family member 1 [Source:MGI Symbol;Acc:MGI:2151013]	chr6:119520622-119798368	protein_coding	8.16e-08	0.00312019	0.0611033	0.104458	7.67e-07	0.0124333	0.360229	0.264868	0.279967	0.14832	0.244181	0.250577	0.246782	0.109095	0.0549875	0.0761739	-0.0887692	-0.134345	-0.0518649	-0.126714	-0.121954	-0.173571	-0.241059	-0.301117	-0.11297	0.230761	0.12176	-0.100423	-0.209425	-0.105256	-0.0927102
ENSMUSG00000030854	19259	Ptpn5	protein tyrosine phosphatase, non-receptor type 5 [Source:MGI Symbol;Acc:MGI:97807]	chr7:54332968-54389254	protein_coding	4.26e-06	0.0163055	0.668328	0.034407	2.74e-05	0.0480734	0.993791	0.159861	0.387243	0.655011	0.214419	0.303689	0.413459	0.183337	0.229876	0.053622	-0.0155039	0.116395	-0.0833365	0.166395	0.0107126	-0.355279	-0.0678787	-0.0836727	-0.306421	0.39009	0.220074	0.0459874	-0.124029	-0.239105	0.113304
ENSMUSG00000034000	241159	Neu4	sialidase 4 [Source:MGI Symbol;Acc:MGI:2661364]	chr1:95916870-95925103	protein_coding	3.09e-05	0.398255	0.0302611	0.000335142	0.000160419	0.515855	0.231858	0.0141991	0.352926	0.468623	0.170142	0.325111	0.0782361	0.068698	0.0477347	0.238939	-0.260395	-0.271676	-0.24393	-0.0999233	-0.535085	-0.671601	-0.366337	-0.186096	-0.499626	0.329201	0.108402	-0.218981	-0.43978	-0.174476	0.106169
ENSMUSG00000020844	18230	Nxn	nucleoredoxin [Source:MGI Symbol;Acc:MGI:109331]	chr11:76070500-76212842	protein_coding	0.000320674	0.757908	0.952433	0.291555	0.00124862	0.813646	0.993791	0.468586	0.319261	0.863031	0.300781	0.151237	0.0497492	0.138588	0.24558	0.0344107	0.0565592	0.110432	-0.113464	0.0513321	-0.212953	-0.61401	-0.168666	-0.0654945	-0.208785	0.408578	0.117082	0.0262149	-0.265281	-0.325563	-0.0905638
ENSMUSG00000054150	212073	4831426I19Rik	spectrin repeat containing, nuclear envelope family member 3 [Source:MGI Symbol;Acc:MGI:2442408]	chr12:106167959-106248219	protein_coding	0.00228319	0.340156	0.000236197	0.00306458	0.00691657	0.46453	0.00599948	0.0532162	0.600669	0.415073	0.861762	0.242813	0.410563	-0.0527161	0.0213535	0.304815	0.519925	0.703075	0.846461	0.512499	0.329819	0.235287	0.00605282	0.574501	0.840116	0.530079	0.171004	0.64549	0.286415	0.252939	0.0583132
ENSMUSG00000028330	433702	Ncbp1	nuclear cap binding protein subunit 1 [Source:MGI Symbol;Acc:MGI:1891840]	chr4:46151285-46185475	protein_coding	4.86e-15	5.64e-10	0.222875	0.498398	1.94e-13	1.28e-08	0.721231	0.657059	0.178397	0.312647	0.21042	0.194321	0.0562029	0.193875	0.207905	0.201094	0.0114101	-0.013638	-0.0678235	-0.0804918	-0.110784	-0.132409	-0.0703383	-0.0737186	-0.0300717	0.223946	0.164769	-0.0376358	-0.0968125	-0.0242013	-0.0317654
ENSMUSG00000014748	21766	Tex261	testis expressed gene 261 [Source:MGI Symbol;Acc:MGI:1096575]	chr6:83718675-83726006	protein_coding	1.53e-06	0.00770425	0.790559	0.0552541	1.09e-05	0.0260169	0.993791	0.196017	0.359285	0.45786	0.160549	0.111324	0.256726	0.142523	0.244168	-0.0447611	0.0348776	0.0699639	-0.106613	0.0182716	-0.0676813	-0.245373	-0.0229945	-0.137814	-0.193127	0.272254	0.149664	0.00412489	-0.118466	-0.203609	-0.00635778
ENSMUSG00000032014	102644	Oaf	out at first homolog [Source:MGI Symbol;Acc:MGI:94852]	chr9:43029161-43048099	protein_coding	8.52e-05	0.16508	0.351295	0.78372	0.000394942	0.278895	0.87087	0.868982	0.458283	0.817352	0.521849	0.492491	0.205466	0.0174996	0.362871	0.404441	0.307879	0.396554	-0.000718081	0.0384997	0.055062	-0.403298	-0.159696	-0.0495497	-0.062218	0.572494	0.247569	0.185554	-0.13937	-0.292822	-0.0450506
ENSMUSG00000068328	11993	Aup1	ancient ubiquitous protein 1 [Source:MGI Symbol;Acc:MGI:107789]	chr6:83004447-83007874	protein_coding	4.39e-05	0.194814	0.852743	0.0299839	0.000218876	0.312979	0.993791	0.151718	0.569727	0.780882	0.247147	0.156625	0.391158	0.123648	0.219169	-0.0625877	0.0855086	0.117713	-0.161369	0.0734947	-0.0930611	-0.539522	-0.189347	-0.145718	-0.416353	0.438595	0.167847	0.0288366	-0.241912	-0.402334	0.0428557
ENSMUSG00000022556	15499	Hsf1	heat shock factor 1 [Source:MGI Symbol;Acc:MGI:96238]	chr15:76307665-76331602	protein_coding	6.29e-07	0.00470264	0.610968	0.0259377	4.89e-06	0.0175196	0.993791	0.142961	0.67929	1.06958	0.331933	0.443859	0.640273	0.407093	0.425046	-0.0207389	0.0676062	0.131401	-0.309315	0.155048	0.0285889	-0.531086	-0.216201	-0.30955	-0.485094	0.631165	0.362918	0.011185	-0.257062	-0.539786	-0.0435076
ENSMUSG00000020260	80294	Pofut2	protein O-fucosyltransferase 2 [Source:MGI Symbol;Acc:MGI:1916863]	chr10:76721845-76732531	protein_coding	6.7e-06	0.0380449	0.917824	0.0526717	4.14e-05	0.0938221	0.993791	0.192029	0.878701	1.05704	0.309312	0.0066144	0.736378	0.175129	0.0726069	-0.0430069	0.126986	0.183376	-0.115583	0.0171412	-0.015337	-0.698536	-0.352288	-0.03248	-0.470202	0.562917	0.235277	0.05298	-0.27466	-0.497123	0.0260592
ENSMUSG00000033697	223666	Arhgap39	Rho GTPase activating protein 39 [Source:MGI Symbol;Acc:MGI:107858]	chr15:76554215-76648800	protein_coding	0.00066225	0.0452118	0.778349	0.047339	0.00234386	0.10703	0.993791	0.182579	0.666343	0.770363	0.240316	0.23899	0.698947	-0.0162366	0.161523	-0.136195	-0.00256025	0.231305	-0.172573	0.137045	0.0300445	-0.555295	-0.251366	-0.23814	-0.471033	0.479003	0.17701	0.0483042	-0.253689	-0.379778	0.13956
ENSMUSG00000015937	26914	H2afy	H2A histone family, member Y [Source:MGI Symbol;Acc:MGI:1349392]	chr13:56174780-56237922	protein_coding	1.37e-05	0.169297	0.86916	0.379795	7.8e-05	0.283859	0.993791	0.551625	0.232362	0.4458	0.219114	0.303089	0.186095	0.0852035	0.16204	0.1125	0.0500392	0.102281	0.0429505	0.0319529	0.00377159	-0.258316	-0.0141236	-0.158636	-0.0979227	0.300091	0.13646	0.0568059	-0.106826	-0.162747	-0.0080186
ENSMUSG00000028608	74098	0610037L13Rik	RIKEN cDNA 0610037L13 gene [Source:MGI Symbol;Acc:MGI:1921348]	chr4:107562218-107572189	protein_coding	1.66e-11	3.77e-05	0.605691	0.0101026	3.21e-10	0.000279561	0.993791	0.0957725	0.189379	0.451408	0.122369	0.241007	0.0637875	0.275727	0.153373	0.137265	-0.0687134	-0.0407117	-0.0445687	0.0555771	-0.194304	-0.216393	-0.0135651	-0.048165	-0.168262	0.251041	0.157538	-0.0246042	-0.118107	-0.193127	-0.0494698
ENSMUSG00000022408	213956	Fam83f	family with sequence similarity 83, member F [Source:MGI Symbol;Acc:MGI:2146227]	chr15:80501583-80531050	protein_coding	0.000732924	0.735999	0.0017361	0.982083	0.00255269	0.796779	0.0286535	0.989248	0.841121	0.465884	0.750579	0.93515	0.16242	0.142821	0.374083	0.0738452	1.13703	0.339473	0.437951	0.763062	0.458331	0.0164094	0.0614539	-0.0982426	0.0075151	0.748184	0.188292	0.669379	0.109488	-0.379881	0.281983
ENSMUSG00000053024	21367	Cntn2	contactin 2 [Source:MGI Symbol;Acc:MGI:104518]	chr1:134405802-134439717	protein_coding	0.00256391	0.0837025	0.0107656	0.669168	0.00762359	0.170713	0.115252	0.788941	0.425665	0.402762	0.307684	0.0737556	0.441773	-0.0963759	0.041774	-0.0725007	0.260747	0.393512	0.257636	0.244274	0.276855	-0.105626	-0.0082743	0.0980177	-0.0677068	0.302467	0.0786676	0.289042	0.0652432	-0.328724	0.0280251
ENSMUSG00000005823	78308	Gpr108	G protein-coupled receptor 108 [Source:MGI Symbol;Acc:MGI:1925558]	chr17:57374141-57387282	protein_coding	0.000623591	0.498493	0.598113	0.100765	0.00222315	0.605095	0.993791	0.259455	0.323461	0.7744	0.220001	0.203171	0.272191	0.130165	0.134521	-0.122196	0.0693926	0.0563612	-0.255764	0.194362	0.0181228	-0.587874	-0.341243	-0.131005	-0.31755	0.380258	0.10367	0.016088	-0.2605	-0.341441	-0.00780374
ENSMUSG00000039452	382083	Snx22	sorting nexin 22 [Source:MGI Symbol;Acc:MGI:2685966]	chr9:65912783-65917738	protein_coding	0.00101993	0.402075	0.0353852	0.921912	0.00343005	0.519378	0.254718	0.9542	0.525874	0.820713	0.151104	-0.28141	0.303654	0.0305845	0.229444	-0.195537	0.309627	0.613598	0.189271	0.252764	0.0874071	-0.17653	0.267612	0.338638	0.0224499	0.30407	0.0920366	0.341315	0.129282	-0.0579349	0.26093
ENSMUSG00000042289	101502	Hsd3b7	hydroxy-delta-5-steroid dehydrogenase, 3 beta- and steroid delta-isomerase 7 [Source:MGI Symbol;Acc:MGI:2141879]	chr7:134928922-134947516	protein_coding	1.72e-06	0.0589252	0.272818	0.962152	1.22e-05	0.131837	0.786795	0.977425	0.648175	0.738571	0.135744	-0.0106342	0.408132	0.193725	0.160779	0.0316639	0.178366	0.336312	-0.0593361	0.0237923	-0.0616766	-0.208534	-0.0343011	0.0660904	-0.0074613	0.377964	0.198575	0.119784	-0.0596052	-0.269443	-0.142198
ENSMUSG00000059326	12982	Csf2ra	colony stimulating factor 2 receptor, alpha, low-affinity (granulocyte-macrophage) [Source:MGI Symbol;Acc:MGI:1339754]	chr19:61300105-61304521	protein_coding	0.00166453	0.00909746	0.259136	0.0665693	0.00525762	0.0296888	0.772887	0.213114	0.201581	0.511502	0.147124	0.372692	0.379826	0.0917181	0.419773	0.132833	-0.173497	0.114491	-0.221156	0.212636	0.00474832	-0.305292	0.0514937	-0.0272235	-0.289107	0.308225	0.256037	-0.0168813	-0.0690684	-0.252351	0.0198739
ENSMUSG00000032807	11686	Alox12b	arachidonate 12-lipoxygenase, 12R type [Source:MGI Symbol;Acc:MGI:1274782]	chr11:68970291-68983494	protein_coding	0.000136667	0.0843142	4.11e-05	0.285889	0.000597551	0.171507	0.00143652	0.462777	0.644279	0.741543	0.625044	0.532248	0.561622	0.177283	0.280028	-0.0312202	0.604379	0.757534	0.64547	0.672537	0.521722	0.193273	0.300453	0.109069	0.243912	0.635779	0.246928	0.66998	0.281129	-0.570831	-0.144763
ENSMUSG00000001995	244668	Sipa1l2	signal-induced proliferation-associated 1 like 2 [Source:MGI Symbol;Acc:MGI:2676970]	chr8:127941763-128016810	protein_coding	0.000101617	0.00115106	0.749399	0.358474	0.000459377	0.00535723	0.993791	0.533145	0.434717	0.360208	0.111371	0.303444	0.544744	0.0416254	0.0863168	-0.0210846	0.0674299	0.118204	-0.0723236	0.0906724	0.177456	-0.200379	-0.0973776	-0.233856	-0.118499	0.302435	0.1629	0.0509957	-0.0885391	-0.085545	0.0839502
ENSMUSG00000038762	224742	Abcf1	ATP-binding cassette, sub-family F (GCN20), member 1 [Source:MGI Symbol;Acc:MGI:1351658]	chr17:36093564-36106906	protein_coding	1.74e-05	0.0175002	0.461955	0.0424814	9.68e-05	0.0508593	0.950955	0.174156	0.348207	0.501055	0.0857275	0.231707	0.340894	0.13954	0.198302	0.0172082	0.00675817	0.0289672	-0.215343	-0.0669372	-0.000554876	-0.332547	-0.102769	-0.281436	-0.241852	0.291674	0.173986	-0.0616387	-0.179327	-0.226255	-0.0460414
ENSMUSG00000019848	78977	Popdc3	popeye domain containing 3 [Source:MGI Symbol;Acc:MGI:1930153]	chr10:45008911-45038456	protein_coding	9.64e-05	0.004158	0.116102	0.663843	0.000439147	0.0157752	0.520043	0.784936	0.895594	0.709836	0.653323	0.827022	0.246671	1.23817	0.281072	0.135824	-0.375163	-0.75217	0.00118171	0.352345	-1.02409	-0.223832	-0.37107	-0.338853	-0.130247	0.771444	0.475435	-0.193452	-0.48946	-0.529841	-0.593046
ENSMUSG00000024827	104174	Gldc	glycine decarboxylase [Source:MGI Symbol;Acc:MGI:1341155]	chr19:30172739-30250108	protein_coding	0.000139522	0.00736345	0.537609	0.292271	0.000608582	0.0251091	0.983803	0.469376	0.37685	0.323203	0.179841	-0.0398172	0.356386	-0.0385901	0.151869	0.113602	0.00954898	-0.0263166	-0.187774	-0.0414916	-0.0109147	-0.38811	-0.215746	0.111927	-0.112618	0.210019	0.145817	-0.0615083	-0.125711	-0.11237	-0.0612598
ENSMUSG00000085906	NA	Gm16882	NA	chr18:37906013-37928096	NA	1.33e-06	0.269142	0.329087	0.56125	9.65e-06	0.394928	0.849111	0.707342	-0.210055	0.176574	0.95322	0.808461	-0.101759	-0.103269	0.362693	0.353884	-0.330102	-0.192011	-0.251755	-0.129951	-0.221806	-0.471854	-0.842282	-0.584528	0.128975	0.43205	0.127887	-0.225955	-0.530118	0.170701	-0.184229
ENSMUSG00000078619	83796	Smarcd2	SWI/SNF related, matrix associated, actin dependent regulator of chromatin, subfamily d, member 2 [Source:MGI Symbol;Acc:MGI:1933621]	chr11:106124293-106134486	protein_coding	0.00022756	0.0428308	0.495728	0.0372124	0.000926166	0.102755	0.97053	0.164262	0.337041	0.562726	0.149314	0.124656	0.410705	0.115895	0.0335958	-0.0870384	0.072169	0.0876635	0.12147	0.19121	0.145833	-0.359167	0.00575159	-0.0204844	-0.288696	0.293434	0.118289	0.118128	-0.0570167	-0.33537	0.0714548
ENSMUSG00000038497	234076	Tmco3	transmembrane and coiled-coil domains 3 [Source:MGI Symbol;Acc:MGI:2444946]	chr8:13287813-13323124	protein_coding	1.35e-05	0.0688232	0.964023	0.476902	7.67e-05	0.147878	0.993791	0.636908	0.282322	0.394664	0.189963	0.232036	0.271045	0.0717092	0.069653	0.0829435	-0.0519121	0.00466822	0.0168321	0.056323	-0.0631885	-0.318287	-0.103478	-0.0927695	-0.0714405	0.274746	0.123838	0.00647782	-0.144431	-0.234377	-0.156459
ENSMUSG00000046378	233879	Asphd1	aspartate beta-hydroxylase domain containing 1 [Source:MGI Symbol;Acc:MGI:2685014]	chr7:134088881-134093296	protein_coding	0.00104992	0.286883	0.803909	0.00884853	0.00351235	0.412131	0.993791	0.0903121	0.456053	0.911843	0.402295	0.437937	0.532829	0.0369714	0.302511	-0.0212642	-0.244767	0.0415817	-0.24765	0.0808927	-0.16799	-0.83329	-0.347433	-0.378308	-0.732798	0.552032	0.212762	-0.0924857	-0.431756	-0.440558	0.199754
ENSMUSG00000074818	100503041	Pdzd7	PDZ domain containing 7 [Source:MGI Symbol;Acc:MGI:3608325]	chr19:45101196-45121304	protein_coding	6.7e-07	0.0098846	0.272952	0.348022	5.19e-06	0.0317555	0.786795	0.523343	0.580115	1.0732	0.425003	0.474653	0.597632	0.318501	0.343422	0.215221	-0.0339441	0.265937	-0.130869	0.414195	-0.0164272	-0.488766	-0.212451	0.154763	-0.201986	0.638244	0.368694	0.12883	-0.14072	-0.350681	-0.0198654
ENSMUSG00000006498	19205	Ptbp1	polypyrimidine tract binding protein 1 [Source:MGI Symbol;Acc:MGI:97791]	chr10:79316972-79327716	protein_coding	0.0002252	0.00359756	0.819664	0.033418	0.000917834	0.0139523	0.993791	0.157748	0.309484	0.53898	0.312018	0.201531	0.508455	0.0820836	0.282317	-0.00203587	0.0509738	0.174137	-0.00953	0.0493096	0.249945	-0.282759	-0.0392307	-0.154257	-0.311786	0.340503	0.217705	0.0662226	-0.0565755	-0.403038	-0.0250288
ENSMUSG00000016918	240725	Sulf1	sulfatase 1 [Source:MGI Symbol;Acc:MGI:2138563]	chr1:12708426-12850652	protein_coding	0.0025523	0.497901	0.627386	0.109282	0.00759369	0.604676	0.993791	0.271398	0.282672	0.203331	0.558839	0.308181	-0.162796	0.0716173	0.120559	0.251922	-0.00680987	0.0742448	0.0946979	-0.262051	-0.452278	-0.0574689	-0.343582	-0.318309	-0.283976	0.338256	0.0703257	-0.0249796	-0.29291	-0.2838	-0.0248036
ENSMUSG00000021692	66254	Dimt1	DIM1 dimethyladenosine transferase 1-like (S. cerevisiae) [Source:MGI Symbol;Acc:MGI:1913504]	chr13:107737009-107750504	protein_coding	0.00230662	0.0688169	0.254751	0.846415	0.0069789	0.147878	0.768238	0.909262	0.228518	0.113796	0.311484	0.181446	0.116593	0.190759	-0.0539592	0.224417	-0.134117	-0.121228	0.117782	-0.126084	-0.246042	-0.044265	-0.247661	-0.0831125	-0.0202342	0.208811	0.119453	-0.0659116	-0.15527	-0.111229	-0.156906
ENSMUSG00000018583	27041	G3bp1	GTPase activating protein (SH3 domain) binding protein 1 [Source:MGI Symbol;Acc:MGI:1351465]	chr11:55282987-55318540	protein_coding	5.65e-19	4.38e-12	0.924303	0.185877	4.53e-17	1.57e-10	0.993791	0.359775	0.205768	0.281634	0.275502	0.202968	0.161097	0.234364	0.193265	0.0960527	0.0308393	0.00840464	0.0196574	-0.00264653	-0.013832	-0.0388655	-0.0625796	-0.109562	0.052755	0.241468	0.171195	0.0140637	-0.0562098	-0.0777177	-0.116409
ENSMUSG00000015094	18146	Npdc1	neural proliferation, differentiation and control 1 [Source:MGI Symbol;Acc:MGI:1099802]	chr2:25254671-25265214	protein_coding	0.000253311	0.226522	0.853173	0.00973141	0.00101713	0.349642	0.993791	0.0939549	0.388048	0.677021	0.0782407	0.19528	0.369477	0.119193	0.0668639	-0.0348724	-0.0493613	0.0793565	-0.114984	0.123821	-0.0679321	-0.478472	-0.126361	-0.106331	-0.437573	0.334647	0.130165	0.00970815	-0.194774	-0.329685	0.117596
ENSMUSG00000027678	17979	Ncoa3	nuclear receptor coactivator 3 [Source:MGI Symbol;Acc:MGI:1276535]	chr2:165817936-165898942	protein_coding	4.39e-09	3.28e-06	0.0722131	0.0452948	5.26e-08	3.18e-05	0.397558	0.179174	0.345367	0.308002	0.222696	0.19455	0.399089	0.130827	0.102432	0.0451682	0.0708086	0.163514	0.0477845	0.117987	0.124531	-0.013661	-0.0724801	-0.0313947	-0.146604	0.267654	0.169379	0.100024	0.00174889	-0.319418	-0.0727897
ENSMUSG00000038860	99326	Garnl3	GTPase activating RANGAP domain-like 3 [Source:MGI Symbol;Acc:MGI:2139309]	chr2:32841686-32987374	protein_coding	5.17e-07	0.00128411	0.486656	0.0043345	4.1e-06	0.00586655	0.963163	0.0633214	0.167437	0.194449	0.309833	0.308808	0.210433	0.206199	0.176164	0.0584859	-0.07829	-0.101962	-0.0699729	-0.0140359	-0.0352945	-0.0902124	-0.203642	-0.264358	-0.230323	0.245132	0.16282	-0.0660653	-0.148377	-0.19177	-0.0275117
ENSMUSG00000036114	69961	2810432D09Rik	ribonuclease P/MRP 25 subunit-like [Source:MGI Symbol;Acc:MGI:1917211]	chr4:41658865-41660766	protein_coding	4.25e-06	0.0449444	0.439143	0.065761	2.73e-05	0.106621	0.937967	0.212149	0.914612	1.08672	0.426482	0.237778	0.404306	0.366598	0.635844	0.0619184	0.324217	0.176172	-0.387247	-0.0261635	-0.186089	-0.543947	-0.177885	-0.202023	-0.481264	0.666398	0.367167	0.0217446	-0.277486	-0.378609	0.124399
ENSMUSG00000035047	215194	Kri1	KRI1 homolog [Source:MGI Symbol;Acc:MGI:2384899]	chr9:21077702-21092615	protein_coding	0.000278933	0.283547	0.394874	0.210803	0.00110637	0.409062	0.90795	0.387596	0.365639	0.707654	0.173493	0.106951	0.293976	0.128099	0.164916	-0.102271	0.132855	0.186799	-0.232974	0.126339	0.0611917	-0.392756	-0.241551	-0.0828836	-0.216148	0.338434	0.12118	0.0532548	-0.164	-0.115927	0.153475
ENSMUSG00000017999	228889	Ddx27	DEAD (Asp-Glu-Ala-Asp) box polypeptide 27 [Source:MGI Symbol;Acc:MGI:2385884]	chr2:166840493-166860647	protein_coding	0.000469218	0.0291095	0.339451	0.0247501	0.00173746	0.0762928	0.858943	0.1405	0.284187	0.20036	0.08755	0.270623	0.294021	0.0666421	0.0862269	-0.0512118	0.011069	0.0616738	-0.120959	0.154936	0.0209031	-0.0720441	-0.122282	-0.166898	-0.22056	0.21068	0.0989196	0.0266801	-0.0850802	-0.136924	0.110316
ENSMUSG00000019254	232807	Ppp1r12c	protein phosphatase 1, regulatory (inhibitor) subunit 12C [Source:MGI Symbol;Acc:MGI:1924258]	chr7:4432922-4453482	protein_coding	0.000652314	0.0891459	0.746049	0.00875601	0.00231428	0.178636	0.993791	0.0903121	0.365524	0.631053	0.112792	0.260532	0.461307	0.115159	0.0773383	-0.0631612	-0.0570525	0.0565263	-0.172318	0.14346	0.0387305	-0.459367	-0.207772	-0.180233	-0.457327	0.342475	0.147661	-0.00734623	-0.202161	-0.289395	0.160585
ENSMUSG00000039205	68379	Ciz1	CDKN1A interacting zinc finger protein 1 [Source:MGI Symbol;Acc:MGI:1920234]	chr2:32207647-32235946	protein_coding	9.38e-05	0.0107199	0.447733	0.00458232	0.000428547	0.0339994	0.942615	0.0646067	0.422831	0.780672	0.0680257	0.270033	0.585119	0.273422	0.128135	-0.106584	-0.139101	0.095372	-0.200176	0.234034	0.0231865	-0.411878	-0.140067	-0.142582	-0.521181	0.38539	0.220023	-0.00246776	-0.167835	-0.433088	0.0856249
ENSMUSG00000029034	71957	Cpsf3l	integrator complex subunit 11 [Source:MGI Symbol;Acc:MGI:1919207]	chr4:155243455-155263412	protein_coding	4.77e-05	0.216916	0.78181	0.00202635	0.000235415	0.339178	0.993791	0.0427313	0.338753	0.535709	0.188099	0.211946	0.16982	0.135697	0.239191	0.0176285	0.00612991	0.0267977	-0.1767	-0.00248407	-0.162803	-0.373214	-0.125608	-0.196801	-0.416796	0.318627	0.140584	-0.0365641	-0.214607	-0.292189	0.0880427
ENSMUSG00000055762	66656	Eef1d	eukaryotic translation elongation factor 1 delta (guanine nucleotide exchange protein) [Source:MGI Symbol;Acc:MGI:1913906]	chr15:75725026-75740186	protein_coding	5.57e-05	0.0851751	0.842667	0.106307	0.000270687	0.172731	0.993791	0.266283	0.414419	0.694913	0.125958	0.111709	0.408655	0.135833	0.119231	-0.00343287	0.013514	0.141655	-0.101091	0.0765253	0.00775018	-0.417426	-0.107818	-0.0386166	-0.25191	0.33675	0.165072	0.0326507	-0.139027	-0.32211	-0.0375492
ENSMUSG00000038390	14788	Gpr162	G protein-coupled receptor 162 [Source:MGI Symbol;Acc:MGI:1315214]	chr6:124808262-124814135	protein_coding	0.000149012	0.0376389	0.676352	0.00256392	0.000644036	0.0930873	0.993791	0.0481137	0.617306	0.971036	0.272917	0.354834	0.736962	0.166728	0.266272	-0.00858324	-0.181886	0.030561	-0.332809	0.0375032	-0.0622294	-0.773747	-0.339454	-0.325914	-0.763274	0.554023	0.290345	-0.111658	-0.375336	-0.591744	0.0598724
ENSMUSG00000025555	223254	Farp1	FERM, RhoGEF (Arhgef) and pleckstrin domain protein 1 (chondrocyte-derived) [Source:MGI Symbol;Acc:MGI:2446173]	chr14:121434222-121683166	protein_coding	0.000943876	0.0344066	0.662733	0.118332	0.00319996	0.0869227	0.993791	0.281721	0.229095	0.330142	0.212496	0.275811	0.366052	0.0796624	0.0996369	-0.0200356	-0.00968574	0.0538451	-0.0927123	0.14811	0.127272	-0.196635	-0.205571	-0.147736	-0.186295	0.261886	0.131329	0.0248894	-0.105668	-0.155515	0.0556686
ENSMUSG00000026473	14645	Glul	glutamate-ammonia ligase (glutamine synthetase) [Source:MGI Symbol;Acc:MGI:95739]	chr1:155746874-155757053	protein_coding	4.82e-13	1.02e-07	0.00216884	0.218918	1.28e-11	1.41e-06	0.0340692	0.396009	0.220984	0.358049	0.245168	0.240055	0.115285	0.180559	0.210192	0.250923	0.143635	0.10932	0.119529	0.112616	0.0379363	-0.0681704	0.0845531	0.123484	0.0710229	0.266064	0.18924	0.121275	0.0444507	-0.107277	-0.0570245
ENSMUSG00000031765	17748	Mt1	metallothionein 1 [Source:MGI Symbol;Acc:MGI:97171]	chr8:96702789-96704425	protein_coding	0.000438043	0.597472	0.961473	0.297828	0.00163733	0.686196	0.993791	0.474887	0.70538	0.877851	0.375612	0.41632	0.298535	0.0165032	0.228969	0.236803	0.181673	0.0658791	-0.0973315	0.0417022	-0.225172	-0.795469	-0.243974	-0.137815	-0.287222	0.593791	0.195203	0.0479806	-0.350607	-0.180571	0.154631
ENSMUSG00000050822	243328	Slc29a4	solute carrier family 29 (nucleoside transporters), member 4 [Source:MGI Symbol;Acc:MGI:2385330]	chr5:143177855-143198643	protein_coding	0.000470166	0.211327	0.00132046	0.0039821	0.00174053	0.332426	0.0231783	0.0611757	0.662569	1.00809	0.613452	0.422312	-0.160412	0.0955634	0.705836	0.519268	-0.458171	-0.491813	-1.16111	-0.790382	-1.28115	-1.40434	-1.06872	-0.693426	-1.06915	0.676607	0.290064	-0.725369	-1.11191	-0.0469828	0.296803
ENSMUSG00000062329	231162	Cytl1	cytokine-like 1 [Source:MGI Symbol;Acc:MGI:2684993]	chr5:38126558-38131259	protein_coding	0.000471573	0.0625662	0.0093751	0.904265	0.00174486	0.138327	0.104408	0.944272	0.485415	0.80005	0.749796	0.657314	-0.0813842	0.0899589	0.255389	0.775735	0.247791	0.733067	0.830435	-0.135616	-0.319008	0.0229754	0.336028	-0.0171957	-0.0341376	0.673144	0.259925	0.418919	0.00569995	-0.41221	0.0408473
ENSMUSG00000022515	72615	Anks3	ankyrin repeat and sterile alpha motif domain containing 3 [Source:MGI Symbol;Acc:MGI:1919865]	chr16:4941220-4964530	protein_coding	0.00176012	0.0462267	0.793492	0.0470376	0.00551205	0.109063	0.993791	0.182158	0.29115	0.545518	0.188867	0.246069	0.452784	0.126875	0.14506	-0.122793	-0.0816654	-0.000129012	-0.123744	0.151059	0.0799688	-0.418772	-0.167551	-0.217803	-0.320606	0.317901	0.150481	-0.0136199	-0.181039	-0.327824	-0.0208381
ENSMUSG00000071661	75291	Zbtb3	zinc finger and BTB domain containing 3 [Source:MGI Symbol;Acc:MGI:1922541]	chr19:8876786-8879544	protein_coding	0.000713204	0.100809	0.431084	0.199164	0.00249373	0.195845	0.934145	0.374416	0.411601	0.5106	0.0825244	0.473893	0.279301	0.365984	0.184243	-0.134533	0.0730233	-0.0652865	-0.251194	0.242718	-0.0592772	-0.209903	-0.149475	-0.365708	-0.227586	0.369655	0.173749	-0.000184636	-0.196091	-0.30445	-0.0770495
ENSMUSG00000042831	233065	Alkbh6	alkB homolog 6 [Source:MGI Symbol;Acc:MGI:2142037]	chr7:31093536-31099523	protein_coding	0.00166326	0.104719	0.750105	0.039577	0.00525475	0.201088	0.993791	0.168616	0.449455	0.647011	-0.113029	0.0637166	0.468063	0.0257912	-0.0236121	-0.185305	-0.00360402	0.178391	-0.0618423	0.180254	0.0150036	-0.442829	0.0275744	-0.0687676	-0.381828	0.261789	0.0712341	0.0732999	-0.117255	-0.356608	0.09852
ENSMUSG00000029610	231872	Aimp2	aminoacyl tRNA synthetase complex-interacting multifunctional protein 2 [Source:MGI Symbol;Acc:MGI:2385237]	chr5:144663373-144670916	protein_coding	0.000369649	0.144495	0.810676	0.880942	0.00141156	0.25301	0.993791	0.930462	0.389194	0.498277	0.121145	-0.0507621	0.270333	0.0361745	0.150359	-0.174238	0.136199	0.0466016	-0.100406	-0.00122839	0.0173389	-0.415501	-0.0711927	-0.124704	-0.0205054	0.239463	0.070657	0.0202916	-0.148515	-0.034625	0.00617205
ENSMUSG00000002812	14248	Flii	flightless I actin binding protein [Source:MGI Symbol;Acc:MGI:1342286]	chr11:60527425-60540965	protein_coding	0.00235932	0.0562492	0.414789	0.206971	0.00711193	0.126927	0.921285	0.383336	0.337561	0.491762	0.112598	0.0477582	0.399136	0.0361647	0.0143655	-0.166047	0.0892553	0.190062	0.0232076	0.194894	0.15083	-0.265535	-0.0750249	-0.0189109	-0.179261	0.24742	0.0709048	0.124355	-0.0521603	-0.346258	-0.0426424
ENSMUSG00000041609	75665	Ccdc64	BICD family like cargo adaptor 1 [Source:MGI Symbol;Acc:MGI:1922915]	chr5:116097984-116181830	protein_coding	0.000791515	0.0133037	0.678061	0.0191895	0.00273466	0.0406715	0.993791	0.125118	0.549094	0.718274	0.040644	0.253868	0.709441	0.0957947	0.130036	-0.113003	-0.0629895	0.16106	-0.211721	0.172165	0.097357	-0.461419	-0.122329	-0.194706	-0.478567	0.39047	0.205567	0.0146287	-0.170274	-0.552299	-0.0591036
ENSMUSG00000029622	11867	Arpc1b	actin related protein 2/3 complex, subunit 1B [Source:MGI Symbol;Acc:MGI:1343142]	chr5:145874884-145891774	protein_coding	0.000649713	0.411083	0.925669	0.0199834	0.00230729	0.527615	0.993791	0.127338	0.719783	0.61933	0.268424	-0.0832685	0.364989	-0.0538754	0.107864	-0.209909	0.0727496	0.0106921	-0.140807	-0.137068	-0.282044	-0.662514	-0.301367	-0.263709	-0.539296	0.381067	0.0522672	-0.0486084	-0.377408	-0.204719	0.285968
ENSMUSG00000025162	104318	Csnk1d	casein kinase 1, delta [Source:MGI Symbol;Acc:MGI:1355272]	chr11:120819579-120852844	protein_coding	2.56e-06	0.00474612	0.305272	0.418909	1.75e-05	0.0176233	0.828069	0.586841	0.303553	0.373919	0.0975411	0.0515144	0.265537	0.103799	0.15397	-0.0360736	0.116977	0.0926861	-0.100747	0.0154947	0.078962	-0.177434	-0.0443183	-0.0720933	-0.0660601	0.206632	0.121808	0.0311028	-0.053721	-0.187398	-0.0902347
ENSMUSG00000074272	26365	Ceacam1	carcinoembryonic antigen-related cell adhesion molecule 1 [Source:MGI Symbol;Acc:MGI:1347245]	chr7:26246521-26262844	protein_coding	9.88e-08	0.00298279	0.00254143	0.458226	9.09e-07	0.0119704	0.0383992	0.621772	0.417814	0.234944	0.432702	0.510687	0.0986773	0.262321	0.157335	0.41212	0.414459	-0.221432	-0.207401	-0.053216	0.0953232	-0.194054	-0.482767	-0.151782	0.0876188	0.399036	0.232613	-0.0168972	-0.18332	-0.210986	-0.315502
ENSMUSG00000074283	56869	Zfp109	zinc finger protein 109 [Source:MGI Symbol;Acc:MGI:1929099]	chr7:25012867-25022328	protein_coding	8.82e-06	0.00845903	0.660114	0.823033	5.28e-05	0.0280297	0.993791	0.894769	0.456801	0.324529	0.318202	0.306082	0.452426	0.0879277	0.0403451	0.0455395	0.0520126	0.0959151	0.150091	-0.0719702	0.0476374	-0.140686	-0.127766	-0.332513	-0.0269619	0.351404	0.15656	0.0565123	-0.138332	-0.309411	-0.225937
ENSMUSG00000028051	15168	Hcn3	hyperpolarization-activated, cyclic nucleotide-gated K+ 3 [Source:MGI Symbol;Acc:MGI:1298211]	chr3:88949796-88964318	protein_coding	0.000773135	0.178007	0.924644	0.0114014	0.0026812	0.293692	0.993791	0.0998663	0.481721	0.76475	0.208717	0.377631	0.50837	0.0154232	0.153385	0.0613679	-0.0212879	0.048544	-0.104778	0.177888	0.00536095	-0.700783	-0.16011	-0.138375	-0.547753	0.458205	0.184637	0.0250915	-0.248477	-0.627276	-0.0544312
ENSMUSG00000006344	23887	Ggt5	gamma-glutamyltransferase 5 [Source:MGI Symbol;Acc:MGI:1346063]	chr10:75051926-75079913	protein_coding	0.00155634	0.010861	0.687154	0.845101	0.00496731	0.0343798	0.993791	0.90845	0.471677	0.832031	0.30069	0.394348	0.606172	-0.0114483	0.593545	0.387292	-0.169005	0.227952	-0.207442	0.181981	-0.0345103	-0.615528	0.0854118	0.174925	0.0473141	0.499687	0.39389	0.00837123	-0.0974254	-0.30623	-0.345173
ENSMUSG00000022433	27373	Csnk1e	casein kinase 1, epsilon [Source:MGI Symbol;Acc:MGI:1351660]	chr15:79248082-79274549	protein_coding	0.00243124	0.0818546	0.95954	0.105298	0.00729719	0.168114	0.993791	0.265683	0.274352	0.419943	0.102611	0.0813907	0.313172	0.0585115	0.0466421	-0.156446	0.010707	0.017201	-0.0855172	0.0429439	0.0495264	-0.344231	-0.141486	-0.194892	-0.200247	0.219574	0.0654699	-0.0036663	-0.157771	-0.251974	-0.0553932
ENSMUSG00000019055	18822	Plod1	procollagen-lysine, 2-oxoglutarate 5-dioxygenase 1 [Source:MGI Symbol;Acc:MGI:99907]	chr4:147283662-147311076	protein_coding	2.55e-06	0.00844936	0.784566	0.0606869	1.74e-05	0.028004	0.993791	0.20447	0.902494	0.807813	0.355464	0.322812	0.759633	0.0358497	0.268214	0.198362	-0.0840728	0.0804503	-0.282486	-0.0850477	-0.226934	-0.691513	-0.369736	-0.209498	-0.419304	0.597146	0.315515	-0.0927891	-0.37442	-0.426254	-0.0997392
ENSMUSG00000028909	19273	Ptpru	protein tyrosine phosphatase, receptor type, U [Source:MGI Symbol;Acc:MGI:1321151]	chr4:131324172-131394403	protein_coding	2.17e-05	0.079679	0.957685	0.0128582	0.000117123	0.164731	0.993791	0.105279	0.544899	0.899098	0.601081	0.52218	0.601356	0.260477	0.220724	0.087878	-0.0983657	0.137428	-0.0712093	0.0841086	-0.0419087	-0.501193	-0.451567	-0.350194	-0.60693	0.641815	0.292609	0.0129905	-0.336216	-0.555646	0.0642749
ENSMUSG00000023980	63856	Taf8	TATA-box binding protein associated factor 8 [Source:MGI Symbol;Acc:MGI:1926879]	chr17:47624799-47639441	protein_coding	0.00118461	0.0533508	0.64494	0.220931	0.00391203	0.121926	0.993791	0.398225	0.427038	0.531451	0.140377	0.0767814	0.436117	-0.0296955	0.177867	0.0988594	0.0755786	0.242851	-0.0292207	-0.0145885	0.0846571	-0.318296	0.00826925	0.00748951	-0.189038	0.293912	0.170787	0.0686551	-0.05447	-0.321404	-0.0637111
ENSMUSG00000027263	51885	Tubgcp4	tubulin, gamma complex associated protein 4 [Source:MGI Symbol;Acc:MGI:1196293]	chr2:120996190-121024706	protein_coding	5.07e-10	5.22e-06	0.650517	0.44704	7.25e-09	4.79e-05	0.993791	0.611919	0.242214	0.205762	0.276491	0.333514	0.226535	0.249272	0.179788	0.115936	0.0153516	-0.0191426	-0.0330642	0.0990064	-0.00032748	0.0243674	-0.129767	-0.118571	-0.0507746	0.264495	0.192883	0.0155378	-0.0560745	-0.239746	-0.173433
ENSMUSG00000001285	60315	Myg1	melanocyte proliferating gene 1 [Source:MGI Symbol;Acc:MGI:1929864]	chr15:102161940-102168770	protein_coding	1.68e-05	0.017574	0.931642	0.105684	9.38e-05	0.0510029	0.993791	0.265862	0.348496	0.617565	0.0655176	0.0849805	0.414722	0.178093	-0.00160208	-0.0236538	-0.0504334	0.0552218	0.0122571	0.0923829	0.0157929	-0.384251	-0.0548626	-0.0162515	-0.205977	0.27914	0.14189	0.0273571	-0.109893	-0.319073	-0.0857388
ENSMUSG00000027463	69698	2310046K01Rik	solute carrier protein family 52, member 3 [Source:MGI Symbol;Acc:MGI:1916948]	chr2:151822047-151835194	protein_coding	6.88e-05	0.16614	0.0400292	0.234418	0.000326218	0.280137	0.276209	0.41101	1.10895	0.26913	0.306153	0.453068	0.261782	0.334968	0.326401	0.37423	0.501018	-0.429317	-0.485663	-0.143597	-0.346155	-0.36348	-0.465416	-0.222434	-0.311629	0.534326	0.324345	-0.13939	-0.349371	-0.000392361	0.171847
ENSMUSG00000062075	16907	Lmnb2	lamin B2 [Source:MGI Symbol;Acc:MGI:96796]	chr10:80363748-80381190	protein_coding	0.000713271	0.0742164	0.812792	0.154038	0.00249373	0.156528	0.993791	0.325863	0.559744	0.969266	0.191679	0.188934	0.666916	0.130294	0.192685	-0.131366	-0.0353104	0.218736	-0.135807	0.192149	0.0718617	-0.620236	-0.1348	-0.128152	-0.348378	0.477406	0.214632	0.0599418	-0.202832	-0.468602	-0.0602826
ENSMUSG00000028630	69181	Dyrk2	dual-specificity tyrosine-(Y)-phosphorylation regulated kinase 2 [Source:MGI Symbol;Acc:MGI:1330301]	chr10:118296205-118306159	protein_coding	0.00101989	0.000405044	7.08e-05	0.00458454	0.00343005	0.00220354	0.00225096	0.0646067	0.255419	0.152555	0.297301	0.21482	0.518723	0.0232431	0.128571	0.0239569	-0.460684	-0.204862	-0.149981	-0.265679	-0.19738	-0.334174	-0.318711	-0.456542	-0.308889	0.230024	0.173624	-0.270301	-0.326702	-0.245208	-0.206621
ENSMUSG00000008855	15184	Hdac5	histone deacetylase 5 [Source:MGI Symbol;Acc:MGI:1333784]	chr11:102055546-102091680	protein_coding	6.31e-05	0.0230056	0.842197	0.0909861	0.000302141	0.0633064	0.993791	0.246852	0.733279	0.952055	0.329615	0.40389	0.797367	0.182088	0.201128	-0.00788317	0.0438552	0.184653	-0.0947626	0.216107	0.107943	-0.585314	-0.223249	-0.195666	-0.41804	0.60471	0.293175	0.0874633	-0.224072	-0.601507	-0.0960035
ENSMUSG00000033055	223690	Ankrd54	ankyrin repeat domain 54 [Source:MGI Symbol;Acc:MGI:2444209]	chr15:78883324-78893523	protein_coding	0.000233393	0.00466798	0.839778	0.111722	0.000947301	0.0174081	0.993791	0.274523	0.513397	0.825191	0.232776	0.00293838	0.581264	0.172972	0.554391	0.116103	0.00851208	0.0732801	-0.253592	-0.0152351	0.0763791	-0.578939	0.0680227	0.0979292	-0.31488	0.393575	0.356182	-0.0467588	-0.084152	-0.491774	-0.223653
ENSMUSG00000027223	19099	Mapk8ip1	mitogen-activated protein kinase 8 interacting protein 1 [Source:MGI Symbol;Acc:MGI:1309464]	chr2:92223633-92241620	protein_coding	0.000453344	0.219127	0.893822	0.0303653	0.00168661	0.341398	0.993791	0.152302	0.385242	0.603108	0.212915	0.261859	0.332311	0.0328407	0.197209	0.119867	0.00384757	0.0832765	-0.154506	0.018113	-0.0490838	-0.486991	-0.170212	-0.123879	-0.369184	0.365781	0.170557	-0.0123172	-0.207541	-0.260919	0.0959476
ENSMUSG00000026853	12908	Crat	carnitine acetyltransferase [Source:MGI Symbol;Acc:MGI:109501]	chr2:30255791-30271533	protein_coding	0.000991207	0.0360505	0.720192	0.0379024	0.00334111	0.0899329	0.993791	0.165474	0.360879	0.43511	0.11249	0.129256	0.377473	0.0646438	0.112453	-0.154215	0.000674733	0.0692993	-0.126726	0.125916	0.0172688	-0.301167	-0.126763	-0.157555	-0.274401	0.259434	0.100089	0.0172911	-0.142054	-0.30142	-0.00972805
ENSMUSG00000035671	212168	Zswim4	zinc finger SWIM-type containing 4 [Source:MGI Symbol;Acc:MGI:2443726]	chr8:86734377-86761154	protein_coding	2.55e-06	0.00679816	0.690879	0.0136257	1.75e-05	0.0234598	0.993791	0.107829	1.20531	0.931908	0.587019	0.557492	0.973977	0.363729	0.282298	-0.175707	0.194991	-0.081493	-0.12328	0.360076	-0.0363377	-0.649671	-0.428001	-0.373123	-0.704474	0.820431	0.361074	0.0875736	-0.371783	-0.79841	-0.00636288
ENSMUSG00000038349	227120	Plcl1	phospholipase C-like 1 [Source:MGI Symbol;Acc:MGI:3036262]	chr1:55463032-55808846	protein_coding	0.000140548	0.313038	0.00519354	0.0468579	0.000612512	0.438696	0.0662459	0.181937	0.256353	0.327555	0.33019	0.222923	0.0380207	0.0335385	0.218953	0.105507	0.172027	0.352793	0.205378	0.111339	-0.0463049	0.0587765	0.0941405	-0.00607692	0.229402	0.284255	0.0990047	0.210384	0.0251338	-0.0136699	-0.0326872
ENSMUSG00000026322	15562	Htr4	5 hydroxytryptamine (serotonin) receptor 4 [Source:MGI Symbol;Acc:MGI:109246]	chr18:62483658-62627656	protein_coding	1.13e-06	0.0660505	0.0348893	0.722137	8.34e-06	0.143803	0.253301	0.826847	0.479069	0.637868	0.908143	0.44662	0.150471	0.284825	0.41409	0.280252	0.0867814	0.451538	0.512092	0.173336	-0.241817	0.0984952	0.0180394	0.00696793	-0.071673	0.617925	0.282409	0.305937	-0.0295787	-0.366647	0.0109624
ENSMUSG00000016528	17164	Mapkapk2	MAP kinase-activated protein kinase 2 [Source:MGI Symbol;Acc:MGI:109298]	chr1:132950081-132994344	protein_coding	6.21e-05	0.00898617	0.656426	0.26461	0.000298109	0.0293931	0.993791	0.442002	0.202464	0.48386	0.200794	0.208244	0.254942	0.0979799	0.292515	0.161419	-0.035019	0.152374	-0.0939129	0.0127035	0.0174581	-0.233506	-0.00219197	-0.0341216	-0.126944	0.273841	0.201714	0.00903631	-0.0630905	-0.174885	-0.0389051
ENSMUSG00000066043	100169	Phactr4	phosphatase and actin regulator 4 [Source:MGI Symbol;Acc:MGI:2140327]	chr4:131911638-131978604	protein_coding	8.28e-05	0.282718	0.000249523	0.827423	0.000385884	0.408269	0.00624063	0.89799	0.346893	0.322345	0.182505	0.160471	0.183561	0.0686333	0.108221	-0.010079	0.281488	0.341789	0.159657	0.175724	0.118156	0.0880769	0.0853733	0.00517387	-0.021635	0.253054	0.0875841	0.239664	0.074195	-0.244325	0.0169746
ENSMUSG00000031209	15203	Heph	hephaestin [Source:MGI Symbol;Acc:MGI:1332240]	chrX:93650498-93770024	protein_coding	0.000668165	0.00144833	0.295237	0.0464179	0.00236138	0.00648739	0.815798	0.181124	0.127457	0.0701078	0.591397	0.509528	-0.401745	0.134696	0.274698	0.562585	0.353542	0.0248778	0.167471	-0.0729108	-0.17566	0.0894659	-0.149228	-0.0198539	0.349707	0.324623	0.142559	0.118245	-0.0638191	-0.0245563	-0.256018
ENSMUSG00000003549	13870	Ercc1	excision repair cross-complementing rodent repair deficiency, complementation group 1 [Source:MGI Symbol;Acc:MGI:95412]	chr7:19929927-19942073	protein_coding	0.00150768	0.180623	0.810848	0.0291131	0.00483514	0.296939	0.993791	0.150441	0.60661	0.829349	0.255669	0.422636	0.616065	-0.0343027	0.163291	0.0759293	0.0852083	0.136002	-0.0707157	0.28804	0.0946638	-0.727649	-0.163093	-0.0586674	-0.598668	0.528566	0.205246	0.109634	-0.213687	-0.400766	0.307535
ENSMUSG00000031781	109006	Ciapin1	cytokine induced apoptosis inhibitor 1 [Source:MGI Symbol;Acc:MGI:1922083]	chr8:97343518-97362458	protein_coding	3.62e-08	5.66e-05	0.840549	0.00689878	3.69e-07	0.000401389	0.993791	0.0808869	0.273022	0.336013	0.162258	0.112402	0.312055	0.127984	0.110087	0.0129712	-0.010638	0.0662482	-0.0298128	-0.0346752	0.0283948	-0.141781	-0.0819838	-0.134106	-0.186504	0.220924	0.140775	-0.00221945	-0.0823689	-0.136877	0.0474082
ENSMUSG00000091722	380918	Siah3	seven in absentia homolog 3 (Drosophila) [Source:MGI Symbol;Acc:MGI:2685758]	chr14:75855589-75926148	protein_coding	0.000467381	0.239914	0.957537	0.54778	0.00173241	0.364333	0.993791	0.696156	1.00953	0.964219	0.797684	0.611532	0.661631	0.242578	-0.213957	0.46686	0.263499	-0.0381721	0.126979	-0.109762	-0.0844016	-0.759813	-0.884662	-0.254434	-0.22645	0.845742	0.289278	0.0606359	-0.495828	-0.339922	-0.0528366
ENSMUSG00000018559	67181	Ctdnep1	CTD nuclear envelope phosphatase 1 [Source:MGI Symbol;Acc:MGI:1914431]	chr11:69794458-69804303	protein_coding	0.00172823	0.563084	0.711817	0.0604995	0.00542609	0.658309	0.993791	0.204378	0.236289	0.401905	0.0836541	0.180251	0.162542	0.00879459	0.100806	0.072613	-0.0536412	-0.0597981	-0.151237	-0.0380658	-0.127389	-0.452909	-0.134085	-0.145704	-0.226379	0.225525	0.0861889	-0.0756856	-0.215022	-0.0836824	0.0670109
ENSMUSG00000031155	NA	Pim2	proviral integration site 2 [Source:MGI Symbol;Acc:MGI:97587]	chrX:7455188-7460758	protein_coding	1.02e-05	0.00185594	0.255793	0.0107406	5.97e-05	0.00799548	0.768992	0.097408	0.330922	0.352746	0.0919158	0.0988005	0.16411	0.201166	0.284773	0.0155393	0.0255277	-0.0489905	-0.191432	-0.0661768	-0.141284	-0.20057	0.00142488	-0.149438	-0.22596	0.218596	0.166397	-0.070268	-0.122467	-0.266081	-0.110389
ENSMUSG00000036106	109270	Prr5	proline rich 5 (renal) [Source:MGI Symbol;Acc:MGI:1924714]	chr15:84499850-84534303	protein_coding	0.000110334	0.0338891	0.23643	0.0975845	0.000494813	0.0859604	0.742312	0.255674	0.786012	1.06058	-0.0782518	0.340942	0.787281	0.230994	0.293649	0.193275	-0.066196	0.369661	-0.407141	0.315353	-0.0649269	-0.459927	-0.0352399	0.167686	-0.511054	0.527321	0.3763	0.0529193	-0.0981019	0.19489	0.758863
ENSMUSG00000024873	12794	Cnih2	cornichon family AMPA receptor auxiliary protein 2 [Source:MGI Symbol;Acc:MGI:1277225]	chr19:5092671-5098618	protein_coding	0.000281369	0.45433	0.271079	0.0134294	0.00111422	0.566309	0.785941	0.107097	0.537713	0.658645	0.114193	0.164245	0.219633	0.114045	0.199103	0.165357	-0.126822	-0.192155	-0.295043	-0.20801	-0.444902	-0.736755	-0.210133	-0.206898	-0.463198	0.368699	0.174535	-0.205508	-0.399672	-0.250146	0.00754449
ENSMUSG00000031826	22224	Usp10	ubiquitin specific peptidase 10 [Source:MGI Symbol;Acc:MGI:894652]	chr8:122434060-122481660	protein_coding	7.99e-07	0.00221685	0.23965	0.312449	6.09e-06	0.00929618	0.747284	0.489183	0.22624	0.328872	0.117175	0.16484	0.154514	0.162633	0.200216	0.0185328	0.061246	0.0461768	-0.142577	0.0481952	-0.0104804	-0.120063	-0.0595362	-0.0981115	-0.0716104	0.209282	0.133974	0.00326018	-0.0720477	-0.0888026	-0.0139321
ENSMUSG00000034235	78787	Usp54	ubiquitin specific peptidase 54 [Source:MGI Symbol;Acc:MGI:1926037]	chr14:21367934-21437776	protein_coding	2.24e-06	0.00592319	3.72e-06	0.167664	1.55e-05	0.0209737	0.000191158	0.339685	0.311559	0.375002	0.318681	0.197565	0.339442	0.0970976	0.12088	0.130258	0.22931	0.386485	0.329782	0.228963	0.257192	0.10858	0.131981	0.161656	0.139914	0.300702	0.171919	0.293635	0.164852	-0.166442	-0.0127211
ENSMUSG00000048096	93689	Lmod1	leiomodin 1 (smooth muscle) [Source:MGI Symbol;Acc:MGI:2135671]	chr1:137221184-137264842	protein_coding	4.74e-05	0.451	0.51659	0.279183	0.000234393	0.563596	0.976944	0.456695	0.492434	1.06963	0.582831	0.440358	0.241748	0.337109	0.194633	0.189782	-0.0600504	0.398798	0.191011	0.213209	-0.310736	-0.333724	-0.197187	-0.0373671	-0.287187	0.646313	0.240818	0.185742	-0.219753	-0.286255	0.186673
ENSMUSG00000037669	68832	1110057K04Rik	lipid droplet associated hydrolase [Source:MGI Symbol;Acc:MGI:1916082]	chr12:8214713-8292764	protein_coding	9.7e-13	2.92e-09	0.636658	0.713588	2.43e-11	5.77e-08	0.993791	0.821175	0.224335	0.307079	0.281349	0.155145	0.193031	0.133177	0.255045	0.217785	-0.0416049	0.00658502	0.0163868	-0.073269	-0.0729085	-0.167317	-0.00991728	-0.0106295	-0.0195125	0.241977	0.19976	-0.0229755	-0.0651929	-0.204174	-0.207637
ENSMUSG00000029723	78829	Tsc22d4	TSC22 domain family, member 4 [Source:MGI Symbol;Acc:MGI:1926079]	chr5:138186758-138209878	protein_coding	0.00282812	0.723587	0.905041	0.163168	0.00827749	0.786538	0.993791	0.335211	0.608257	0.900492	0.165973	0.0542789	0.33642	0.0181837	0.172726	0.011325	0.132332	0.197114	-0.0841799	0.114612	-0.139505	-0.685194	-0.0774276	0.0716586	-0.365218	0.43225	0.134664	0.0899697	-0.207617	-0.426041	0.0291463
ENSMUSG00000018765	23879	Fxr2	fragile X mental retardation, autosomal homolog 2 [Source:MGI Symbol;Acc:MGI:1346074]	chr11:69446292-69466999	protein_coding	0.000505882	0.0247138	0.748955	0.0794477	0.0018568	0.0671125	0.993791	0.23168	0.291405	0.355948	0.104472	0.118473	0.332716	0.0503671	0.0869958	-0.0644671	0.0342008	0.0909863	-0.0922598	0.0547651	0.0755122	-0.214594	-0.109736	-0.128175	-0.183667	0.217574	0.101403	0.0219231	-0.0942482	-0.201076	0.00451468
ENSMUSG00000039713	269608	Plekhg5	pleckstrin homology domain containing, family G (with RhoGef domain) member 5 [Source:MGI Symbol;Acc:MGI:2652860]	chr4:151446407-151489709	protein_coding	0.00172814	0.0551935	0.803459	0.0350448	0.00542609	0.125045	0.993791	0.160943	0.67936	0.909922	0.117603	0.0600723	0.746423	0.0534589	0.0541368	-0.283974	-0.0589998	0.22424	-0.2409	0.0974987	0.00806266	-0.632223	-0.304366	-0.246548	-0.569338	0.441739	0.142511	0.00545992	-0.293768	-0.376389	0.198409
ENSMUSG00000033335	13430	Dnm2	dynamin 2 [Source:MGI Symbol;Acc:MGI:109547]	chr9:21229152-21312403	protein_coding	0.000210805	0.0506401	0.669079	0.0797761	0.000866395	0.117063	0.993791	0.23209	0.393795	0.55375	0.177562	0.178437	0.377799	0.0643852	0.24016	0.0493429	0.0768986	0.169039	-0.101144	0.0938062	0.0609026	-0.320326	-0.0385457	-0.0352882	-0.257962	0.325886	0.182922	0.0596499	-0.0833142	-0.301153	0.0164589
ENSMUSG00000024137	13560	E4f1	E4F transcription factor 1 [Source:MGI Symbol;Acc:MGI:109530]	chr17:24580537-24592456	protein_coding	0.000492998	0.119553	0.679751	0.0336578	0.00181405	0.221402	0.993791	0.158004	0.632944	1.15444	0.174605	0.337085	0.707156	0.240946	0.0765184	-0.126509	-0.0779019	0.187513	-0.286704	0.287206	-0.00368912	-0.725982	-0.384791	-0.176388	-0.609029	0.574769	0.224528	0.0275284	-0.322712	-0.620802	0.0157553
ENSMUSG00000029111	24116	Whsc2	negative elongation factor complex member A, Whsc2 [Source:MGI Symbol;Acc:MGI:1346098]	chr5:34239385-34279262	protein_coding	0.00193643	0.0312864	0.791948	0.297401	0.0059988	0.0806709	0.993791	0.474655	0.24524	0.418956	0.101474	0.1576	0.362755	0.107942	0.0757501	-0.0998353	-0.00129838	0.0439661	-0.100496	0.115805	0.116216	-0.267048	-0.126219	-0.141631	-0.124821	0.230818	0.111653	0.0144942	-0.104671	-0.242194	-0.102879
ENSMUSG00000034135	70661	Sik3	SIK family kinase 3 [Source:MGI Symbol;Acc:MGI:2446296]	chr9:45820703-46032477	protein_coding	3.65e-05	0.00501328	0.225483	0.581332	0.000186002	0.0184285	0.72471	0.723322	0.336771	0.34365	0.28569	0.198667	0.381712	0.138117	0.142093	-0.0802541	0.164882	0.145307	0.0503298	0.138237	0.209823	-0.0602263	-0.0932671	-0.140684	0.0608808	0.291194	0.145417	0.124689	-0.0210888	-0.0317115	0.0320965
ENSMUSG00000032243	319480	Itga11	integrin alpha 11 [Source:MGI Symbol;Acc:MGI:2442114]	chr9:62525433-62631989	protein_coding	9.78e-05	0.00401038	0.340296	0.623675	0.000443947	0.0152983	0.859322	0.755108	0.510236	1.57154	0.871715	0.0924622	0.944222	0.382033	1.11174	0.222733	-0.433409	0.413006	-0.565636	-0.202686	0.000576785	-0.776503	-0.325607	-0.0724158	0.185533	0.761489	0.665183	-0.197181	-0.293487	-0.0285138	-0.411228
ENSMUSG00000002820	235040	Atg4d	autophagy related 4D, cysteine peptidase [Source:MGI Symbol;Acc:MGI:2444308]	chr9:21069543-21079012	protein_coding	0.000280766	0.131588	0.873208	0.0390338	0.00111244	0.237339	0.993791	0.167864	0.842174	1.10546	0.281066	0.0368157	0.745155	0.0947615	0.136909	-0.0380516	0.0350427	0.305825	-0.091779	-0.128164	-0.0619762	-0.704872	-0.235936	-0.203031	-0.621205	0.566378	0.234693	0.0302313	-0.301454	-0.455476	0.195961
ENSMUSG00000001053	212706	N4bp3	NEDD4 binding protein 3 [Source:MGI Symbol;Acc:MGI:2442218]	chr11:51456365-51464544	protein_coding	0.000436271	0.511148	0.755399	0.0186651	0.00163237	0.615561	0.993791	0.123766	0.781979	1.38915	0.812066	0.570616	0.546225	0.17214	0.387318	0.172441	0.249472	0.410209	0.22568	0.241951	0.0137183	-0.806797	-0.199067	-0.156224	-0.948995	0.888452	0.319531	0.281828	-0.287093	-0.905038	0.325785
ENSMUSG00000031622	20467	Sin3b	transcriptional regulator, SIN3B (yeast) [Source:MGI Symbol;Acc:MGI:107158]	chr8:75246987-75282302	protein_coding	0.000707146	0.035808	0.863501	0.0239528	0.00247585	0.0895109	0.993791	0.138579	0.486243	0.641459	0.19146	0.101826	0.554266	0.0360027	0.181479	-0.0573759	0.00927243	0.124923	-0.171498	-0.00885871	0.0772959	-0.480534	-0.181479	-0.168061	-0.41415	0.355247	0.178593	-0.0115403	-0.188194	-0.373111	0.0294989
ENSMUSG00000038604	75687	Fam65a	RHO family interacting cell polarization regulator 1 [Source:MGI Symbol;Acc:MGI:1922937]	chr8:108128929-108146294	protein_coding	2.59e-05	0.0308414	0.778396	0.02512	0.000136992	0.0797339	0.993791	0.141176	0.620942	0.676314	0.294077	0.262955	0.536253	0.198918	0.167453	-0.110648	0.0667972	0.0450703	-0.230608	0.0306681	-0.017892	-0.432326	-0.357232	-0.342935	-0.412074	0.463572	0.197994	-0.0220181	-0.287596	-0.428281	-0.0382246
ENSMUSG00000079550	227157	Mpp4	membrane protein, palmitoylated 4 (MAGUK p55 subfamily member 4) [Source:MGI Symbol;Acc:MGI:2386681]	chr1:59177580-59220433	protein_coding	0.000307144	0.126725	0.311598	0.576699	0.00120408	0.231033	0.834794	0.71992	0.0872897	0.626309	0.707228	0.76602	0.193837	-0.0414028	0.181067	0.633372	-0.415646	0.209742	0.295797	0.116163	-0.309099	-0.45797	-0.230364	-0.0164856	0.148303	0.546712	0.241718	0.0515139	-0.25348	0.135235	0.0384452
ENSMUSG00000062393	331374	Dgkk	diacylglycerol kinase kappa [Source:MGI Symbol;Acc:MGI:3580254]	chrX:6356232-6525689	protein_coding	0.00189774	0.1829	0.606862	0.678425	0.00589266	0.299573	0.993791	0.795886	0.20732	-0.271773	0.561382	1.50721	0.243071	0.593324	0.752274	0.399054	-0.375458	-0.508696	-0.263228	-0.176391	-0.339707	0.356402	-0.0723366	-1.28455	-0.17662	0.501035	0.496931	-0.330943	-0.335047	0.0164698	-0.137854
ENSMUSG00000015474	54397	Ppt2	palmitoyl-protein thioesterase 2 [Source:MGI Symbol;Acc:MGI:1860075]	chr17:34753407-34765655	protein_coding	0.000605037	0.184303	0.976638	0.0342573	0.00216702	0.301232	0.995082	0.159642	0.35298	0.714644	0.212469	0.29445	0.398179	0.236451	0.00503212	-0.103447	-0.0639141	0.00406584	-0.0854886	0.0770038	-0.0187145	-0.474127	-0.292926	-0.320893	-0.403957	0.393636	0.134054	-0.0170833	-0.276665	-0.368091	0.0187831
ENSMUSG00000049401	72075	Ogfr	opioid growth factor receptor [Source:MGI Symbol;Acc:MGI:1919325]	chr2:180323750-180330741	protein_coding	0.00270276	0.265182	0.821201	0.00213572	0.00798139	0.391115	0.993791	0.0437476	0.473967	0.596635	0.0746539	0.118727	0.337156	0.0963599	-0.0379341	-0.259784	-0.137196	-0.0133739	-0.188297	0.052438	-0.274008	-0.513649	-0.300885	-0.326073	-0.602642	0.315996	0.0339492	-0.0716073	-0.353654	-0.329954	0.201081
ENSMUSG00000038366	16796	Lasp1	LIM and SH3 protein 1 [Source:MGI Symbol;Acc:MGI:109656]	chr11:97660114-97700278	protein_coding	7.1e-06	0.000139845	0.0173019	0.012	4.36e-05	0.000874387	0.158025	0.102251	0.322718	0.355634	0.00913055	0.245428	0.373934	0.21323	0.183255	0.0266739	-0.0913549	-0.134007	-0.287229	-0.0310008	-0.0401385	-0.276411	-0.113105	-0.249755	-0.237971	0.233228	0.199273	-0.135898	-0.169852	-0.147552	-0.0454789
ENSMUSG00000032598	80987	Nckipsd	NCK interacting protein with SH3 domain [Source:MGI Symbol;Acc:MGI:1931834]	chr9:108710530-108720983	protein_coding	0.000738276	0.155874	0.747364	0.0160219	0.00257011	0.267255	0.993791	0.116858	0.551075	0.846296	0.214652	0.296628	0.491609	0.203023	0.238267	-0.179598	0.0588476	0.113958	-0.255431	0.17588	-0.000618927	-0.529316	-0.231816	-0.300346	-0.581829	0.477163	0.188325	0.0233134	-0.265524	-0.41307	0.192072
ENSMUSG00000022429	13404	Dmc1	DNA meiotic recombinase 1 [Source:MGI Symbol;Acc:MGI:105393]	chr15:79391730-79435729	protein_coding	0.00216985	0.00263989	0.316265	0.475672	0.00660815	0.0107802	0.838947	0.636023	0.349791	0.222878	0.612341	0.608666	0.554222	0.398285	0.638684	-0.127781	-0.00248283	-0.065636	-0.196212	0.475019	0.201948	0.109771	-0.169868	-0.261427	-0.157374	0.448419	0.365853	0.0526721	-0.0298941	-0.387029	-0.176983
ENSMUSG00000027887	17306	Sypl2	synaptophysin-like 2 [Source:MGI Symbol;Acc:MGI:1328311]	chr3:108014190-108029766	protein_coding	0.00181509	0.0553466	0.894135	0.852203	0.00566601	0.125276	0.993791	0.913337	0.0538936	0.406181	0.239228	0.398006	-0.114185	0.113109	0.425103	0.080783	0.00106894	0.124584	-0.093379	0.018863	-0.167009	-0.168488	0.0924962	-0.29836	-0.027717	0.274327	0.126203	0.0127842	-0.13534	-0.0127766	0.0277246
ENSMUSG00000022587	17069	Ly6e	lymphocyte antigen 6 complex, locus E [Source:MGI Symbol;Acc:MGI:106651]	chr15:74785281-74790535	protein_coding	1.46e-06	0.00391387	0.722628	0.120167	1.05e-05	0.0149848	0.993791	0.283631	0.25292	0.525665	0.191987	0.237348	0.188238	0.232592	0.304937	0.0711939	0.0436731	-0.0314918	-0.143545	0.00729278	-0.0210095	-0.324565	-0.0305936	-0.158861	-0.166768	0.30198	0.19924	-0.0310176	-0.133757	-0.169681	-0.0339311
ENSMUSG00000029470	18438	P2rx4	purinergic receptor P2X, ligand-gated ion channel 4 [Source:MGI Symbol;Acc:MGI:1338859]	chr5:123157393-123179947	protein_coding	0.000629714	0.0192458	0.365578	0.42107	0.00224443	0.0549302	0.883998	0.588682	0.0106439	0.396904	0.167885	0.250562	0.167525	0.148574	0.299625	0.0723058	-0.0477378	0.0704348	-0.00116221	0.210013	0.109144	-0.177895	0.130578	0.0317576	0.0879982	0.206499	0.172008	0.057887	0.023396	0.00303592	-0.0270753
ENSMUSG00000013629	69719	Cad	carbamoyl-phosphate synthetase 2, aspartate transcarbamylase, and dihydroorotase [Source:MGI Symbol;Acc:MGI:1916969]	chr5:31356953-31381052	protein_coding	0.00117341	0.381654	0.875352	0.361037	0.00388031	0.501519	0.993791	0.535292	0.438736	0.511156	0.580557	0.389074	0.415498	-0.00719414	0.141357	0.0621478	0.129244	0.216005	0.0418927	-0.010069	0.106006	-0.302345	-0.397308	-0.336995	-0.206442	0.479881	0.152952	0.0942683	-0.23266	-0.169993	0.130717
ENSMUSG00000033721	57257	Vav3	vav 3 oncogene [Source:MGI Symbol;Acc:MGI:1888518]	chr3:109143371-109488816	protein_coding	1.92e-05	0.0722485	0.389116	0.34177	0.000105372	0.153594	0.903213	0.518313	0.130802	0.0995774	0.415674	0.547293	0.106498	0.222937	0.267889	0.152772	-0.0698127	-0.236277	-0.08057	0.0778402	-0.0941166	-0.112918	-0.228356	-0.316681	-0.122596	0.298337	0.187524	-0.0772049	-0.188018	-0.177051	-0.13166
ENSMUSG00000060402	68947	Chst8	carbohydrate (N-acetylgalactosamine 4-0) sulfotransferase 8 [Source:MGI Symbol;Acc:MGI:1916197]	chr7:35459287-35597930	protein_coding	6.8e-05	0.081175	0.495041	0.438862	0.000323159	0.166929	0.970106	0.604564	0.602911	1.46221	0.307794	0.370847	0.59249	0.42033	0.456934	0.221656	0.171257	0.505011	-0.291256	0.144327	0.160836	-0.536868	-0.142116	-0.00486352	-0.252249	0.68594	0.422853	0.132335	-0.130753	-0.168915	0.215669
ENSMUSG00000064080	14115	Fbln2	fibulin 2 [Source:MGI Symbol;Acc:MGI:95488]	chr6:91162249-91222734	protein_coding	0.000167256	0.0305745	0.00103264	0.381645	0.000712174	0.0791913	0.019109	0.553307	0.782866	0.736141	0.235926	0.179825	0.629012	0.0642324	0.0978417	-0.0547314	0.645724	0.562712	0.288186	0.413795	0.49187	-0.109196	0.150102	0.179239	-0.188917	0.483689	0.184089	0.477604	0.178004	-0.366191	0.30033
ENSMUSG00000001029	15896	Icam2	intercellular adhesion molecule 2 [Source:MGI Symbol;Acc:MGI:96394]	chr11:106238770-106249589	protein_coding	0.001395	0.720461	0.370446	0.0989108	0.00451625	0.783721	0.888585	0.25754	0.686149	0.547331	-0.0152224	0.489968	0.264818	-0.040111	0.0223665	0.174741	0.335223	-0.108358	-0.194609	0.297175	-0.0861079	-0.6958	-0.15702	-0.0180521	-0.401033	0.427057	0.105454	0.0823578	-0.239245	-0.246007	0.237384
ENSMUSG00000027940	59069	Tpm3	tropomyosin 3, gamma [Source:MGI Symbol;Acc:MGI:1890149]	chr3:89876371-89905024	protein_coding	1.52e-10	2.23e-06	0.1478	0.0824273	2.44e-09	2.26e-05	0.590372	0.235167	0.182966	0.257784	0.194962	0.166031	0.0457836	0.156533	0.186128	0.171845	0.0623015	-0.0352756	-0.0436034	-0.0997979	-0.0748804	-0.136526	-0.0524368	-0.0939838	-0.0866764	0.200436	0.140073	-0.0290939	-0.0894568	-0.080426	-0.0228434
ENSMUSG00000085128	NA	Gm2115	NA	chr7:91677285-91727047	NA	0.000880289	0.484302	0.0771607	0.0286015	0.00300805	0.592786	0.413027	0.149479	0.816848	0.62379	0.244711	-0.0766586	0.412145	-0.0221848	0.103021	0.019723	0.223552	0.369635	0.551337	0.203942	-0.181151	-0.27634	0.409648	0.300324	0.508259	0.402172	0.128176	0.337117	0.0631203	-0.218008	-0.389151
ENSMUSG00000031916	97484	Cog8	component of oligomeric golgi complex 8 [Source:MGI Symbol;Acc:MGI:2142885]	chr8:109569989-109580789	protein_coding	0.000307182	0.0302556	0.659559	0.0518585	0.00120408	0.0784877	0.993791	0.190868	0.23685	0.474371	0.112332	0.0697669	0.286588	0.136925	0.185847	-0.104061	-0.111139	-0.0234094	-0.13052	-0.0514023	-0.0614005	-0.360856	-0.0570044	-0.225231	-0.222465	0.22333	0.126325	-0.0791175	-0.176123	-0.177354	-0.0340072
ENSMUSG00000051786	328580	Tubgcp6	tubulin, gamma complex associated protein 6 [Source:MGI Symbol;Acc:MGI:2146071]	chr15:88928587-88953717	protein_coding	0.000482601	0.0360091	0.86549	0.239442	0.00177982	0.0898602	0.993791	0.415987	0.378202	0.507661	0.219328	0.25665	0.461167	0.0791315	0.159066	-0.0171554	-0.0196372	0.0636461	-0.126697	0.100327	0.063327	-0.364883	-0.186959	-0.173478	-0.17906	0.34046	0.170552	0.0044098	-0.165498	-0.271625	-0.0881558
ENSMUSG00000018845	217012	Unc45b	unc-45 myosin chaperone B [Source:MGI Symbol;Acc:MGI:2443377]	chr11:82723852-82757105	protein_coding	0.000163049	0.154621	0.447671	0.985839	0.000696384	0.265557	0.942615	0.991631	0.657365	0.570148	-0.18432	0.596811	0.486368	0.192458	0.220898	0.129625	-0.112304	-0.0569212	-0.407003	0.0121145	-0.283301	-0.434611	-0.00178499	-0.455071	0.00385699	0.410001	0.257337	-0.141028	-0.293692	-0.108767	-0.253652
ENSMUSG00000047731	226178	D19Wsu162e	WW domain binding protein 1 like [Source:MGI Symbol;Acc:MGI:107577]	chr19:46673366-46732077	protein_coding	1.69e-05	0.00574624	0.800064	0.343739	9.42e-05	0.0204807	0.993791	0.519847	0.325662	0.510043	0.278325	0.378578	0.453737	0.16941	0.198515	0.104316	0.0566414	0.0844705	-0.0944502	0.113969	0.184716	-0.256162	-0.174261	-0.160293	-0.130412	0.373152	0.231495	0.0401576	-0.1015	-0.209315	-0.0387453
ENSMUSG00000030583	74206	Sipa1l3	signal-induced proliferation-associated 1 like 3 [Source:MGI Symbol;Acc:MGI:1921456]	chr7:30105197-30290679	protein_coding	0.000174377	0.050505	0.686377	0.478851	0.000737567	0.116788	0.993791	0.638759	0.490237	0.604801	0.32651	0.159946	0.475474	0.0518558	0.208882	-0.00210333	0.160197	0.193528	-0.0649373	0.0660334	0.145433	-0.359417	-0.182565	-0.0960162	-0.120014	0.395374	0.183527	0.0887052	-0.123142	-0.282519	-0.0737991
ENSMUSG00000058145	233332	Adamts17	a disintegrin-like and metallopeptidase (reprolysin type) with thrombospondin type 1 motif, 17 [Source:MGI Symbol;Acc:MGI:3588195]	chr7:73984421-74297711	protein_coding	0.000426967	0.0870584	0.744389	0.381193	0.00160287	0.175627	0.993791	0.552875	0.170347	0.440967	0.416263	0.325652	0.291735	0.283006	0.130048	-0.0335891	0.091097	0.122061	0.0898977	0.11962	0.212485	-0.0358996	-0.196318	-0.239621	-0.126436	0.338307	0.1678	0.105669	-0.0648381	-0.395868	-0.163762
ENSMUSG00000026317	26889	Cln8	ceroid-lipofuscinosis, neuronal 8 [Source:MGI Symbol;Acc:MGI:1349447]	chr8:14881135-14901920	protein_coding	4.83e-05	0.0864622	0.537298	0.10243	0.000238482	0.174713	0.983715	0.262075	0.321089	0.254683	0.135455	0.0978166	0.184372	0.0101979	0.13844	0.0683459	0.107032	0.0985389	-0.0354478	0.00514989	-0.0296851	-0.145946	-0.0324632	-0.0243208	-0.136143	0.202261	0.100339	0.0438183	-0.0581039	-0.169138	0.0108236
ENSMUSG00000030689	233875	Ino80e	INO80 complex subunit E [Source:MGI Symbol;Acc:MGI:2141881]	chr7:133994894-134006091	protein_coding	8.28e-06	0.00499042	0.82712	0.196701	5e-05	0.0183722	0.993791	0.371739	0.355262	0.673852	0.300717	0.245415	0.432046	0.215608	0.346121	0.0477912	-0.0371565	0.0462579	-0.16988	0.0635164	0.0396276	-0.411986	-0.124476	-0.134107	-0.190443	0.393812	0.260392	-0.0243155	-0.157735	-0.309332	-0.143204
ENSMUSG00000037013	268996	Ss18	SS18, nBAF chromatin remodeling complex subunit [Source:MGI Symbol;Acc:MGI:107708]	chr18:14782507-14841623	protein_coding	1.13e-07	7.57e-05	0.66221	0.910846	1.03e-06	0.000515394	0.993791	0.948175	0.322955	0.2939	0.235773	0.0902766	0.155232	0.220771	0.146615	0.234712	0.0229924	0.0453275	0.0953244	-0.0456953	-0.144731	-0.027802	0.00616714	0.0987398	0.00823611	0.235726	0.189332	0.0294872	-0.0169064	-0.177503	-0.156252
ENSMUSG00000036057	104831	Ptpn23	protein tyrosine phosphatase, non-receptor type 23 [Source:MGI Symbol;Acc:MGI:2144837]	chr9:110287393-110310914	protein_coding	0.0029162	0.0566267	0.605152	0.132122	0.00849023	0.127562	0.993791	0.298686	0.584127	0.669116	0.0994822	0.259129	0.620704	0.116128	-0.0267657	-0.228874	0.0881171	0.187401	-0.111651	0.288722	0.124694	-0.365587	-0.237899	-0.199281	-0.335789	0.402963	0.120298	0.113147	-0.169518	-0.406859	0.0420768
ENSMUSG00000033159	69171	1810031K17Rik	cyclin Pas1/PHO80 domain containing 1 [Source:MGI Symbol;Acc:MGI:1916421]	chr1:75130928-75139471	protein_coding	0.00314749	0.853404	0.627958	0.300753	0.00907347	0.886427	0.993791	0.477457	0.313755	0.28973	0.0827917	0.131533	0.12331	0.00901719	0.0282544	-0.0127567	0.0114352	0.00796612	-0.160274	0.0843831	-0.17901	-0.272746	-0.214811	-0.0599067	-0.115729	0.204452	0.0369563	-0.0141223	-0.181618	-0.0844421	0.017165
ENSMUSG00000029401	80291	Rilpl2	Rab interacting lysosomal protein-like 2 [Source:MGI Symbol;Acc:MGI:1933112]	chr5:124913074-124928575	protein_coding	0.000592147	0.0143532	0.455917	0.00511836	0.0021301	0.0432841	0.947597	0.0686057	0.605946	0.787535	0.0212391	0.273409	0.684603	0.104248	0.391264	0.231557	-0.144215	-0.0749079	-0.423163	0.0901023	-0.0655587	-0.758195	-0.0531386	0.0482499	-0.602519	0.422032	0.352918	-0.138046	-0.20716	-0.757335	-0.292862
ENSMUSG00000087313	NA	Dleu2	NA	chr14:62238118-62301362	NA	0.000927408	0.00316552	0.0142832	0.353305	0.00314778	0.0125831	0.138355	0.528411	-0.0184799	0.0566137	0.373091	0.86427	0.242592	0.392516	0.623539	0.388488	-0.395964	-0.419964	-0.38995	0.307571	-0.134892	-0.0840625	-0.139501	-0.168211	0.19579	0.318874	0.411784	-0.224577	-0.131667	0.209204	-0.211163
ENSMUSG00000024065	57440	Ehd3	EH-domain containing 3 [Source:MGI Symbol;Acc:MGI:1928900]	chr17:74153981-74181633	protein_coding	1.28e-13	1.02e-08	0.622284	0.369465	3.86e-12	1.79e-07	0.993791	0.542306	0.204249	0.338863	0.288188	0.190198	0.103548	0.187232	0.285487	0.170769	0.0434525	0.0691545	-0.0261298	-0.0183016	-0.0572493	-0.0824767	-0.0288312	-0.0377302	-0.0486816	0.255375	0.186759	0.0170439	-0.0515718	-0.0354452	0.0302803
ENSMUSG00000048988	243312	Elfn1	leucine rich repeat and fibronectin type III, extracellular 1 [Source:MGI Symbol;Acc:MGI:2442479]	chr5:140383697-140450865	protein_coding	0.00227989	0.165121	0.190149	0.0283254	0.0069123	0.278932	0.667501	0.148697	0.239241	0.244702	0.124307	0.487303	0.0132682	0.123084	0.344895	0.14042	0.096024	-0.00361712	-0.36558	0.038542	-0.129949	-0.125235	-0.144993	-0.308341	-0.329218	0.273888	0.155417	-0.0586579	-0.177129	-0.189237	0.0813224
ENSMUSG00000030782	21804	Tgfb1i1	transforming growth factor beta 1 induced transcript 1 [Source:MGI Symbol;Acc:MGI:102784]	chr7:135390126-135398487	protein_coding	2.85e-06	0.0445639	0.923594	0.135602	1.92e-05	0.105993	0.993791	0.303602	0.49906	0.632353	0.490901	0.435522	0.158973	0.293233	0.441633	0.123384	0.0889042	0.100837	-0.0903403	0.0582483	-0.251183	-0.238283	-0.139608	-0.25389	-0.273359	0.514459	0.254306	0.0394122	-0.220741	-0.104424	0.208347
ENSMUSG00000042745	15901	Id1	inhibitor of DNA binding 1 [Source:MGI Symbol;Acc:MGI:96396]	chr2:152561787-152563346	protein_coding	0.00267249	0.208921	0.175954	0.731082	0.00790476	0.329597	0.640932	0.833572	0.122413	0.578853	0.258596	0.171164	-0.0325524	0.109103	0.161448	0.337764	0.228948	0.264186	0.0183001	-0.209543	0.0739831	-0.205564	-0.0788474	-0.0429434	0.0538927	0.282756	0.143941	0.0754729	-0.0633428	-0.107519	-0.0859392
ENSMUSG00000039632	77609	Ccdc151	coiled-coil domain containing 151 [Source:MGI Symbol;Acc:MGI:1924859]	chr9:21794115-21807278	protein_coding	1.34e-05	0.0329491	0.953074	0.0933075	7.65e-05	0.0839831	0.993791	0.250049	0.525474	0.802226	0.341099	0.331732	0.402085	0.19436	0.433167	0.132317	0.0468729	-0.0336713	-0.135429	-0.0754047	-0.0765156	-0.641537	-0.0433616	-0.27482	-0.316017	0.500133	0.290482	-0.0494081	-0.259059	-0.4047	-0.138092
ENSMUSG00000040188	24044	Scamp2	secretory carrier membrane protein 2 [Source:MGI Symbol;Acc:MGI:1346518]	chr9:57408551-57436804	protein_coding	0.000278768	0.0267588	0.862475	0.430339	0.00110637	0.0716044	0.993791	0.596694	0.262514	0.427945	0.17052	0.0308847	0.299847	0.0790728	0.183593	-0.0826986	-0.0384711	0.0528325	-0.0429761	0.0968847	-0.00113779	-0.296039	-0.029903	-0.0166986	-0.0849733	0.222966	0.119954	0.0170675	-0.0859447	-0.221204	-0.119163
ENSMUSG00000056076	27979	Eif3b	eukaryotic translation initiation factor 3, subunit B [Source:MGI Symbol;Acc:MGI:106478]	chr5:140895059-140919514	protein_coding	9.82e-08	0.00492154	0.757943	0.0844216	9.04e-07	0.0181616	0.993791	0.237847	0.315549	0.441391	0.146781	0.151239	0.244107	0.178555	0.141825	0.0715487	-0.0133562	-0.0109684	-0.1014	-0.0570265	-0.0847978	-0.273805	-0.106356	-0.136717	-0.149445	0.26374	0.159009	-0.0456878	-0.150419	-0.0738691	0.0298881
ENSMUSG00000054675	231633	Tmem119	transmembrane protein 119 [Source:MGI Symbol;Acc:MGI:2385228]	chr5:114243538-114250725	protein_coding	0.00308704	0.604707	0.726479	0.285178	0.0089238	0.691741	0.993791	0.462342	0.595951	0.63182	0.302513	0.126818	0.349327	-0.0223398	0.0270999	0.0627602	0.147518	0.184987	0.222861	0.0819475	-0.0991051	-0.469173	-0.0525518	0.0178894	-0.239857	0.414275	0.104212	0.159328	-0.150735	-0.347133	0.0520522
ENSMUSG00000042903	54601	Foxo4	forkhead box O4 [Source:MGI Symbol;Acc:MGI:1891915]	chrX:98449667-98456412	protein_coding	4.06e-06	0.0822401	0.559616	0.0721164	2.62e-05	0.168693	0.993545	0.220978	0.454331	0.447019	0.16754	0.171958	0.277249	0.173532	0.031269	0.0292602	0.142411	0.0928543	0.033779	0.10434	-0.0346711	-0.180633	-0.102492	-0.0383576	-0.200176	0.310212	0.127828	0.0933461	-0.0890384	-0.448917	-0.155395
ENSMUSG00000038456	209773	Dennd2a	DENN/MADD domain containing 2A [Source:MGI Symbol;Acc:MGI:2444961]	chr6:39412177-39508066	protein_coding	8.31e-06	0.0365007	0.960114	0.0665837	5.01e-05	0.0907783	0.993791	0.213114	0.496105	0.509159	0.260608	0.158425	0.347674	0.0908922	0.210599	0.135033	0.087717	0.0510819	0.0156205	0.0369804	-0.0607147	-0.367185	-0.034388	0.013588	-0.249405	0.356074	0.19605	0.04785	-0.112175	-0.275645	0.0216096
ENSMUSG00000025401	432516	Myo1a	myosin IA [Source:MGI Symbol;Acc:MGI:107732]	chr10:127142026-127158143	protein_coding	9.07e-05	0.00940486	0.438465	0.239031	0.000417366	0.0304277	0.937303	0.415558	0.704865	1.0223	0.720552	0.172931	0.895419	0.39719	0.106331	-0.110302	0.101146	0.0549643	0.414462	0.349409	0.291699	-0.570146	-0.199758	0.0661757	-0.301635	0.655162	0.32216	0.229995	-0.103007	-0.852196	-0.320566
ENSMUSG00000032495	74249	Lrrc2	leucine rich repeat containing 2 [Source:MGI Symbol;Acc:MGI:1921499]	chr9:110853849-110886770	protein_coding	0.00132755	0.0272443	0.38688	0.116205	0.00432465	0.0725491	0.902028	0.27988	0.0214399	0.388963	0.850824	0.253853	0.113625	0.47907	0.192124	0.543057	-0.0415256	-0.137039	0.353476	-0.285367	0.0506593	-0.0469323	-0.305224	0.0038377	0.35622	0.37877	0.331969	-0.0276141	-0.0744148	0.119349	-0.264485
ENSMUSG00000030189	56449	Csda	Y box protein 3 [Source:MGI Symbol;Acc:MGI:2137670]	chr6:131314676-131338668	protein_coding	4.08e-08	0.00155125	0.393998	0.0861902	4.1e-07	0.00687067	0.907173	0.240267	0.452302	0.247744	0.186273	0.129014	0.281783	0.0462891	0.146569	0.134848	0.0816607	0.0834893	0.109214	0.0482359	-0.0888581	-0.117966	0.0695092	0.0540702	-0.136058	0.253833	0.152372	0.0806499	-0.0208111	-0.308626	-0.0919177
ENSMUSG00000028851	18221	Nudc	nudC nuclear distribution protein [Source:MGI Symbol;Acc:MGI:106014]	chr4:133088257-133102111	protein_coding	3.1e-05	0.045426	0.881506	0.507033	0.000160543	0.10745	0.993791	0.664082	0.183946	0.408919	0.102417	0.156595	0.104528	0.132759	0.170409	0.154368	0.0772737	0.0416938	-0.0392936	-0.0145929	-0.00214433	-0.234467	0.0286985	-0.0168198	-0.0596394	0.212969	0.140516	0.0162702	-0.0561831	-0.0789717	-0.00306204
ENSMUSG00000020303	20856	Stc2	stanniocalcin 2 [Source:MGI Symbol;Acc:MGI:1316731]	chr11:31257107-31270274	protein_coding	3.64e-05	0.0414392	0.820508	0.117298	0.000185412	0.100253	0.993791	0.280994	0.425682	0.70625	0.48377	0.302329	0.264415	0.074891	0.463766	0.294196	-0.156746	-0.103221	-0.153206	0.0596746	-0.318014	-0.73458	-0.17321	0.0515421	-0.335476	0.479508	0.274317	-0.0883746	-0.293565	0.162666	0.409768
ENSMUSG00000020697	16882	Lig3	ligase III, DNA, ATP-dependent [Source:MGI Symbol;Acc:MGI:109152]	chr11:82594410-82617976	protein_coding	7.42e-07	0.00107954	0.340566	0.245041	5.7e-06	0.00508082	0.859686	0.421864	0.137934	0.253004	0.216647	0.258531	0.165425	0.152289	0.210885	0.0517148	0.0131529	0.0995343	-0.050648	0.101325	0.0406437	-0.00118077	-0.0564101	-0.105491	-0.0813166	0.216529	0.145079	0.040841	-0.0306096	-0.158364	-0.036206
ENSMUSG00000003200	20405	Sh3gl1	SH3-domain GRB2-like 1 [Source:MGI Symbol;Acc:MGI:700010]	chr17:56155976-56176258	protein_coding	7.66e-05	0.0477095	0.868125	0.0360912	0.00035973	0.111759	0.993791	0.162455	0.802029	0.991324	0.298034	0.176763	0.716472	0.161593	0.326022	-0.0246516	-6.93e-05	0.0906153	-0.298321	-0.00916395	-0.0856257	-0.739115	-0.270333	-0.210578	-0.539662	0.567037	0.294859	-0.0542347	-0.326413	-0.526861	-0.0414339
ENSMUSG00000035139	75420	Secisbp2	SECIS binding protein 2 [Source:MGI Symbol;Acc:MGI:1922670]	chr13:51746866-51779613	protein_coding	1.6e-09	0.000778509	0.793989	0.410304	2.08e-08	0.00385597	0.993791	0.578281	0.310969	0.442016	0.202422	0.191043	0.19503	0.227138	0.182249	0.0962116	0.0772599	-0.0162583	-0.056365	0.0387182	-0.0386794	-0.231136	-0.0765383	-0.0561132	-0.0650867	0.286613	0.175157	0.0108387	-0.100617	-0.144985	-0.0690598
ENSMUSG00000035900	223752	Gramd4	GRAM domain containing 4 [Source:MGI Symbol;Acc:MGI:2676308]	chr15:85887925-85968264	protein_coding	3.44e-06	0.0172461	0.859446	0.0559273	2.26e-05	0.0502802	0.993791	0.197032	0.444275	0.617189	0.205837	0.282558	0.412668	0.213572	0.162428	0.0642227	0.0213029	-0.0204617	-0.157122	0.044352	-0.0103036	-0.424078	-0.200532	-0.173983	-0.268809	0.387465	0.213223	-0.0279823	-0.202224	-0.35445	-0.113624
ENSMUSG00000019039	67789	Dalrd3	DALR anticodon binding domain containing 3 [Source:MGI Symbol;Acc:MGI:1915039]	chr9:108472023-108475302	protein_coding	0.00133506	0.346571	0.855851	0.0222482	0.0043462	0.469875	0.993791	0.133909	0.482981	0.753921	0.182303	0.416022	0.449137	0.0487144	0.0377321	0.170306	-0.0582363	0.0225972	-0.25037	0.106922	-0.0920805	-0.682609	-0.394941	-0.138794	-0.536721	0.458807	0.176472	-0.0447719	-0.327106	-0.451175	0.0407745
ENSMUSG00000038539	107503	Atf5	activating transcription factor 5 [Source:MGI Symbol;Acc:MGI:2141857]	chr7:52067427-52072228	protein_coding	1.48e-05	0.118495	0.13357	0.321632	8.37e-05	0.21983	0.559689	0.498397	0.448391	0.498569	0.298885	0.209442	0.121301	0.226864	0.247932	0.107409	0.328295	0.0719681	0.0141589	0.163872	0.00120393	-0.199737	-0.0367947	0.0618397	-0.135088	0.363822	0.175876	0.144573	-0.0433721	-0.211405	0.0682566
ENSMUSG00000034659	68539	Tmem109	transmembrane protein 109 [Source:MGI Symbol;Acc:MGI:1915789]	chr19:10944950-10956691	protein_coding	0.000114069	0.166742	0.883142	0.00865313	0.000509696	0.280894	0.993791	0.0898333	0.773078	0.832759	0.281614	0.254933	0.552305	0.148496	0.174001	-0.0364755	0.051912	0.118575	-0.230584	0.0694065	-0.168861	-0.565689	-0.338196	-0.222002	-0.63001	0.535596	0.209582	0.0023274	-0.323687	-0.621601	0.0107365
ENSMUSG00000038296	233733	Galntl4	UDP-N-acetyl-alpha-D-galactosamine:polypeptide N-acetylgalactosaminyltransferase 18 [Source:MGI Symbol;Acc:MGI:2446239]	chr7:118614975-118923691	protein_coding	0.000764902	0.094278	0.224961	0.00292353	0.00265586	0.18628	0.7239	0.0516855	0.515483	0.720073	0.0427348	0.288037	0.514941	0.0988031	0.278233	0.134746	-0.121884	-0.0302858	-0.478693	-0.166229	-0.122427	-0.651555	-0.243195	-0.31952	-0.665547	0.391582	0.256681	-0.199273	-0.334174	-0.209237	0.257037
ENSMUSG00000045822	67538	Zswim3	zinc finger SWIM-type containing 3 [Source:MGI Symbol;Acc:MGI:1914788]	chr2:164630398-164647830	protein_coding	3.92e-05	0.000624338	0.422553	0.000457095	0.000198036	0.00319271	0.927227	0.0170898	0.298231	0.318276	0.181363	0.174243	0.3235	0.205124	0.167005	-0.10188	0.0880432	-0.0538282	0.115737	0.102875	0.113312	-0.16698	0.101379	-0.173248	-0.323262	0.243028	0.148437	0.0632068	-0.0313844	-0.479684	-0.0932152
ENSMUSG00000047428	106565	Dlk2	delta-like 2 homolog (Drosophila) [Source:MGI Symbol;Acc:MGI:2146838]	chr17:46434170-46440420	protein_coding	0.000401496	0.0288765	0.810391	0.0356293	0.00151697	0.0758176	0.993791	0.161517	0.965939	1.09954	0.350065	0.269655	1.02607	0.182181	0.167536	-0.235214	-0.108376	0.223087	-0.230443	0.264103	-0.0482409	-0.694276	-0.412972	-0.240767	-0.714975	0.671301	0.285144	0.0370927	-0.349064	-0.52503	0.227038
ENSMUSG00000021134	20384	Srsf5	serine/arginine-rich splicing factor 5 [Source:MGI Symbol;Acc:MGI:98287]	chr12:82046291-82051694	protein_coding	3.32e-06	0.102295	0.0154936	0.601237	2.19e-05	0.198023	0.146122	0.738786	0.0587307	0.334944	0.148714	0.263601	0.00550775	0.162081	0.0898879	0.106787	-0.0250377	0.12893	0.140714	0.193778	-0.0782607	-0.0439332	0.0818887	0.036965	0.0397653	0.201497	0.0910661	0.109596	-0.000835051	-0.117461	-0.0476298
ENSMUSG00000024048	67268	2900073G15Rik	myosin, light chain 12A, regulatory, non-sarcomeric [Source:MGI Symbol;Acc:MGI:1914518]	chr17:71342796-71352418	protein_coding	8.19e-06	0.0354354	0.571149	0.53424	4.95e-05	0.0887768	0.993791	0.685564	0.52774	0.504117	0.242066	0.0392536	0.216073	0.296345	0.124244	0.21085	0.19063	0.057056	0.10878	-0.0635373	-0.121038	-0.150716	-0.00904165	0.108059	-0.0840782	0.328294	0.211878	0.0732322	-0.043184	-0.196149	-0.0388386
ENSMUSG00000035206	73218	3110056O03Rik	signal peptide peptidase like 2B [Source:MGI Symbol;Acc:MGI:1920468]	chr10:80317820-80331650	protein_coding	0.000583083	0.0950721	0.850732	0.00828799	0.00210277	0.187307	0.993791	0.0882159	0.884252	1.20819	0.153465	0.20822	0.868627	0.207112	0.135173	-0.226392	-0.0555021	0.0656894	-0.384286	0.121088	-0.0711271	-0.93539	-0.402578	-0.313523	-0.907595	0.613532	0.24613	-0.0632525	-0.430655	-0.635127	0.209216
ENSMUSG00000003438	66525	Timm50	translocase of inner mitochondrial membrane 50 [Source:MGI Symbol;Acc:MGI:1913775]	chr7:29090335-29097291	protein_coding	0.000144027	0.481184	0.946059	0.0359832	0.000625439	0.589898	0.993791	0.162282	0.384163	0.676001	0.222269	0.187059	0.162967	0.262443	0.0658946	-0.0230071	0.107714	-0.00272086	-0.0900774	0.0365625	-0.113482	-0.416279	-0.246452	-0.173504	-0.350317	0.367373	0.117074	0.0128696	-0.237429	-0.324193	0.0389938
ENSMUSG00000074874	13025	Ctla2b	cytotoxic T lymphocyte-associated protein 2 beta [Source:MGI Symbol;Acc:MGI:88555]	chr13:60996512-60999008	protein_coding	0.00205062	0.0394044	0.0935177	0.984484	0.00630061	0.0963161	0.461325	0.990702	0.511942	0.593727	1.00607	-0.0829472	0.385552	0.69783	0.222125	0.394405	0.286515	-0.098967	0.84396	-0.011095	0.160124	0.00513565	0.0600168	0.466258	-0.00575181	0.507198	0.424978	0.255103	0.172883	-0.198945	0.0619094
ENSMUSG00000038178	215113	Slc43a2	solute carrier family 43, member 2 [Source:MGI Symbol;Acc:MGI:2442746]	chr11:75344996-75391277	protein_coding	0.00121113	0.00692042	0.524863	0.358675	0.00398438	0.0238144	0.979256	0.533145	0.275836	0.265909	0.194434	0.0688854	0.333536	0.0592487	0.0951552	-0.140641	0.0551103	0.118364	0.0332206	0.113874	0.11281	-0.0882967	-0.0660583	-0.0956529	-0.0899851	0.201266	0.0868247	0.0801421	-0.0342993	-0.241014	-0.0708869
ENSMUSG00000046027	170460	Stard5	StAR-related lipid transfer (START) domain containing 5 [Source:MGI Symbol;Acc:MGI:2156765]	chr7:90780269-90801837	protein_coding	2.1e-05	0.159335	0.101094	0.539571	0.000113818	0.271757	0.485462	0.689326	0.286581	0.421122	0.241615	0.246851	0.134575	0.19626	0.158732	0.0329912	0.0773294	0.0949615	0.245582	0.162458	-0.074677	-0.129901	0.162699	-0.0514024	0.0676664	0.299042	0.130639	0.145083	-0.0233204	-0.144462	-0.0670461
ENSMUSG00000025064	12821	Col17a1	collagen, type XVII, alpha 1 [Source:MGI Symbol;Acc:MGI:88450]	chr19:47720634-47766784	protein_coding	0.00284091	0.107196	0.118462	0.535559	0.00830569	0.204436	0.526461	0.68666	-0.28389	0.954106	0.0381506	0.777421	-0.0501168	0.548096	0.640524	0.211313	0.0472224	0.102857	-0.760958	0.343733	0.280996	-0.303153	-0.158585	-0.222375	-0.184492	0.371447	0.337454	-0.0667863	-0.100779	-0.235442	-0.117736
ENSMUSG00000064373	20363	Sepp1	selenoprotein P [Source:MGI Symbol;Acc:MGI:894288]	chr15:3218347-3230708	protein_coding	0.000281069	0.000175392	0.121886	0.0623322	0.00111334	0.00106441	0.535642	0.206307	0.101456	0.1861	0.297214	0.310493	-0.146265	0.094451	0.168726	0.427652	0.110102	0.131324	0.209263	-0.00605427	-0.137619	0.0396747	0.0807756	0.111105	0.186277	0.223816	0.136141	0.111159	0.0234842	-0.0186526	-0.0937705
ENSMUSG00000050296	74591	Abca12	ATP-binding cassette, sub-family A (ABC1), member 12 [Source:MGI Symbol;Acc:MGI:2676312]	chr1:71289464-71461684	protein_coding	0.00241346	0.320049	0.302609	0.83541	0.00725423	0.444705	0.823995	0.902999	-0.689851	0.166166	1.00943	0.393191	0.129277	-0.119457	0.549372	0.319576	-0.357489	0.345147	0.413767	-0.240245	0.461639	0.0595247	-0.0462914	-0.31386	0.0696346	0.219734	0.219692	0.0402951	0.040253	0.4018	0.37246
ENSMUSG00000034570	170835	Inpp5j	inositol polyphosphate 5-phosphatase J [Source:MGI Symbol;Acc:MGI:2158663]	chr11:3394178-3405024	protein_coding	0.00317679	0.133643	0.865046	0.0179703	0.00915255	0.239516	0.993791	0.122101	0.444352	0.647393	0.143855	0.197489	0.502387	0.0804712	0.117943	-0.105216	-0.0383142	-0.0068366	-0.218051	0.0723831	0.019721	-0.573758	-0.243963	-0.230322	-0.478618	0.358272	0.148896	-0.0477047	-0.25708	-0.397717	0.0331963
ENSMUSG00000007659	12048	Bcl2l1	BCL2-like 1 [Source:MGI Symbol;Acc:MGI:88139]	chr2:152592852-152657664	protein_coding	1.74e-05	0.072596	0.939761	0.0431423	9.65e-05	0.154176	0.993791	0.17554	0.385117	0.592435	0.240239	0.150514	0.301603	0.170351	0.178765	0.11206	0.0763961	0.0540833	-0.0449101	-0.0632355	-0.00711719	-0.368001	-0.106385	-0.10169	-0.280973	0.342076	0.190695	0.00558345	-0.145798	-0.162919	0.123637
ENSMUSG00000049526	73893	Tmem202	transmembrane protein 202 [Source:MGI Symbol;Acc:MGI:1921143]	chr9:59366293-59373508	protein_coding	0.000194724	0.0043106	0.169628	0.643529	0.000810071	0.0162574	0.629704	0.770112	-0.18173	0.136654	0.600231	0.747533	0.172688	0.491477	0.397405	0.42787	0.0582165	-0.215891	0.431726	0.216788	0.412634	0.138932	0.2289	-0.102874	0.0900746	0.325672	0.37236	0.12271	0.169398	-0.202	-0.169365
ENSMUSG00000029465	56378	Arpc3	actin related protein 2/3 complex, subunit 3 [Source:MGI Symbol;Acc:MGI:1928375]	chr5:122841687-122856388	protein_coding	0.00122474	0.245505	0.909574	0.0623368	0.00402553	0.370025	0.993791	0.206307	0.338395	0.465773	0.14435	0.11697	0.230323	0.0537719	0.211475	0.0555845	0.012667	0.0544709	-0.118345	-0.0418746	-0.0954049	-0.35753	-0.0512193	-0.10326	-0.258616	0.266372	0.137789	-0.0232705	-0.151854	-0.153835	0.0815112
ENSMUSG00000031610	20284	Scrg1	scrapie responsive gene 1 [Source:MGI Symbol;Acc:MGI:1328308]	chr8:59934520-59956582	protein_coding	0.00184157	0.305145	0.287048	0.106094	0.0057381	0.430849	0.804854	0.266268	0.0536856	0.374471	0.266625	0.186586	0.0687678	0.0908199	0.0201871	0.223959	-0.252769	0.0610239	0.0578594	0.00668512	-0.237687	-0.222627	-0.188579	0.0440582	-0.188413	0.220342	0.100933	-0.0318001	-0.151209	-0.173796	-0.0171827
ENSMUSG00000027488	20648	Snta1	syntrophin, acidic 1 [Source:MGI Symbol;Acc:MGI:101772]	chr2:154201849-154234035	protein_coding	0.00212968	0.338349	0.89634	0.22569	0.00650397	0.462779	0.993791	0.402938	0.516669	0.782563	0.0249194	0.0713456	0.464559	0.0603812	0.0445612	0.0105431	-0.049385	0.0931323	-0.210603	-0.0474847	-0.101495	-0.62905	-0.190961	-0.108287	-0.266273	0.348874	0.145011	-0.0535851	-0.257448	-0.304475	-0.0917873
ENSMUSG00000030653	207728	Pde2a	predicted gene 45837 [Source:MGI Symbol;Acc:MGI:5804952]	chr7:108570012-108661540	protein_coding	0.000906521	0.1541	0.575218	0.0339905	0.00308689	0.264863	0.993791	0.159057	0.236788	0.508074	0.202723	0.212873	0.284267	0.0800201	0.192741	0.100159	-0.113548	0.015391	-0.20418	-0.0499005	-0.0660683	-0.412663	-0.214161	-0.162614	-0.301472	0.290114	0.164297	-0.0880592	-0.213877	-0.204081	0.00933149
ENSMUSG00000036975	66343	Tmem177	transmembrane protein 177 [Source:MGI Symbol;Acc:MGI:1913593]	chr1:121804267-121809985	protein_coding	8.82e-06	1.19e-05	0.435746	0.299502	5.28e-05	9.99e-05	0.93648	0.476499	0.251229	0.273749	0.130677	0.1729	0.21514	0.364654	0.0507709	-0.0384748	0.0518926	-0.118128	0.0590565	0.0517175	0.0158036	-0.0272235	-0.0208493	-0.159658	0.0760206	0.207139	0.148023	0.0111346	-0.0479817	-0.196038	-0.260924
ENSMUSG00000018931	24083	Gm16515	N-acetyltransferase domain containing 1 [Source:MGI Symbol;Acc:MGI:1344388]	chr11:60715548-60728452	protein_coding	9.74e-05	0.0076854	0.936898	0.0357428	0.000442537	0.0259712	0.993791	0.161831	0.552097	0.358637	0.0515744	0.0270278	0.484739	-0.0139012	-0.10865	-0.0561295	-0.0444829	-0.0801713	-0.0770203	0.000896747	-0.11184	-0.452709	-0.237245	-0.0822605	-0.270605	0.247334	0.0765147	-0.0501944	-0.221014	-0.294818	-0.0744069
ENSMUSG00000037622	230796	Wdtc1	WD and tetratricopeptide repeats 1 [Source:MGI Symbol;Acc:MGI:2685541]	chr4:132848174-132909596	protein_coding	0.000230711	0.0444273	0.909509	0.143957	0.000938208	0.10571	0.993791	0.313496	0.644361	0.863397	0.221645	0.264973	0.678007	0.191526	0.130463	-0.0339376	0.0410074	0.162091	-0.121185	0.121964	0.0746539	-0.50978	-0.212366	-0.176947	-0.334681	0.498594	0.241515	0.0509695	-0.20611	-0.475794	-0.0901428
ENSMUSG00000036918	225049	Ttc7	tetratricopeptide repeat domain 7 [Source:MGI Symbol;Acc:MGI:1920999]	chr17:87682026-87781310	protein_coding	0.000440627	0.0540632	0.820023	0.0894123	0.00164489	0.123112	0.993791	0.244483	0.40304	0.900037	0.267721	0.303043	0.63547	0.238652	0.224612	0.10126	-0.19878	0.0466598	-0.202491	0.0785416	0.0336499	-0.614726	-0.245601	-0.123241	-0.388002	0.46846	0.299998	-0.0690175	-0.237479	-0.414625	-0.0956403
ENSMUSG00000000282	17428	Mnt	max binding protein [Source:MGI Symbol;Acc:MGI:109150]	chr11:74644222-74659427	protein_coding	0.00267466	0.0996814	0.125048	0.3979	0.00790797	0.194247	0.542221	0.567666	0.331806	0.545697	0.0573543	0.0419145	0.352442	0.102113	0.120973	-0.139543	0.217524	0.271004	-0.116873	0.195274	0.23816	-0.17258	-0.0532541	0.0138161	-0.123551	0.244193	0.108996	0.141732	0.00653547	-0.3216	-0.0563167
ENSMUSG00000018661	16834	Cog1	component of oligomeric golgi complex 1 [Source:MGI Symbol;Acc:MGI:1333873]	chr11:113510283-113528568	protein_coding	0.00065946	0.0662436	0.862417	0.165	0.00233681	0.144003	0.993791	0.336857	0.371927	0.631482	0.188883	0.194721	0.435289	0.153505	0.195718	-0.0548093	0.0120699	0.0947725	-0.147847	0.0916983	0.0754324	-0.383204	-0.141012	-0.157832	-0.236219	0.346753	0.182426	0.0126735	-0.151654	-0.26677	-0.0178779
ENSMUSG00000052563	NA	D930048N14Rik	RIKEN cDNA D930048N14 gene [Source:MGI Symbol;Acc:MGI:2144709]	chr11:51464256-51471383	protein_coding	5.75e-06	0.0652271	0.192398	0.947672	3.6e-05	0.142523	0.671479	0.969569	0.127869	0.566419	0.660532	0.372547	0.0352528	0.375803	0.214571	0.231308	0.232457	0.174414	0.264329	0.148744	0.139841	-0.0162032	-0.181632	0.00750508	0.0109883	0.431842	0.214233	0.204986	-0.0126224	-0.108925	0.0850726
ENSMUSG00000037984	11922	Neurod6	neurogenic differentiation 6 [Source:MGI Symbol;Acc:MGI:106593]	chr6:55627612-55631457	protein_coding	5.63e-05	0.00321181	0.804485	0.759089	0.000273118	0.0127154	0.993791	0.852276	0.187345	0.240608	0.359578	0.239302	-0.103505	0.189427	0.244691	0.254157	-0.0495994	-0.0604592	0.0815079	-0.0592218	-0.34045	-0.111641	-0.0333791	-0.0443667	-0.0307343	0.256708	0.146192	-0.0219431	-0.132459	-0.192925	-0.184134
ENSMUSG00000021125	11847	Arg2	arginase type II [Source:MGI Symbol;Acc:MGI:1330806]	chr12:80231564-80257488	protein_coding	0.00228134	0.755011	0.552241	0.23149	0.00691527	0.811428	0.992112	0.40822	0.614864	0.708035	0.419039	-0.117452	0.222866	0.0684195	0.223235	-0.130742	-0.127211	0.226322	0.324109	0.168511	-0.519209	-0.413293	0.128306	0.155221	-0.300428	0.406121	0.0959449	0.147933	-0.162244	-0.303807	0.144553
ENSMUSG00000068856	107701	Sf3b4	splicing factor 3b, subunit 4 [Source:MGI Symbol;Acc:MGI:109580]	chr3:95976055-95981687	protein_coding	3.84e-07	0.00210574	0.0347101	0.416426	3.15e-06	0.00889642	0.252462	0.584649	0.519828	0.384679	0.110105	0.0406264	0.288866	0.225469	0.0939517	0.190597	0.204463	0.161199	-0.0254091	-0.21139	-0.0264986	0.00198862	-0.041562	-0.0614198	-0.0826929	0.26381	0.199721	0.0322158	-0.0318729	-0.0831746	0.0317341
ENSMUSG00000071054	224903	Safb	scaffold attachment factor B [Source:MGI Symbol;Acc:MGI:2146974]	chr17:56724205-56745917	protein_coding	0.000721469	0.0316918	0.648432	0.127641	0.00251758	0.0815297	0.993791	0.293332	0.377096	0.415089	0.0583298	0.0867538	0.339928	0.120787	0.0993752	-0.168372	0.113412	0.0319807	-0.12519	0.0949705	0.0762443	-0.262322	-0.0841446	-0.160155	-0.189563	0.234317	0.0979293	0.0287934	-0.107594	-0.256685	-0.0383287
ENSMUSG00000030697	56420	Ppp4c	protein phosphatase 4, catalytic subunit [Source:MGI Symbol;Acc:MGI:1891763]	chr7:133929221-133936185	protein_coding	2.15e-07	0.00483041	0.940546	0.0138034	1.86e-06	0.0179	0.993791	0.108241	0.374151	0.573489	0.210943	0.0953211	0.267813	0.24512	0.254281	0.0416601	-0.0376336	-0.00763321	-0.0918755	0.0172033	-0.143972	-0.336002	-0.0485373	-0.0364577	-0.276641	0.313476	0.202219	-0.0299848	-0.141242	-0.220234	0.026422
ENSMUSG00000024395	225341	Lims2	LIM and senescent cell antigen like domains 2 [Source:MGI Symbol;Acc:MGI:2385067]	chr18:32090961-32118473	protein_coding	0.000169536	0.167603	0.887399	0.19222	0.000720834	0.28176	0.993791	0.36676	0.709546	0.94601	0.215206	0.176071	0.499115	0.26938	0.258522	-0.150539	-0.00895686	0.102479	-0.259917	0.0398732	-0.219388	-0.574151	-0.216601	-0.286737	-0.343049	0.511708	0.219119	-0.0316302	-0.324219	-0.0807642	0.230655
ENSMUSG00000092235	NA	RP24-87K15.3	NA	chr9:120091482-120092515	NA	0.000461203	0.316473	0.125269	0.364204	0.00171297	0.441946	0.542859	0.537812	0.228987	0.431656	0.898395	0.475099	0.185522	-0.00662269	0.303678	0.343363	-0.0821271	0.32085	0.609848	-0.00250933	-0.125592	-0.117428	0.0151311	-0.134245	0.214377	0.508534	0.206485	0.211515	-0.0905334	-0.121894	-0.124756
ENSMUSG00000042492	68449	Tbc1d10b	TBC1 domain family, member 10b [Source:MGI Symbol;Acc:MGI:1915699]	chr7:134340773-134352182	protein_coding	0.0016815	0.332769	0.808433	0.0324535	0.00530322	0.457168	0.993791	0.156274	0.365811	0.441181	0.108549	0.0584191	0.244132	0.0556091	0.12253	-0.0803223	0.0949801	0.0962853	-0.10911	0.000428855	-0.0266994	-0.289287	-0.0951289	-0.138313	-0.292863	0.24349	0.0854871	0.0206461	-0.137357	-0.258167	0.0553418
ENSMUSG00000081809	NA	Gm15539	predicted gene 15539 [Source:MGI Symbol;Acc:MGI:3782987]	chr16:3927392-3928362	processed_pseudogene	0.000114683	0.0216601	0.301033	0.212433	0.000512178	0.060283	0.822191	0.389094	0.681665	1.57108	0.818696	0.782963	1.06073	0.455734	0.579124	0.431449	0.0164334	0.82826	0.45674	0.078457	0.395498	-0.287089	0.217168	-0.273057	-0.443291	0.963602	0.631759	0.344973	0.01313	-1.39378	-0.605515
ENSMUSG00000085385	NA	9430008C03Rik	small nucleolar RNA host gene 17 [Source:MGI Symbol;Acc:MGI:1915358]	chr2:158180843-158187516	processed_transcript	0.000197337	0.0107881	0.0565999	0.282874	0.00081931	0.0341638	0.345062	0.460195	0.218913	0.42036	0.105449	0.212367	0.325132	0.180785	0.128751	0.00103365	-0.135838	0.157706	0.0096688	0.258355	-0.0296192	-0.0818685	0.0329709	0.0470218	-0.116305	0.239272	0.158925	0.0724731	-0.00787375	-0.105419	0.0833592
ENSMUSG00000024194	67675	Cuta	cutA divalent cation tolerance homolog [Source:MGI Symbol;Acc:MGI:1914925]	chr17:27074718-27076623	protein_coding	0.000101057	0.118682	0.87235	0.0680714	0.00045727	0.220093	0.993791	0.21543	0.413336	0.720439	0.158338	0.159085	0.311703	0.208841	0.278035	0.0971123	0.0240116	-0.0434533	-0.193462	-0.0190968	-0.0776219	-0.555051	-0.073766	-0.081069	-0.307932	0.3628	0.223923	-0.0580002	-0.196877	-0.390397	-0.140465
ENSMUSG00000042766	360213	Trim46	tripartite motif-containing 46 [Source:MGI Symbol;Acc:MGI:2673000]	chr3:89037899-89050431	protein_coding	0.00260689	0.212283	0.756928	0.0242511	0.00773255	0.333392	0.993791	0.139262	0.551525	0.779996	0.00913218	0.21774	0.523714	0.122468	0.15238	-0.108375	-0.0766237	0.0100464	-0.323779	0.00957311	-0.104435	-0.647481	-0.180531	-0.316543	-0.537544	0.389598	0.172547	-0.0951957	-0.312248	-0.394458	0.0478902
ENSMUSG00000063897	236082	CAAA01118383.1.19098.1	dehydrogenase/reductase SDR family member on chromosome X homolog [Source:RefSeq peptide;Acc:NP_001028498]	chr4_random:109602-130304	protein_coding	0.00321905	0.231211	0.387054	0.623816	0.00926702	0.35457	0.902028	0.755217	0.894368	1.00093	0.250449	0.906194	0.748617	0.468145	0.221537	-0.255337	0.103909	0.255421	-0.805459	0.136148	-0.0418418	-0.27736	-0.834371	-1.02538	-0.207404	0.762985	0.295741	-0.0774951	-0.544739	-0.106363	0.0235463
ENSMUSG00000046711	15361	Hmga1	high mobility group AT-hook 1 [Source:MGI Symbol;Acc:MGI:96160]	chr17:27693365-27700819	protein_coding	6.29e-08	0.00485817	0.31447	0.619157	6.06e-07	0.0179801	0.835787	0.75231	0.54224	0.563143	0.415217	0.610769	0.22953	0.413451	0.199046	0.351052	0.294775	0.00657827	0.119288	0.149118	-0.0179356	-0.143114	-0.0968822	-0.110599	0.0793865	0.532842	0.29827	0.14244	-0.0921327	-0.0819128	-0.0188596
ENSMUSG00000047603	56525	Zfp235	zinc finger protein 235 [Source:MGI Symbol;Acc:MGI:1929117]	chr7:24918993-24927485	protein_coding	0.000400143	0.000250793	0.576971	0.0712424	0.00151303	0.00145454	0.993791	0.219689	0.181313	0.307629	0.224845	0.108467	0.366064	0.253887	0.0497679	-0.0173644	-0.136644	-0.032254	-0.049178	0.0563968	0.0481072	-0.0859963	-0.224256	-0.0694346	-0.162748	0.205564	0.163089	-0.0404198	-0.0828948	-0.282319	-0.159991
ENSMUSG00000061702	320208	Tmem91	transmembrane protein 91 [Source:MGI Symbol;Acc:MGI:2443589]	chr7:26453958-26460385	protein_coding	0.00063089	0.104405	0.286652	0.034571	0.00224807	0.200624	0.804361	0.160086	0.27973	0.686719	0.346612	0.654741	0.222138	0.145937	0.592858	0.207884	-0.342855	-0.166616	-0.36123	-0.14909	-0.400447	-0.707397	-0.114984	-0.595947	-0.48619	0.49195	0.292204	-0.254948	-0.454694	-0.436815	-0.205573
ENSMUSG00000024347	74002	Psd2	pleckstrin and Sec7 domain containing 2 [Source:MGI Symbol;Acc:MGI:1921252]	chr18:36124284-36174567	protein_coding	9e-05	0.0210407	0.467979	0.0824777	0.000414761	0.0589975	0.954586	0.235265	0.144484	0.39455	0.0720565	0.365662	0.171565	0.0758671	0.166935	0.285651	-0.08548	0.0384894	-0.178572	0.0603679	-0.0583997	-0.280194	-0.083693	-0.0196433	-0.191019	0.244188	0.175004	-0.0412986	-0.110482	-0.196765	-0.0470445
ENSMUSG00000041740	50849	Rnf10	ring finger protein 10 [Source:MGI Symbol;Acc:MGI:1859162]	chr5:115691221-115723107	protein_coding	0.000107053	0.0671342	0.3592	0.0399459	0.000481578	0.145357	0.877648	0.169351	0.299785	0.444606	0.096412	0.118565	0.210286	0.13883	0.202336	0.0611235	0.0388444	-0.0546081	-0.215623	-0.0410383	-0.0506547	-0.360384	-0.109699	-0.09848	-0.22707	0.239842	0.153144	-0.0681062	-0.154804	-0.168231	-0.00926773
ENSMUSG00000032556	107993	Bfsp2	beaded filament structural protein 2, phakinin [Source:MGI Symbol;Acc:MGI:1333828]	chr9:103327050-103382858	protein_coding	0.00120711	0.0186276	0.660052	0.499653	0.0039738	0.0535097	0.993791	0.658063	0.968201	0.739843	0.444259	0.474751	0.980063	-0.000462174	0.0379966	-0.113582	0.195971	0.395696	0.125284	0.246575	0.207832	-0.344609	-0.280979	-0.341758	-0.211988	0.656764	0.226004	0.240882	-0.189879	-0.55796	-0.105091
ENSMUSG00000028641	56401	Lepre1	prolyl 3-hydroxylase 1 [Source:MGI Symbol;Acc:MGI:1888921]	chr4:118905320-118921780	protein_coding	0.00262128	0.144457	0.857047	0.0270161	0.00776582	0.252976	0.993791	0.145676	0.279252	0.661706	0.307051	0.13682	0.457778	0.156573	0.0204475	0.173646	-0.202179	-0.0160626	-0.088963	-0.0596446	-0.023652	-0.521196	-0.375567	-0.0228184	-0.415757	0.346207	0.202111	-0.0917122	-0.235808	-0.461698	-0.137653
ENSMUSG00000039879	380629	Heca	hdc homolog, cell cycle regulator [Source:MGI Symbol;Acc:MGI:2685715]	chr10:17588232-17668073	protein_coding	1.39e-07	0.000542925	0.635895	0.0534104	1.25e-06	0.00283777	0.993791	0.193136	0.246106	0.0534605	0.396848	0.332443	0.108654	0.176383	0.213073	0.268501	0.0497702	-0.00607652	0.125718	-0.0303028	-0.0876819	0.116846	-0.0580574	-0.0942453	0.166924	0.257215	0.191653	0.0347773	-0.0307846	-0.0595742	-0.191721
ENSMUSG00000016757	223723	Ttll12	tubulin tyrosine ligase-like family, member 12 [Source:MGI Symbol;Acc:MGI:3039573]	chr15:83405349-83425787	protein_coding	2.89e-05	0.0655861	0.905689	0.0945475	0.000151443	0.14304	0.993791	0.25196	0.584993	0.728294	0.394845	0.303262	0.48689	0.171354	0.261468	0.086635	0.13415	-0.0113474	-0.15969	-0.0139913	0.0360473	-0.568288	-0.293067	-0.230618	-0.330405	0.502849	0.251587	-0.0127197	-0.263981	-0.359296	-0.0416107
ENSMUSG00000022096	15460	Hr	hairless [Source:MGI Symbol;Acc:MGI:96223]	chr14:70951819-70973555	protein_coding	0.000118014	0.0323112	0.814154	0.0469811	0.000525079	0.0827022	0.993791	0.182157	0.499947	0.946326	0.379848	0.424503	0.62198	0.387834	0.366616	-0.049959	-0.105031	-0.0191004	-0.277806	0.115841	0.017003	-0.577593	-0.291038	-0.358621	-0.501005	0.562656	0.331618	-0.071524	-0.302562	-0.270126	0.159354
ENSMUSG00000050751	209966	Pgbd5	piggyBac transposable element derived 5 [Source:MGI Symbol;Acc:MGI:2429955]	chr8:126892749-126963758	protein_coding	0.00221801	0.248514	0.786903	0.0184718	0.00674029	0.373217	0.993791	0.123329	0.378239	0.504701	0.0407545	0.0418778	0.318086	0.0671035	0.0839142	-0.0959913	0.00738991	-0.0157962	-0.194775	-0.0206969	-0.052763	-0.453394	-0.151616	-0.158566	-0.358305	0.241393	0.0932781	-0.0559696	-0.204085	-0.217103	0.0852323
ENSMUSG00000003402	19089	Prkcsh	protein kinase C substrate 80K-H [Source:MGI Symbol;Acc:MGI:107877]	chr9:21807279-21818863	protein_coding	3.56e-05	0.0715525	0.835841	0.0653474	0.000181634	0.152446	0.993791	0.211373	0.734445	0.825433	0.1751	0.140883	0.550141	0.2095	0.193699	-0.0112945	0.0475569	0.0799658	-0.243823	-0.0322141	-0.136747	-0.535967	-0.225224	-0.184391	-0.388809	0.468965	0.235511	-0.0371285	-0.270583	-0.372639	-0.0209586
ENSMUSG00000032578	12700	Cish	cytokine inducible SH2-containing protein [Source:MGI Symbol;Acc:MGI:103159]	chr9:107198157-107205315	protein_coding	0.0002334	0.00229503	0.443585	0.141056	0.000947301	0.00956654	0.940511	0.310035	0.722489	0.562917	0.195573	0.257327	0.705293	0.217769	0.120811	-0.254425	0.2828	-0.0422076	-0.025448	0.265329	0.265604	-0.387356	-0.10021	-0.246423	-0.276574	0.434576	0.197362	0.120118	-0.117096	-0.556368	-0.159675
ENSMUSG00000014859	104394	E2f4	E2F transcription factor 4 [Source:MGI Symbol;Acc:MGI:103012]	chr8:107821363-107829469	protein_coding	3.09e-05	0.0198342	0.944853	0.0221339	0.000160117	0.0562371	0.993791	0.133699	0.451928	0.796752	0.21277	0.264555	0.541066	0.266645	0.156327	0.0998113	-0.125829	0.0979389	-0.0321424	-0.00367104	-0.0366908	-0.432168	-0.0885856	-0.168414	-0.422926	0.431501	0.265962	-0.0159259	-0.181465	-0.334506	0.072494
ENSMUSG00000074527	102639598	Gm14296	predicted gene 14296 [Source:MGI Symbol;Acc:MGI:3708667]	chr2:176677014-176712714	protein_coding	0.00127031	0.0844217	0.986277	0.331761	0.00415479	0.171702	0.996129	0.508448	0.412557	0.34257	0.581037	0.475298	0.564123	0.0252734	0.111249	0.164707	-0.0461544	-0.00652612	0.120763	0.0230915	0.105411	-0.323823	-0.349025	-0.2875	0.199346	0.452866	0.216338	0.0227935	-0.213734	-0.1956	-0.372152
ENSMUSG00000010453	226976	4632411B12Rik	KAT8 regulatory NSL complex subunit 3 [Source:MGI Symbol;Acc:MGI:1918055]	chr1:36392375-36426226	protein_coding	3.33e-08	1.84e-05	0.370193	0.228273	3.42e-07	0.000146516	0.888241	0.405377	0.329723	0.408996	0.142736	0.151771	0.346058	0.215774	0.176053	-0.000122976	0.0794073	0.0770777	0.00399624	0.124007	0.0957428	-0.116145	0.0373137	-0.0278866	-0.0964445	0.258306	0.18444	0.0711221	-0.00274367	-0.25274	-0.085173
ENSMUSG00000010755	27267	Cars	cysteinyl-tRNA synthetase [Source:MGI Symbol;Acc:MGI:1351477]	chr7:150742935-150786195	protein_coding	6.12e-07	0.00803412	0.583005	0.674185	4.77e-06	0.0269139	0.993791	0.792963	0.16345	0.347298	0.221878	0.248454	0.105296	0.170571	0.215161	0.0851207	0.010361	-0.0100035	-0.0277679	0.130765	-0.0477929	-0.186731	-0.0344846	-0.0325683	-0.0337527	0.24527	0.144037	0.0258385	-0.0753941	-0.031721	0.0278702
ENSMUSG00000021194	12652	Chga	chromogranin A [Source:MGI Symbol;Acc:MGI:88394]	chr12:103792979-103803437	protein_coding	0.00064351	0.438963	0.554274	0.0121972	0.00228748	0.552464	0.993207	0.102722	0.348988	0.494382	0.28783	0.481717	0.201351	0.120509	0.250102	0.0983839	0.0607151	-0.149043	-0.275562	-0.03913	-0.0869219	-0.522916	-0.31329	-0.422463	-0.467198	0.403229	0.167586	-0.100755	-0.336398	-0.20846	0.157982
ENSMUSG00000047123	106759	Ticam1	toll-like receptor adaptor molecule 1 [Source:MGI Symbol;Acc:MGI:2147032]	chr17:56408542-56416409	protein_coding	0.00208009	0.47845	0.79181	0.396957	0.00637511	0.587677	0.993791	0.566706	0.663421	0.667286	0.481901	0.30765	0.451689	0.12229	-0.008729	0.00997954	0.191468	-0.00598547	0.201883	0.210735	-0.0202641	-0.550982	-0.288747	-0.0869348	-0.228623	0.530065	0.143807	0.149525	-0.236732	-0.202228	0.17592
ENSMUSG00000027412	64899	Lpin3	lipin 3 [Source:MGI Symbol;Acc:MGI:1891342]	chr2:160706206-160731938	protein_coding	5.32e-05	0.00761448	0.252343	0.177315	0.000259874	0.0257959	0.765235	0.350752	1.15081	1.37405	0.4487	0.828948	1.1354	0.33436	0.814308	0.368924	0.148861	0.634186	-0.612853	0.292659	0.133457	-0.405508	-0.247245	-0.167366	-0.546893	0.950627	0.663249	0.115713	-0.171665	-0.353781	0.308825
ENSMUSG00000013076	75723	Amotl1	angiomotin-like 1 [Source:MGI Symbol;Acc:MGI:1922973]	chr9:14346210-14448173	protein_coding	2.62e-11	9.84e-07	0.216594	0.194639	4.94e-10	1.09e-05	0.712388	0.369594	0.208261	0.121187	0.33644	0.413285	0.230136	0.00315289	0.249325	0.259869	0.0486416	0.132169	0.0412672	0.0810268	0.0705167	0.0141352	-0.0458481	-0.0723896	0.0881554	0.269793	0.185621	0.0757762	-0.00839644	-0.157805	-0.170184
ENSMUSG00000010095	17254	Slc3a2	solute carrier family 3 (activators of dibasic and neutral amino acid transport), member 2 [Source:MGI Symbol;Acc:MGI:96955]	chr19:8781172-8798059	protein_coding	1.45e-05	0.00450132	0.114659	0.00751584	8.2e-05	0.0168854	0.516902	0.0843431	0.287055	0.344385	0.129096	0.0762917	0.186477	0.138459	0.244434	0.0323108	-0.00145324	-0.0404562	-0.19042	-0.127319	-0.102032	-0.246382	-0.0750824	-0.171299	-0.229612	0.209207	0.15042	-0.0899121	-0.148699	-0.10507	0.0346303
ENSMUSG00000039693	66665	5730528L13Rik	Myb/SANT-like DNA-binding domain containing 3 [Source:MGI Symbol;Acc:MGI:1913915]	chr4:48552607-48574991	protein_coding	0.000422242	0.0122708	0.0126597	0.0362814	0.00158717	0.0380423	0.127695	0.162711	0.34194	0.18174	0.169327	0.329093	0.171675	0.280776	0.288265	0.0536078	-0.0932267	-0.234698	-0.363294	0.00237194	-0.263492	-0.135662	-0.244357	-0.273113	-0.244791	0.255525	0.198581	-0.172212	-0.229156	-0.158442	-0.0858631
ENSMUSG00000038845	18673	Phb	prohibitin [Source:MGI Symbol;Acc:MGI:97572]	chr11:95528071-95542287	protein_coding	8.31e-05	0.11535	0.989691	0.293179	0.000386846	0.215344	0.997115	0.470575	0.368303	0.683653	0.267334	0.211935	0.326313	0.186829	0.241678	0.0939024	-0.0464008	0.0596878	-0.0518134	-0.0187884	-0.0883911	-0.437136	-0.0774694	-0.136821	-0.172797	0.382806	0.212181	-0.0143287	-0.184954	-0.230381	-0.0719125
ENSMUSG00000046806	78412	3110062M04Rik	RIKEN cDNA 3110062M04 gene [Source:MGI Symbol;Acc:MGI:1925662]	chr6:34821571-34828260	protein_coding	0.00126497	0.0903214	0.561633	0.314306	0.00414012	0.180372	0.993545	0.491095	0.0856803	0.634571	0.0726967	0.563504	0.228963	0.227212	0.401525	0.269992	-0.0863285	0.0479644	-0.347697	0.00738038	0.0569541	-0.359395	-0.018869	-0.286131	-0.177728	0.339113	0.281923	-0.0946703	-0.15186	-0.612562	-0.529504
ENSMUSG00000008435	108841	Rdh13	retinol dehydrogenase 13 (all-trans and 9-cis) [Source:MGI Symbol;Acc:MGI:1918732]	chr7:4376172-4397451	protein_coding	3.82e-07	6.71e-05	0.0110337	0.00918113	3.13e-06	0.000465125	0.116554	0.0916723	0.259731	0.375423	0.0556634	0.162507	0.257077	0.262799	0.116621	-0.027108	0.100794	0.119506	-0.0206429	0.225631	0.0981403	0.00688233	0.0403149	0.0360158	-0.194108	0.213331	0.152347	0.106322	0.0453383	-0.304831	-0.00440098
ENSMUSG00000031783	20021	Polr2c	polymerase (RNA) II (DNA directed) polypeptide C [Source:MGI Symbol;Acc:MGI:109299]	chr8:97381150-97397635	protein_coding	0.000785103	0.15257	0.92624	0.0351455	0.00271507	0.263067	0.993791	0.160966	0.396808	0.693502	0.215753	0.0921311	0.407725	0.129054	0.203747	0.0529106	-0.0499629	0.157741	-0.0408851	-0.0526101	-0.0390459	-0.406707	-0.0528905	-0.0918305	-0.393203	0.349549	0.198359	0.00357082	-0.147618	-0.291262	0.105512
ENSMUSG00000015461	12915	Atf6b	activating transcription factor 6 beta [Source:MGI Symbol;Acc:MGI:105121]	chr17:34783891-34792219	protein_coding	0.00187668	0.161789	0.773081	0.222775	0.00583096	0.274759	0.993791	0.400072	0.390403	0.618724	0.0754296	0.169241	0.389864	0.0922833	0.202655	0.0652585	-0.0244708	0.0477977	-0.240579	-0.0147971	-0.0250099	-0.478643	-0.113354	-0.11878	-0.215156	0.31345	0.187515	-0.0580124	-0.183947	-0.242844	-0.0857005
ENSMUSG00000057963	217837	Itpk1	inositol 1,3,4-triphosphate 5/6 kinase [Source:MGI Symbol;Acc:MGI:2446159]	chr12:103806593-103943279	protein_coding	0.00119598	0.588236	0.880651	0.0413961	0.00394247	0.678994	0.993791	0.172375	0.558341	0.642748	0.336143	0.113119	0.290745	0.0936718	0.14956	0.0609292	0.190225	0.130872	0.0308533	0.0146092	-0.0773714	-0.418204	-0.15573	-0.0375804	-0.435634	0.412588	0.148726	0.09164	-0.172221	-0.264105	0.263169
ENSMUSG00000015087	227624	B230208H17Rik	RAB, member RAS oncogene family-like 6 [Source:MGI Symbol;Acc:MGI:2442633]	chr2:25438338-25464241	protein_coding	6.11e-06	0.00162397	0.659788	0.0454201	3.8e-05	0.00714525	0.993791	0.179379	0.220008	0.30744	0.117921	0.245126	0.236387	0.156997	0.187041	0.0653939	-0.0218253	-0.0109223	-0.12152	0.00881489	-0.00544675	-0.161365	-0.0524007	-0.170918	-0.161336	0.222624	0.161455	-0.0363632	-0.0975326	-0.196777	-0.0718034
ENSMUSG00000029337	14176	Fgf5	fibroblast growth factor 5 [Source:MGI Symbol;Acc:MGI:95519]	chr5:98683003-98706249	protein_coding	0.000446904	0.177675	0.311862	0.525755	0.00166535	0.293409	0.834794	0.679246	0.172517	0.148458	0.686145	0.261882	-0.068655	0.178813	0.251142	0.260807	0.0434923	-0.0138957	0.370594	-0.0326491	-0.19768	0.0164585	-0.0644083	-0.0337246	-0.104436	0.317251	0.155527	0.0918855	-0.0698385	-0.132219	0.0641026
ENSMUSG00000036873	66421	2410004B18Rik	RIKEN cDNA 2410004B18 gene [Source:MGI Symbol;Acc:MGI:1913671]	chr3:145600778-145607993	protein_coding	1.27e-06	1.4e-06	0.177063	0.498993	9.29e-06	1.5e-05	0.642971	0.657725	0.126023	0.128318	0.354004	0.267122	-0.0575542	0.248395	0.271622	0.312372	-0.0803551	-0.131833	0.0326908	-0.122684	-0.263932	-0.0117552	-0.0496917	-0.0774345	-0.0524549	0.218867	0.193709	-0.0755452	-0.100703	-0.0802735	-0.103364
ENSMUSG00000068735	277414	Trp53i11	transformation related protein 53 inducible protein 11 [Source:MGI Symbol;Acc:MGI:2670995]	chr2:93027505-93042116	protein_coding	0.000179717	0.0768449	0.314273	0.0512599	0.000755791	0.160639	0.835787	0.189857	0.612016	0.83035	0.343532	0.29956	0.476463	0.148191	0.444623	0.165462	0.0112385	-0.0194708	-0.471027	-0.231946	-0.124315	-0.70163	-0.369935	-0.366044	-0.444595	0.521364	0.308685	-0.177801	-0.390481	-0.441204	-0.17441
ENSMUSG00000032702	107351	Kank1	KN motif and ankyrin repeat domains 1 [Source:MGI Symbol;Acc:MGI:2147707]	chr19:25311265-25509187	protein_coding	8.49e-05	0.0166649	0.0770241	0.191243	0.000394266	0.0488775	0.412748	0.365669	0.39742	0.3106	0.123055	0.100916	0.266586	0.0360854	0.179262	0.197623	-0.0795683	-0.141417	-0.161983	-0.219475	-0.210402	-0.415931	-0.105776	-0.122768	-0.133877	0.232998	0.169889	-0.150611	-0.213719	-0.249856	-0.26659
ENSMUSG00000029304	20750	Spp1	secreted phosphoprotein 1 [Source:MGI Symbol;Acc:MGI:98389]	chr5:104863937-104870269	protein_coding	8.5e-05	0.00175731	7.9e-06	0.00689323	0.000394782	0.007647	0.000354626	0.0808864	-0.0876301	0.536288	0.693961	0.55494	-0.442849	0.287707	0.59172	0.184455	0.558905	0.678877	0.50886	0.549565	0.203686	0.430296	0.406619	0.17908	0.528523	0.42439	0.155258	0.574052	0.30492	-0.177833	-0.132304
ENSMUSG00000017314	50997	Mpp2	membrane protein, palmitoylated 2 (MAGUK p55 subfamily member 2) [Source:MGI Symbol;Acc:MGI:1858257]	chr11:101918129-101950029	protein_coding	0.000971755	0.0549003	0.558555	0.0228716	0.00328249	0.124438	0.993545	0.135164	0.490028	0.509163	0.0772484	0.145977	0.439342	0.121671	0.146043	-0.144043	0.00668852	0.0111366	-0.278627	0.039522	-0.0439977	-0.376356	-0.209832	-0.250498	-0.37319	0.305604	0.140753	-0.05532	-0.220171	-0.326152	-0.00828119
ENSMUSG00000036292	207798	Gramd1c	GRAM domain containing 1C [Source:MGI Symbol;Acc:MGI:2443024]	chr16:43980268-44028258	protein_coding	0.00140429	0.00294584	0.274256	0.277435	0.00454032	0.0118545	0.787982	0.45497	-0.338933	0.182936	0.473393	0.650854	0.21288	0.301747	0.604235	0.454179	-0.386707	-0.0431459	0.0470904	0.253531	0.165106	0.0756647	0.177932	0.0568558	0.23266	0.242063	0.39326	-0.0323079	0.11889	0.237524	-0.0274444
ENSMUSG00000030611	67994	Mrps11	mitochondrial ribosomal protein S11 [Source:MGI Symbol;Acc:MGI:1915244]	chr7:85927805-85938075	protein_coding	0.00020626	0.00353005	0.573452	0.0650647	0.000850032	0.0137123	0.993791	0.211271	0.438942	0.76408	0.115091	0.0608066	0.68383	0.278084	0.0868836	-0.0758492	-0.309448	0.0250145	-0.0879574	0.0201486	-0.064559	-0.460982	-0.116165	-0.116507	-0.335694	0.34473	0.243237	-0.0880605	-0.189553	-0.311615	-0.0639811
ENSMUSG00000042423	14123	Fbrs	fibrosin [Source:MGI Symbol;Acc:MGI:104648]	chr7:134628535-134635227	protein_coding	0.0010603	0.0335275	0.657894	0.0618429	0.00354546	0.0851905	0.993791	0.205756	0.336165	0.468229	0.144203	0.278973	0.401672	0.230682	0.0532819	-0.0799872	0.0672324	0.134841	-0.0424508	0.170016	0.13274	-0.102706	-0.133372	-0.188945	-0.277792	0.306892	0.151412	0.0824096	-0.0730707	-0.233512	0.126689
ENSMUSG00000021743	54713	Fezf2	Fez family zinc finger 2 [Source:MGI Symbol;Acc:MGI:1859823]	chr14:13174206-13178579	protein_coding	0.00014603	0.0288738	0.654854	0.173329	0.000632267	0.0758176	0.993791	0.345949	0.41558	0.571186	0.18476	0.183595	0.42416	0.131621	0.215173	0.0578311	-0.0162876	0.18716	-0.0123978	0.146872	-0.0077076	-0.252405	0.018015	0.0211089	-0.20584	0.33878	0.207196	0.0763367	-0.0552472	-0.223163	0.0590144
ENSMUSG00000020684	276952	Rasl10b	RAS-like, family 10, member B [Source:MGI Symbol;Acc:MGI:2685575]	chr11:83222439-83234741	protein_coding	0.0024525	0.227088	0.654473	0.0450214	0.00735131	0.350168	0.993791	0.178865	0.282662	0.485428	-0.0254764	0.124208	0.243125	0.104538	0.134072	0.139483	-0.00262361	-0.0173355	-0.211623	-0.0311384	-0.0421602	-0.398226	-0.0520747	-0.015864	-0.277559	0.216706	0.155305	-0.0656802	-0.127081	-0.204579	0.0072994
ENSMUSG00000029071	13542	Dvl1	dishevelled segment polarity protein 1 [Source:MGI Symbol;Acc:MGI:94941]	chr4:155221311-155233612	protein_coding	0.000260991	0.0536188	0.830821	0.0107991	0.00104311	0.122405	0.993791	0.0976384	0.429818	0.619095	0.122271	0.260496	0.478821	0.142082	0.063762	0.101704	-0.124582	0.0236345	-0.0927702	0.130536	-0.0755777	-0.453379	-0.151279	-0.028256	-0.431748	0.35792	0.196592	-0.0157953	-0.177123	-0.376814	0.0391395
ENSMUSG00000031486	78560	Gpr124	adhesion G protein-coupled receptor A2 [Source:MGI Symbol;Acc:MGI:1925810]	chr8:28196113-28234090	protein_coding	0.00343551	0.176945	0.657642	0.0818083	0.00978404	0.292467	0.993791	0.234268	0.29047	0.624426	0.0552312	0.154462	0.397716	0.133968	-0.0255974	0.0158724	-0.00540225	0.179838	-0.136754	0.154195	0.101844	-0.31062	-0.217583	0.0156047	-0.296194	0.281148	0.13049	0.0479691	-0.102689	-0.325222	0.0189413
ENSMUSG00000049739	233905	Zfp646	zinc finger protein 646 [Source:MGI Symbol;Acc:MGI:3665412]	chr7:135020110-135029710	protein_coding	0.00106304	0.0117574	0.777678	0.338829	0.00355245	0.0367413	0.993791	0.515346	0.369149	0.379831	0.171722	0.16492	0.448002	0.116038	0.0272264	-0.0762331	0.0691994	0.0802059	-0.0685338	0.119209	0.148052	-0.183587	-0.213029	-0.121944	-0.12326	0.271406	0.128758	0.0500201	-0.092627	-0.218345	-0.0450645
ENSMUSG00000030533	101869	Unc45a	unc-45 myosin chaperone A [Source:MGI Symbol;Acc:MGI:2142246]	chr7:87469978-87486091	protein_coding	0.00235176	0.0570199	0.837668	0.0670673	0.00709205	0.128271	0.993791	0.213961	0.597653	0.833849	0.0731621	0.125678	0.672124	0.164723	0.198713	-0.201892	-0.0597988	0.061103	-0.204907	0.199586	0.0146725	-0.608024	-0.0793564	-0.127985	-0.454452	0.407586	0.208417	-0.00100424	-0.200173	-0.394459	0.0589887
ENSMUSG00000028923	66147	Necap2	NECAP endocytosis associated 2 [Source:MGI Symbol;Acc:MGI:1913397]	chr4:140622227-140634472	protein_coding	0.00148261	0.12845	0.733195	0.0121725	0.00476411	0.233531	0.993791	0.102647	0.466687	0.538448	0.0204688	0.113303	0.418485	0.0548492	0.137146	0.0134754	0.0113483	0.0893546	-0.1683	0.144325	-0.0368531	-0.394244	-0.0516225	0.0444971	-0.413248	0.284726	0.155989	0.0191819	-0.109556	-0.443577	-0.0111475
ENSMUSG00000035342	226154	Lzts2	leucine zipper, putative tumor suppressor 2 [Source:MGI Symbol;Acc:MGI:2385095]	chr19:45089466-45101794	protein_coding	0.00136312	0.12139	0.686785	0.243135	0.00442869	0.224038	0.993791	0.419963	0.997373	0.973565	0.147869	0.193964	0.803199	0.0788671	0.140265	-0.164005	0.291418	0.172841	-0.036685	0.3506	0.0972437	-0.721857	-0.0442883	-0.00736919	-0.373715	0.578193	0.214582	0.194543	-0.169068	-0.496554	0.0717047
ENSMUSG00000062202	224671	Btbd9	BTB (POZ) domain containing 9 [Source:MGI Symbol;Acc:MGI:1916625]	chr17:30352269-30713594	protein_coding	2.08e-06	0.00422003	0.860375	0.914487	1.45e-05	0.0159775	0.993791	0.950009	0.244728	0.445264	0.321791	0.224091	0.264604	0.143569	0.26055	0.147538	0.0148648	0.110626	-0.0405647	-0.0219159	0.0347411	-0.191068	-0.101806	-0.098469	0.0113269	0.308968	0.204065	0.0157526	-0.0891505	-0.0339395	-0.0295138
ENSMUSG00000029478	20602	Ncor2	nuclear receptor co-repressor 2 [Source:MGI Symbol;Acc:MGI:1337080]	chr5:125497323-125659789	protein_coding	5.14e-05	0.0058851	0.705506	0.364199	0.000252485	0.0208691	0.993791	0.537812	0.86214	0.84393	0.564038	0.632399	0.966086	0.342423	0.283148	0.0438443	0.266222	0.202577	-0.147801	0.20792	0.370168	-0.298929	-0.428691	-0.380635	-0.253765	0.725627	0.408876	0.13223	-0.184522	-0.364882	0.0211122
ENSMUSG00000007646	114714	Rad51c	RAD51 paralog C [Source:MGI Symbol;Acc:MGI:2150020]	chr11:87189947-87218656	protein_coding	0.000195183	0.233581	0.977804	0.870393	0.000811289	0.35742	0.995256	0.924517	0.0960061	0.201796	0.292947	0.467138	0.0264185	0.222018	0.0884475	0.16541	0.0495037	0.0227572	0.0630227	-0.00225398	-0.0200839	0.0429785	-0.141477	-0.303982	0.0193164	0.264472	0.125573	0.0332574	-0.105641	-0.215186	-0.201245
ENSMUSG00000020388	30794	Pdlim4	PDZ and LIM domain 4 [Source:MGI Symbol;Acc:MGI:1353470]	chr11:53868230-53882716	protein_coding	0.000157272	0.191969	0.173613	0.493254	0.000674562	0.309926	0.637232	0.652448	0.562643	0.951027	0.348993	0.490844	0.355873	0.313341	0.345203	0.162645	0.294999	0.457408	-0.106416	0.357439	0.0882293	-0.180277	-0.110206	0.0292397	0.168664	0.588377	0.294265	0.250858	-0.0432535	-0.239923	-0.157729
ENSMUSG00000028992	66454	Nmnat1	nicotinamide nucleotide adenylyltransferase 1 [Source:MGI Symbol;Acc:MGI:1913704]	chr4:148841481-148859511	protein_coding	0.000676452	0.244462	0.62416	0.196002	0.00238778	0.368946	0.993791	0.370803	0.178802	0.568091	0.14494	0.182287	0.205533	0.168707	0.211182	0.0362294	0.012114	-0.064747	-0.193294	0.124724	0.0388444	-0.464131	-0.127052	-0.0213334	-0.184329	0.26853	0.155413	-0.0303007	-0.143418	-0.209436	-0.0554081
ENSMUSG00000004952	54153	Rasa4	RAS p21 protein activator 4 [Source:MGI Symbol;Acc:MGI:1858600]	chr5:136559586-136587930	protein_coding	0.000366342	0.291627	0.0730025	0.771843	0.00140186	0.416985	0.399086	0.861099	0.0496672	0.0722111	0.571026	0.881028	-0.103133	0.191411	0.216982	0.366847	0.357747	0.100074	0.320156	0.479097	0.204947	0.219274	-0.033888	-0.0350837	-0.0660835	0.393483	0.168027	0.314269	0.0888121	-0.244593	0.135759
ENSMUSG00000045009	210673	Prrt3	proline-rich transmembrane protein 3 [Source:MGI Symbol;Acc:MGI:2444810]	chr6:113443889-113452087	protein_coding	9.22e-05	0.00558592	0.839873	0.0286836	0.000422386	0.0200655	0.993791	0.149479	0.70647	0.808629	0.374309	0.443182	0.85893	0.192428	0.325853	0.0961198	-0.081799	0.0256749	-0.289563	0.0212683	0.0706608	-0.590526	-0.338019	-0.325794	-0.532557	0.583148	0.368333	-0.0811046	-0.29592	-0.455362	-0.0039099
ENSMUSG00000053730	230770	Tmem39b	transmembrane protein 39b [Source:MGI Symbol;Acc:MGI:2682939]	chr4:129353399-129374282	protein_coding	0.00175921	0.442952	0.896895	0.140614	0.00551037	0.555757	0.993791	0.309435	0.412988	0.772805	0.133797	0.217137	0.284777	0.266981	0.0212223	-0.16503	-0.0575976	-0.0733317	-0.0364255	0.203203	-0.185809	-0.579156	-0.149	-0.178963	-0.30532	0.384182	0.101988	0.0089621	-0.273232	-0.477575	-0.163293
ENSMUSG00000035181	320487	Heatr5a	HEAT repeat containing 5A [Source:MGI Symbol;Acc:MGI:2444133]	chr12:52976660-53072508	protein_coding	1.56e-06	0.000370417	0.530093	0.812541	1.11e-05	0.00204015	0.981469	0.887575	0.336659	0.112313	0.281937	0.337229	0.347297	0.191741	0.13704	0.113827	0.00862609	-0.0552471	0.0729972	0.13867	0.0192635	0.0241806	-0.0718995	-0.0847318	-0.0219385	0.267035	0.197476	0.0412615	-0.0282968	-0.100386	-0.0371861
ENSMUSG00000026558	80914	Uck2	uridine-cytidine kinase 2 [Source:MGI Symbol;Acc:MGI:1931744]	chr1:169156021-169215458	protein_coding	5.35e-07	0.00314027	0.333337	0.000175801	4.23e-06	0.0124963	0.852246	0.0100388	0.357898	0.310228	0.39506	0.271202	0.342563	0.065692	0.201467	0.185497	0.0128276	-0.147783	-0.0144004	-0.178802	-0.00250694	-0.392319	-0.207993	-0.264507	-0.422993	0.333597	0.198805	-0.0820394	-0.216832	-0.204753	0.1362
ENSMUSG00000002763	224824	Pex6	peroxisomal biogenesis factor 6 [Source:MGI Symbol;Acc:MGI:2385054]	chr17:46848212-46862690	protein_coding	0.00041008	0.23808	0.985606	0.106324	0.00154502	0.362412	0.996129	0.266283	0.632553	0.929913	0.301159	0.384766	0.516857	0.166849	0.156987	0.242441	-0.0044604	0.0233971	-0.162552	0.0325336	-0.120157	-0.739666	-0.306723	-0.109792	-0.423345	0.562098	0.270783	-0.0277703	-0.319085	-0.473023	-0.0774483
ENSMUSG00000040836	240888	Gpr161	G protein-coupled receptor 161 [Source:MGI Symbol;Acc:MGI:2685054]	chr1:167232556-167253261	protein_coding	0.00086084	0.111798	0.811936	0.963828	0.00294846	0.210764	0.993791	0.978085	0.577882	0.609687	0.170808	0.337999	0.538508	0.0528833	0.0873005	0.0957635	0.0333183	0.26607	0.00795413	0.00600526	-0.00605594	-0.290734	-0.0755529	-0.23623	0.00896046	0.424094	0.193614	0.078337	-0.152143	-0.296085	-0.226708
ENSMUSG00000032788	216134	Pdxk	pyridoxal (pyridoxine, vitamin B6) kinase [Source:MGI Symbol;Acc:MGI:1351869]	chr10:77899289-77927920	protein_coding	1.84e-07	0.000955325	0.877249	0.445657	1.61e-06	0.00459208	0.993791	0.610881	0.301874	0.392236	0.238844	0.220875	0.295797	0.18209	0.183661	0.069896	0.0790629	0.0489928	0.0106708	0.026378	0.0729867	-0.161153	-0.0445118	-0.124601	-0.067909	0.288457	0.182861	0.0412761	-0.0643197	-0.133367	-0.0241821
ENSMUSG00000069565	70248	Dazap1	DAZ associated protein 1 [Source:MGI Symbol;Acc:MGI:1917498]	chr10:79724031-79751353	protein_coding	0.000107557	0.0882719	0.718616	0.848478	0.000483693	0.177408	0.993791	0.910877	0.212789	0.260878	0.0560365	0.286561	0.0135024	0.153931	0.11171	0.170453	0.117551	-0.0147705	-0.0198634	0.0396479	-0.0817354	-0.121718	0.0358102	-0.0764603	0.0169476	0.204066	0.112399	0.0306412	-0.0610258	-0.000690884	0.0130027
ENSMUSG00000023988	53414	Bysl	bystin-like [Source:MGI Symbol;Acc:MGI:1858419]	chr17:47736080-47748641	protein_coding	0.000125916	0.0667449	0.716239	0.0803363	0.00055539	0.144772	0.993791	0.232597	0.359936	0.592432	0.23596	0.214457	0.359476	0.182483	0.214544	0.0180408	-0.000731497	0.0288785	-0.226281	0.00245758	-0.00119205	-0.38107	-0.247697	-0.193958	-0.26953	0.350696	0.193636	-0.048919	-0.205979	-0.185234	0.0353776
ENSMUSG00000034675	56320	Dbn1	drebrin 1 [Source:MGI Symbol;Acc:MGI:1931838]	chr13:55574587-55589729	protein_coding	0.000252008	0.093513	0.175287	0.0136847	0.00101273	0.185076	0.63956	0.107946	0.466862	0.63483	0.0593783	0.194891	0.411656	0.198405	0.143034	-0.02125	-0.147413	-0.156787	-0.371867	-0.0126985	-0.202619	-0.593213	-0.288212	-0.22884	-0.420236	0.33899	0.182961	-0.172192	-0.328221	-0.272195	-0.0241508
ENSMUSG00000091556	101055983	Gm14569	predicted gene 14569 [Source:MGI Symbol;Acc:MGI:3705243]	chrX:33963396-34032025	protein_coding	0.00163803	0.439711	0.449274	0.147634	0.0051862	0.553026	0.943325	0.317979	0.799006	0.785882	1.08634	0.325004	0.210491	0.0374302	0.552053	0.367638	-0.267594	0.196168	0.672378	-0.160902	-0.856108	-0.552284	0.138095	-0.118268	0.565607	0.749057	0.291903	0.110013	-0.347141	0.304736	-0.150858
ENSMUSG00000052214	403187	Opa3	optic atrophy 3 [Source:MGI Symbol;Acc:MGI:2686271]	chr7:19813483-19842092	protein_coding	4.27e-05	0.0271516	0.631868	0.0498962	0.000213625	0.0723607	0.993791	0.186932	0.289976	0.325018	0.11681	0.119704	0.188634	0.124347	0.192538	0.0115188	-0.00205324	-0.0447857	-0.130216	-0.0340129	-0.103396	-0.245457	-0.0544887	-0.142198	-0.173257	0.212877	0.129259	-0.0527671	-0.136385	-0.148401	-0.0279101
ENSMUSG00000003208	72886	Ccdc94	coiled-coil domain containing 94 [Source:MGI Symbol;Acc:MGI:1920136]	chr17:56098410-56107572	protein_coding	0.00317671	0.501462	0.886861	0.660375	0.00915255	0.607743	0.993791	0.78237	0.605376	0.669989	0.225149	0.254363	0.131127	0.16202	0.273209	0.291686	0.133647	0.142344	-0.117504	-0.13324	-0.340601	-0.365625	-0.0694439	-0.0959177	-0.105023	0.438719	0.214511	0.00631173	-0.217897	-0.201155	-0.0898204
ENSMUSG00000038780	75788	Smurf1	SMAD specific E3 ubiquitin protein ligase 1 [Source:MGI Symbol;Acc:MGI:1923038]	chr5:145637164-145726916	protein_coding	0.00211781	0.00286776	0.612897	0.0130052	0.00647312	0.0115912	0.993791	0.105541	0.174621	0.300799	0.178862	0.196452	0.370751	0.0940736	0.174072	0.0846646	-0.117995	0.0167666	-0.121852	-0.00569825	0.0781344	-0.189959	-0.126642	-0.117485	-0.258737	0.212684	0.18089	-0.0571948	-0.0889881	-0.258938	-0.0573958
ENSMUSG00000034575	210106	Papd7	PAP associated domain containing 7 [Source:MGI Symbol;Acc:MGI:2682295]	chr13:69636637-69672917	protein_coding	3.04e-07	0.000158742	0.684762	0.0608358	2.56e-06	0.000972625	0.993791	0.20447	0.215897	0.263117	0.164095	0.173598	0.254225	0.130185	0.126192	0.0490506	0.0425591	0.0799923	0.0141423	0.030652	0.0808874	-0.0529397	-0.0237601	-0.0938951	-0.118861	0.204177	0.139913	0.0418364	-0.0224269	-0.257878	-0.0971811
ENSMUSG00000039678	70296	Tbc1d13	TBC1 domain family, member 13 [Source:MGI Symbol;Acc:MGI:2385326]	chr2:29989066-30007733	protein_coding	0.000609603	0.0715696	0.561736	0.00861793	0.0021807	0.15246	0.993545	0.0898324	0.314338	0.445383	0.20139	0.0796054	0.321175	0.0945506	0.17147	-0.0639397	-0.0766466	-0.056586	-0.159049	-0.12334	-0.0698099	-0.407419	-0.188968	-0.266885	-0.341013	0.260179	0.130814	-0.103905	-0.23327	-0.223376	0.0137315
ENSMUSG00000018040	74778	Rrp7a	ribosomal RNA processing 7 homolog A (S. cerevisiae) [Source:MGI Symbol;Acc:MGI:1922028]	chr15:82943663-82953431	protein_coding	0.000719979	0.166028	0.92845	0.092036	0.00251358	0.280046	0.993791	0.248504	0.525799	0.802569	0.139203	0.114466	0.467637	0.182762	0.220258	-0.00825815	-0.00157987	0.0577376	-0.193115	-0.0440333	-0.0597414	-0.56207	-0.112059	-0.166757	-0.363495	0.395509	0.2156	-0.0452475	-0.225157	-0.31569	0.00255731
ENSMUSG00000034220	14733	Gpc1	glypican 1 [Source:MGI Symbol;Acc:MGI:1194891]	chr1:94728022-94756975	protein_coding	0.000411041	0.242675	0.956343	0.030735	0.00154745	0.367173	0.993791	0.152799	0.703874	0.799459	0.341569	0.203977	0.495264	0.152195	0.226966	-0.0181842	0.105298	-0.0762614	-0.149046	0.0476309	-0.103312	-0.723526	-0.26365	-0.17453	-0.543114	0.51222	0.21406	-0.0180946	-0.316255	-0.32811	0.196909
ENSMUSG00000017929	56336	B4galt5	UDP-Gal:betaGlcNAc beta 1,4-galactosyltransferase, polypeptide 5 [Source:MGI Symbol;Acc:MGI:1927169]	chr2:167123744-167174883	protein_coding	2.41e-05	0.00992329	0.590885	0.0362805	0.000128834	0.0318465	0.993791	0.162711	0.452612	0.482767	0.0797897	0.196568	0.389249	0.174583	0.204101	0.0294964	0.029554	-0.0193623	-0.210883	-0.0324908	-0.0338089	-0.327545	-0.0865711	-0.199563	-0.265079	0.302934	0.199358	-0.0582954	-0.161872	-0.307058	-0.100275
ENSMUSG00000037326	50817	Solh	calpain 15 [Source:MGI Symbol;Acc:MGI:1355075]	chr17:26095115-26122941	protein_coding	7.29e-05	0.0393169	0.921673	0.0603132	0.000344362	0.0961984	0.993791	0.204254	0.961433	1.10336	0.335496	0.391803	0.875463	0.298199	0.196823	0.0348648	0.0729309	0.108805	-0.162459	0.205563	-0.0130391	-0.696356	-0.301132	-0.151376	-0.563245	0.698023	0.351337	0.05621	-0.290476	-0.587259	0.0321955
ENSMUSG00000022075	246710	Rhobtb2	Rho-related BTB domain containing 2 [Source:MGI Symbol;Acc:MGI:2180557]	chr14:70184597-70212510	protein_coding	2.27e-06	0.00528353	0.511306	0.0470816	1.57e-05	0.0192041	0.974103	0.182258	0.416298	0.465467	-0.00244907	-0.00815979	0.316384	0.212629	0.0267967	-0.137013	0.0939563	0.0669226	-0.146115	0.0171165	-0.00595752	-0.185916	-0.11687	-0.111737	-0.204667	0.217789	0.104699	0.00796999	-0.10512	-0.416666	-0.204029
ENSMUSG00000091002	70571	Tcerg1l	transcription elongation regulator 1-like [Source:MGI Symbol;Acc:MGI:1917821]	chr7:145400457-145589613	protein_coding	1.36e-06	0.00105847	0.0697224	0.381031	9.85e-06	0.00500417	0.39002	0.552769	0.0647899	0.375027	0.294109	0.458008	-0.0315174	0.0974372	0.149167	0.462722	-0.218233	0.0508555	-0.128799	-0.207296	-0.31454	-0.226734	-0.273741	-0.202582	-0.0953344	0.297983	0.169452	-0.125868	-0.254399	-0.10593	-0.136464
ENSMUSG00000041438	21771	Cirh1a	UTP4 small subunit processome component [Source:MGI Symbol;Acc:MGI:1096573]	chr8:109417340-109447193	protein_coding	1.24e-10	2.94e-07	0.64283	0.0218675	2.04e-09	3.67e-06	0.993791	0.132897	0.274601	0.26621	0.246829	0.150201	0.125354	0.203733	0.281916	0.099528	0.0319785	0.0121694	-0.0606679	-0.0607432	-0.117268	-0.0503083	-0.0255809	-0.111417	-0.134366	0.23446	0.177633	-0.0193158	-0.0761434	-0.181885	-0.066835
ENSMUSG00000058301	19704	Upf1	UPF1 regulator of nonsense transcripts homolog (yeast) [Source:MGI Symbol;Acc:MGI:107995]	chr8:72855221-72877372	protein_coding	0.000153801	0.00653657	0.822296	0.0904695	0.000662	0.0227337	0.993791	0.24625	0.57377	0.669531	0.195493	0.218293	0.627997	0.257219	0.162275	-0.132087	0.0238332	0.107556	-0.198059	0.0649093	0.0780601	-0.304756	-0.231277	-0.285471	-0.316037	0.414272	0.228851	-0.00044014	-0.185861	-0.308174	0.0074227
ENSMUSG00000021265	214663	Slc25a29	solute carrier family 25 (mitochondrial carrier, palmitoylcarnitine transporter), member 29 [Source:MGI Symbol;Acc:MGI:2444911]	chr12:110063883-110074293	protein_coding	0.000771801	0.23948	0.832235	0.0105805	0.00267728	0.363863	0.993791	0.0973368	0.532021	1.10944	-0.0289784	0.0215004	0.500001	0.326898	-0.0143815	-0.107006	0.165871	0.299057	-0.0597426	-0.00583589	0.133851	-0.483481	-0.0451456	-0.134342	-0.654833	0.408495	0.176378	0.0998375	-0.132279	-0.704062	0.050609
ENSMUSG00000018167	59045	Stard3	START domain containing 3 [Source:MGI Symbol;Acc:MGI:1929618]	chr11:98219482-98242626	protein_coding	3.33e-06	0.00783477	0.915826	0.0692642	2.2e-05	0.0263414	0.993791	0.217343	0.61974	0.834678	0.363907	0.209104	0.547107	0.277258	0.352262	0.189354	-0.0624412	0.000427788	-0.183339	-0.0356873	-0.135074	-0.556992	-0.194984	-0.0554374	-0.347977	0.506857	0.341495	-0.07026	-0.235622	-0.341779	-0.0640625
ENSMUSG00000056752	237806	Dnahc9	dynein, axonemal, heavy chain 9 [Source:MGI Symbol;Acc:MGI:1289279]	chr11:65644584-65982253	protein_coding	1.8e-05	0.003231	0.14427	0.0930183	9.94e-05	0.0127603	0.582758	0.249776	0.313356	0.576601	0.638978	0.54595	0.552475	0.176694	0.474727	0.284577	-0.390879	0.123739	0.246875	0.240924	-0.15176	-0.276168	0.0826249	-0.0204487	-0.338177	0.518721	0.372118	0.0551651	-0.0914379	-0.205915	0.187427
ENSMUSG00000033416	68778	1110038D17Rik	guanylyl cyclase domain containing 1 [Source:MGI Symbol;Acc:MGI:1916028]	chr10:74813656-74980917	protein_coding	0.000278933	0.000918019	0.0678416	0.000636845	0.00110637	0.00443749	0.383686	0.0209274	0.253211	0.379833	0.0486129	0.119436	0.352654	0.201072	0.19633	-0.0292542	-0.192626	-0.0863859	-0.218601	-0.0230313	-0.0931828	-0.265147	-0.0708833	-0.171722	-0.348632	0.200273	0.1802	-0.130161	-0.150234	-0.190781	0.0276901
ENSMUSG00000035521	214505	Gnptg	N-acetylglucosamine-1-phosphotransferase, gamma subunit [Source:MGI Symbol;Acc:MGI:2147006]	chr17:25371062-25377261	protein_coding	0.00252308	0.541271	0.93804	0.0104866	0.00752356	0.640833	0.993791	0.0971442	0.245949	0.488816	0.115382	0.189718	0.203113	0.0979544	0.0846078	0.063164	-0.00931185	0.018121	-0.105186	0.068968	-0.0521473	-0.37274	-0.13596	-0.0575862	-0.370489	0.259966	0.11221	-0.00685213	-0.154609	-0.223866	0.139771
ENSMUSG00000045136	73710	Tubb2b	tubulin, beta 2B class IIB [Source:MGI Symbol;Acc:MGI:1920960]	chr13:34218677-34222423	protein_coding	0.00301542	0.251276	0.967469	0.280663	0.00874609	0.376323	0.993918	0.458027	0.410168	0.547647	0.189396	-0.00837616	0.351836	0.0435925	0.182624	0.0500869	-0.0585664	0.00497465	-0.10642	0.0522268	-0.116899	-0.49908	-0.113192	0.11069	-0.189067	0.284709	0.157035	-0.0269462	-0.15462	-0.144906	0.0172142
ENSMUSG00000035891	223753	Cerk	ceramide kinase [Source:MGI Symbol;Acc:MGI:2386052]	chr15:85969358-86016771	protein_coding	0.00161448	0.0114972	0.0979644	0.379912	0.00512494	0.0360204	0.475465	0.551723	0.284723	0.281398	0.123488	0.147533	0.34673	0.124187	0.0140279	-0.0702649	0.126757	0.143373	0.091977	0.197294	0.188765	-0.0138383	-0.0174828	-0.0205047	-0.0896145	0.209285	0.10367	0.13985	0.0342347	-0.212995	0.0164701
ENSMUSG00000013822	66126	Elof1	ELF1 homolog, elongation factor 1 [Source:MGI Symbol;Acc:MGI:1913376]	chr9:21917233-21921792	protein_coding	0.000914349	0.134904	0.849245	0.0198155	0.00311065	0.241089	0.993791	0.126819	0.407198	0.640209	0.194294	0.182912	0.408793	0.139958	0.209364	0.0276596	-0.0574105	0.132015	-0.157354	0.0455003	-0.0558157	-0.368236	-0.142284	-0.109752	-0.420371	0.356153	0.196443	-0.00931223	-0.169022	-0.391829	0.0192302
ENSMUSG00000021258	12454	Ccnk	cyclin K [Source:MGI Symbol;Acc:MGI:1276106]	chr12:109424380-109441769	protein_coding	2.93e-09	3.13e-07	0.276767	0.738069	3.58e-08	3.89e-06	0.791782	0.838084	0.25224	0.255542	0.204221	0.254363	0.195342	0.264853	0.247287	0.0806738	0.0797919	-0.0158398	0.0558325	0.108063	0.0228944	-0.00652911	0.0988984	-0.0656262	-0.0213171	0.241592	0.197039	0.0569619	0.0124094	-0.141824	-0.0635451
ENSMUSG00000023915	94185	Tnfrsf21	tumor necrosis factor receptor superfamily, member 21 [Source:MGI Symbol;Acc:MGI:2151075]	chr17:43153304-43226337	protein_coding	6.9e-12	5.08e-08	0.667725	0.542903	1.45e-10	7.53e-07	0.993791	0.691707	0.295491	0.296329	0.280398	0.197419	0.137008	0.286616	0.254628	0.119657	0.0805683	0.0201035	0.0172176	-0.0401761	-0.0779141	0.0103911	-0.00855198	-0.117938	0.0371241	0.267409	0.199477	0.0194283	-0.0485032	-0.0701592	-0.087855
ENSMUSG00000041375	243846	Ccdc9	coiled-coil domain containing 9 [Source:MGI Symbol;Acc:MGI:1921443]	chr7:16859191-16872344	protein_coding	0.00324694	0.103592	0.490824	0.172709	0.00932534	0.199691	0.966543	0.345297	0.357728	0.519273	0.135369	0.205102	0.405971	0.093434	0.174692	-0.00433641	0.00268997	0.181786	-0.0070885	0.247483	0.0509331	-0.244053	0.0322353	0.0380443	-0.224954	0.304368	0.16744	0.106218	-0.0307101	-0.245393	0.0857782
ENSMUSG00000045934	194126	Mtmr11	myotubularin related protein 11 [Source:MGI Symbol;Acc:MGI:2652817]	chr3:95965727-95975841	protein_coding	0.00308637	0.302609	0.121326	0.622556	0.00892361	0.42834	0.534694	0.754439	0.424863	0.248445	0.270332	0.432537	0.341598	-0.0307015	0.0488324	0.099795	0.20114	0.159157	0.238599	0.322061	0.117874	-0.11999	0.017099	-0.0106814	0.0821494	0.344045	0.114881	0.230239	0.00107561	-0.227531	-0.0794414
ENSMUSG00000032806	214601	Slc10a3	solute carrier family 10 (sodium/bile acid cotransporter family), member 3 [Source:MGI Symbol;Acc:MGI:95048]	chrX:71614356-71618888	protein_coding	0.000287512	0.0110181	0.845324	0.0100181	0.00113702	0.0348169	0.993791	0.0952176	0.447379	0.497012	-0.152867	0.231195	0.272205	0.458156	-0.0961792	-0.167565	-0.072068	0.0417725	-0.125015	0.0945222	-0.247242	0.00291647	-0.0683272	-0.304238	-0.405044	0.25568	0.116654	-0.0151971	-0.154223	-0.174323	0.215524
ENSMUSG00000047216	227485	Cdh19	cadherin 19, type 2 [Source:MGI Symbol;Acc:MGI:3588198]	chr1:112785572-112874149	protein_coding	0.00164384	0.00579709	0.022014	0.0138942	0.00520049	0.0206269	0.186775	0.1086	0.125733	0.151585	0.56269	0.390205	0.0829428	0.405773	0.166195	0.430754	0.0879968	0.172193	0.516128	0.189938	0.0452068	0.426381	0.119632	0.230488	0.414538	0.307553	0.271416	0.241564	0.205427	0.0336419	-0.139332
ENSMUSG00000051703	319998	Tmem198	transmembrane protein 198 [Source:MGI Symbol;Acc:MGI:2443133]	chr1:75475907-75482480	protein_coding	2.62e-05	0.00743971	0.607627	0.0421232	0.000138468	0.0253102	0.993791	0.173278	0.963616	1.26481	0.459382	0.510897	1.07464	0.355666	0.485164	0.239828	-0.253988	0.0249936	-0.506518	-0.114012	-0.142967	-0.884151	-0.480736	-0.385081	-0.66692	0.799676	0.538824	-0.212381	-0.473234	-0.56988	-0.115341
ENSMUSG00000042675	66090	Ypel3	yippee-like 3 (Drosophila) [Source:MGI Symbol;Acc:MGI:1913340]	chr7:133920269-133924228	protein_coding	0.00237982	0.200899	0.896345	0.0366254	0.00716489	0.320389	0.993791	0.163305	0.325446	0.522126	0.0433695	0.0453556	0.329705	0.114846	0.044808	-0.0799058	-0.0609367	-0.0169658	-0.135701	0.0381261	-0.0566775	-0.424245	-0.134262	-0.0871354	-0.308929	0.234074	0.102363	-0.0438693	-0.17558	-0.339551	-0.0744913
ENSMUSG00000013646	79566	Sh3bp5l	SH3 binding domain protein 5 like [Source:MGI Symbol;Acc:MGI:1933124]	chr11:58144026-58161430	protein_coding	8.92e-06	0.00587411	0.872913	0.0303651	5.33e-05	0.0208428	0.993791	0.152302	0.58855	0.709796	0.190626	0.270136	0.568872	0.24631	0.254982	0.0810859	-0.0569218	-0.0568739	-0.181095	0.0270956	-0.0765998	-0.52036	-0.116738	-0.161954	-0.375643	0.439777	0.287812	-0.0669487	-0.218913	-0.376477	-0.0677827
ENSMUSG00000047547	74325	Cltb	clathrin, light polypeptide (Lcb) [Source:MGI Symbol;Acc:MGI:1921575]	chr13:54693562-54712905	protein_coding	6e-07	0.0043353	0.793911	0.00416068	4.69e-06	0.0163362	0.993791	0.0624785	0.231959	0.335708	0.175686	0.198244	0.191408	0.164121	0.163415	0.0649985	-0.0302233	-0.0802234	-0.0496593	0.000978681	-0.0707747	-0.251811	-0.0619308	-0.132266	-0.223225	0.235399	0.145985	-0.0397818	-0.129196	-0.198069	-0.0146254
ENSMUSG00000037992	19401	Rara	retinoic acid receptor, alpha [Source:MGI Symbol;Acc:MGI:97856]	chr11:98788932-98836456	protein_coding	9.11e-05	0.0895003	0.965232	0.0696486	0.000418735	0.179123	0.993791	0.21788	0.720207	1.04922	0.8534	0.445426	0.668585	0.252919	0.507459	0.196235	0.0804708	0.210241	0.118965	-0.0217927	0.0288484	-0.586062	-0.226976	-0.270984	-0.590478	0.767064	0.406299	0.0969709	-0.263793	-0.436365	0.251084
ENSMUSG00000071074	28064	Yipf3	Yip1 domain family, member 3 [Source:MGI Symbol;Acc:MGI:106280]	chr17:46384829-46389686	protein_coding	0.00330604	0.345633	0.88112	0.0344216	0.00947279	0.46908	0.993791	0.159861	0.515176	0.650433	0.103252	0.213138	0.406066	0.076418	0.17203	0.0143594	0.013515	-0.0186753	-0.239394	-0.0196481	-0.0955957	-0.59269	-0.170616	-0.218427	-0.455029	0.3705	0.167218	-0.0660506	-0.269332	-0.356174	0.0328043
ENSMUSG00000032641	14760	Gpr19	G protein-coupled receptor 19 [Source:MGI Symbol;Acc:MGI:892973]	chr6:134818911-134848143	protein_coding	0.000397311	0.00770969	0.798018	0.0084355	0.00150387	0.0260293	0.993791	0.0888189	0.163579	0.46431	0.28301	0.0852087	0.236578	0.130171	0.370485	0.101784	-0.0142203	0.113675	-0.0812392	-0.0774843	0.0587788	-0.220464	0.00623606	-0.0609093	-0.305035	0.249027	0.209755	-0.0148172	-0.0540897	-0.530523	-0.240305
ENSMUSG00000050910	237988	Cdr2l	cerebellar degeneration-related protein 2-like [Source:MGI Symbol;Acc:MGI:2684867]	chr11:115243030-115257646	protein_coding	0.00174004	0.0639904	0.493193	0.12566	0.00545614	0.140639	0.968522	0.290669	0.424152	0.548452	0.163649	0.0756495	0.460934	0.105487	0.0882109	-0.0723127	0.169358	0.196687	0.092612	0.141523	0.206139	-0.246279	0.0171739	-0.00643955	-0.24765	0.302976	0.14558	0.150045	-0.00735131	-0.384043	0.0136517
ENSMUSG00000004056	11652	Akt2	thymoma viral proto-oncogene 2 [Source:MGI Symbol;Acc:MGI:104874]	chr7:28376371-28426045	protein_coding	0.000433568	0.0203503	0.483522	0.0216798	0.0016236	0.057445	0.962623	0.132592	0.278854	0.490443	0.252442	0.296287	0.331039	0.0982029	0.333005	0.181438	-0.0722719	-0.0663364	-0.260644	0.00389029	-0.0200865	-0.458577	-0.180081	-0.110958	-0.339794	0.329506	0.235921	-0.0988405	-0.192425	-0.274927	-0.033973
ENSMUSG00000092050	NA	5330439K02Rik	NA	chr15:100289971-100299322	NA	0.000440256	0.123503	0.634903	0.665364	0.001644	0.226853	0.993791	0.786115	-0.232954	-0.0585164	0.727815	0.824155	0.2278	-0.201385	0.352034	0.483498	-0.361205	0.0872352	-0.0092699	0.114796	0.0995494	-0.0556335	-0.385051	-0.225861	0.107174	0.315125	0.215487	-0.0421108	-0.141749	0.0519457	-0.0973391
ENSMUSG00000034463	219151	Scara3	scavenger receptor class A, member 3 [Source:MGI Symbol;Acc:MGI:2444418]	chr14:66538032-66572781	protein_coding	6.28e-06	0.0138272	0.452486	0.578567	3.9e-05	0.0419743	0.94567	0.721289	0.13179	0.306204	0.401554	0.310837	0.0946579	0.0822303	0.205886	0.289845	0.0488895	0.100902	0.153081	0.074704	0.0117576	-0.123072	-0.0425866	0.0537124	-0.0595688	0.287596	0.168155	0.0943941	-0.025047	0.00693966	0.160903
ENSMUSG00000030822	233895	Prr14	proline rich 14 [Source:MGI Symbol;Acc:MGI:2384565]	chr7:134602925-134620473	protein_coding	0.000621392	0.0930765	0.858999	0.0754088	0.00221692	0.184441	0.993791	0.225872	0.323007	0.525082	0.17028	0.0820877	0.288135	0.175809	0.169307	-0.120397	0.046336	0.0853753	-0.104539	0.0779232	0.011464	-0.263898	-0.105512	-0.124562	-0.244051	0.275114	0.128213	0.0262739	-0.120627	-0.329293	-0.0589674
ENSMUSG00000030733	20399	Sh2b1	SH2B adaptor protein 1 [Source:MGI Symbol;Acc:MGI:1201407]	chr7:133610308-133618844	protein_coding	0.000440278	0.014447	0.795683	0.0221138	0.001644	0.0434774	0.993791	0.133699	0.471974	0.736646	0.253122	0.203003	0.582036	0.22468	0.347745	-0.00979094	-0.00771814	0.04209	-0.252345	0.0772538	0.102344	-0.469876	-0.157722	-0.13554	-0.460093	0.416186	0.286167	-0.0351799	-0.165199	-0.394623	0.0302904
ENSMUSG00000042729	107071	Wdr74	WD repeat domain 74 [Source:MGI Symbol;Acc:MGI:2147427]	chr19:8810129-8815313	protein_coding	0.0023403	0.198738	0.983974	0.0847974	0.00706622	0.317599	0.996129	0.238311	0.189397	0.468061	0.172361	0.0169264	0.193319	0.130252	0.169194	-0.1279	-0.0318168	0.0353353	-0.058875	0.0252371	-0.0278947	-0.302474	-0.0620418	-0.119589	-0.222024	0.211687	0.0912163	-0.00752986	-0.128	-0.128083	0.0864105
ENSMUSG00000050405	NA	Tmem151b	NA	chr17:45681576-45686548	NA	0.000204337	0.00780678	0.746313	0.836068	0.000843356	0.0263034	0.993791	0.903177	1.30234	1.40236	0.70557	0.733583	1.39076	0.262935	0.98121	0.229658	0.102834	0.176698	-0.678247	0.113033	0.191253	-0.962731	-0.402607	-0.390891	-0.0904358	1.03596	0.71614	-0.0714201	-0.391244	-0.475317	-0.456302
ENSMUSG00000078681	68634	Tm2d3	TM2 domain containing 3 [Source:MGI Symbol;Acc:MGI:1915884]	chr7:72835855-72846999	protein_coding	0.00203516	0.228287	0.8887	0.303097	0.00626099	0.351336	0.993791	0.479614	0.384522	0.351505	0.0583635	0.145819	0.293082	0.0491838	-0.0623955	-0.00774911	-0.0113308	0.0798483	-0.0225122	0.108563	-0.10277	-0.222473	-0.143271	-0.0450048	-0.133989	0.235052	0.0680304	0.0386421	-0.12838	-0.10976	0.0628709
ENSMUSG00000041220	170439	Elovl6	ELOVL family member 6, elongation of long chain fatty acids (yeast) [Source:MGI Symbol;Acc:MGI:2156528]	chr3:129235104-129341613	protein_coding	3.5e-05	0.00327517	0.725614	0.75764	0.000178743	0.0129069	0.993791	0.851444	0.29869	0.0737709	0.333108	0.273043	0.298359	0.201988	0.135659	0.120561	0.0182498	0.0509378	0.11242	0.0646448	0.0179184	0.179155	-0.085029	-0.0878377	0.0302513	0.244653	0.189142	0.061563	0.00605177	-0.188009	-0.156698
ENSMUSG00000025408	13198	Ddit3	DNA-damage inducible transcript 3 [Source:MGI Symbol;Acc:MGI:109247]	chr10:126727630-126733544	protein_coding	3.59e-06	0.00419937	0.868029	0.0675175	2.34e-05	0.0159157	0.993791	0.214777	0.772803	0.691517	0.188369	0.381485	0.689551	0.217678	0.0720696	0.139433	0.0391849	0.136121	-0.0248542	0.166167	-0.0440678	-0.337718	-0.141153	-0.0758848	-0.332949	0.508543	0.279683	0.0791546	-0.149706	-0.6228	-0.210697
ENSMUSG00000031822	382034	Gse1	genetic suppressor element 1, coiled-coil protein [Source:MGI Symbol;Acc:MGI:1098275]	chr8:123012566-123105490	protein_coding	7.91e-05	0.0291736	0.727654	0.119582	0.000370393	0.0764334	0.993791	0.282747	0.970185	1.02711	0.333487	0.529527	0.861442	0.244403	0.345744	0.198377	0.185737	0.278338	-0.293653	-0.0483272	0.0769937	-0.504371	-0.281396	-0.379477	-0.449777	0.715078	0.412491	0.0305238	-0.272063	-0.590293	-0.109992
ENSMUSG00000024560	74322	Cxxc1	CXXC finger 1 (PHD domain) [Source:MGI Symbol;Acc:MGI:1921572]	chr18:74375585-74381345	protein_coding	0.000373827	0.0151531	0.849109	0.0243879	0.00142566	0.0452493	0.993791	0.139457	0.722808	0.78432	0.125692	0.111645	0.733411	0.193768	0.249257	-0.163391	-0.0184418	-0.01812	-0.24191	0.134239	-0.00783883	-0.608672	-0.118345	-0.140797	-0.520655	0.436117	0.253261	-0.0360582	-0.218914	-0.448424	0.0361731
ENSMUSG00000032125	74144	Robo4	roundabout guidance receptor 4 [Source:MGI Symbol;Acc:MGI:1921394]	chr9:37209282-37221808	protein_coding	0.00169539	0.316438	0.495628	0.0103579	0.00534015	0.44194	0.970463	0.0965607	0.521809	0.581798	0.112285	0.366074	0.348771	0.153461	0.231107	0.0313516	0.187776	-0.0152432	-0.305169	-0.150537	0.0147381	-0.443581	-0.186347	-0.48526	-0.546578	0.395492	0.191173	-0.0707934	-0.275112	-0.268358	0.207427
ENSMUSG00000025856	18590	Pdgfa	platelet derived growth factor, alpha [Source:MGI Symbol;Acc:MGI:97527]	chr5:139451768-139473524	protein_coding	6.99e-05	0.0470045	0.378278	0.884556	0.000331346	0.110471	0.895463	0.932531	0.463379	0.235177	0.179119	-0.00440632	0.242647	0.0717974	0.182235	0.117926	0.15765	-0.0735877	-0.052256	-0.126015	-0.0630823	-0.236967	-0.0491392	-0.00368277	-0.0152943	0.218317	0.153651	-0.0235521	-0.0882178	-0.0966226	-0.10488
ENSMUSG00000055200	170742	Sertad3	SERTA domain containing 3 [Source:MGI Symbol;Acc:MGI:2180697]	chr7:28258587-28262578	protein_coding	0.00157774	0.0356309	0.864633	0.0073577	0.00502354	0.0891288	0.993791	0.0834632	0.312925	0.988584	0.261225	0.0289466	0.48536	0.373963	0.398639	0.310272	0.236439	0.0906689	-0.129634	-0.0306075	0.408875	-0.523952	0.00778038	0.250718	-0.618594	0.39792	0.392059	0.0417167	0.0358554	-0.879945	-0.219634
ENSMUSG00000036206	98402	Sh3bp4	SH3-domain binding protein 4 [Source:MGI Symbol;Acc:MGI:2138297]	chr1:90966790-91051843	protein_coding	0.00184486	0.231305	0.883081	0.10025	0.00574548	0.354676	0.993791	0.258983	0.578469	0.333641	-0.011669	-0.0633441	0.343873	-0.0164284	-0.143688	0.0459316	0.0186203	0.0122928	-0.0581209	-0.156607	-0.215976	-0.337777	-0.19014	-0.0473311	-0.260277	0.209274	0.057422	-0.0459536	-0.197806	-0.218706	-0.00438206
ENSMUSG00000020654	104111	Adcy3	adenylate cyclase 3 [Source:MGI Symbol;Acc:MGI:99675]	chr12:4132903-4213725	protein_coding	0.000206921	0.00697505	0.921086	0.0476176	0.000852102	0.0239743	0.993791	0.182962	0.453245	0.577302	0.243765	0.235637	0.535981	0.215553	0.248457	-0.0514447	-0.0423499	0.0221869	-0.143471	0.056199	0.040387	-0.339562	-0.138779	-0.230883	-0.329204	0.377487	0.237137	-0.0268589	-0.167209	-0.292605	0.00973967
ENSMUSG00000026806	227674	Ddx31	DEAD/H (Asp-Glu-Ala-Asp/His) box polypeptide 31 [Source:MGI Symbol;Acc:MGI:2682639]	chr2:28695726-28761291	protein_coding	0.00151375	0.037383	0.326469	0.178287	0.00485036	0.0925951	0.847305	0.351678	0.133454	0.284339	0.22839	0.23328	0.131937	0.299579	0.0928072	-0.029783	0.014613	0.00692201	0.0142827	0.222339	0.0130951	0.0221618	-0.1213	-0.0407238	-0.138956	0.219866	0.123635	0.0645392	-0.0316916	-0.216704	-0.0132092
ENSMUSG00000038855	320404	Itpkb	inositol 1,4,5-trisphosphate 3-kinase B [Source:MGI Symbol;Acc:MGI:109235]	chr1:182260407-182355133	protein_coding	0.000107783	0.145167	0.318096	0.494269	0.000484411	0.253764	0.840155	0.653392	0.394475	0.401053	0.22065	0.200894	0.15489	0.152666	0.20958	0.144138	0.224368	0.00708405	-0.139714	0.0833691	-0.0152175	-0.241303	-0.150784	0.0266133	0.085764	0.304268	0.165319	0.0437768	-0.0951729	-0.0817214	-0.123709
ENSMUSG00000001552	16480	Jup	junction plakoglobin [Source:MGI Symbol;Acc:MGI:96650]	chr11:100230072-100259277	protein_coding	0.000360555	0.213806	0.933267	0.0894415	0.00138514	0.335174	0.993791	0.244514	0.69318	0.755846	0.623596	0.522912	0.5225	0.138996	0.355482	0.149772	0.18191	0.0271725	-0.140709	0.121209	0.0112303	-0.589678	-0.408823	-0.251931	-0.468406	0.648883	0.291687	0.0473953	-0.309801	-0.541558	-0.0257571
ENSMUSG00000037703	241638	Prosapip1	leucine zipper, putative tumor suppressor family member 3 [Source:MGI Symbol;Acc:MGI:2656976]	chr2:130458375-130468739	protein_coding	0.00054035	0.0084027	0.565025	0.130991	0.00196999	0.0278809	0.993791	0.297356	0.331935	0.496015	0.0541267	0.0584788	0.419561	0.17913	0.180885	-0.023961	-0.0270092	0.0457354	-0.215114	-0.0251565	0.0606159	-0.271149	-0.0883565	-0.107596	-0.196047	0.235139	0.188904	-0.0553862	-0.101622	-0.316368	-0.175707
ENSMUSG00000028645	20525	Slc2a1	solute carrier family 2 (facilitated glucose transporter), member 1 [Source:MGI Symbol;Acc:MGI:95755]	chr4:118781116-118810135	protein_coding	1.12e-05	0.00729003	0.855964	0.12164	6.55e-05	0.0248703	0.993791	0.285389	0.606217	0.842505	0.319782	0.320929	0.619675	0.404	0.188849	0.020703	0.219944	0.0768109	-0.0484764	0.025347	0.233402	-0.361694	-0.17941	-0.274879	-0.312588	0.522358	0.308307	0.0684064	-0.145645	-0.174306	0.206689
ENSMUSG00000028108	13601	Ecm1	extracellular matrix protein 1 [Source:MGI Symbol;Acc:MGI:103060]	chr3:95537870-95543692	protein_coding	4.77e-06	0.00671386	0.588827	0.0979203	3.04e-05	0.0232236	0.993791	0.256271	0.85114	0.828044	0.360414	0.55978	0.697624	0.37562	0.372593	0.116555	0.145683	0.183373	-0.251036	0.222638	-0.0078331	-0.269051	-0.238857	-0.220588	-0.377889	0.649844	0.390598	0.0751644	-0.184082	-0.517045	-0.0639915
ENSMUSG00000002910	70807	Arrdc2	arrestin domain containing 2 [Source:MGI Symbol;Acc:MGI:1918057]	chr8:73358854-73363819	protein_coding	0.000479926	0.0296457	0.107813	0.423004	0.00177085	0.0773385	0.500827	0.590321	0.356689	0.734904	0.524545	0.443786	0.489937	0.16284	0.268602	0.415691	0.0396404	0.398859	0.413174	0.289406	0.172888	-0.173205	0.15723	0.261311	-0.187375	0.514981	0.334267	0.28527	0.104556	-0.169165	0.30348
ENSMUSG00000021904	218877	Sema3g	sema domain, immunoglobulin domain (Ig), short basic domain, secreted, (semaphorin) 3G [Source:MGI Symbol;Acc:MGI:3041242]	chr14:32030846-32043736	protein_coding	0.000241508	0.0240693	0.922629	0.18631	0.000975053	0.065642	0.993791	0.360336	0.43097	0.485693	0.255479	0.201023	0.425342	0.0876621	0.125224	0.235906	0.0203262	0.107143	-0.0968134	0.0133826	0.0146983	-0.290888	-0.227068	0.048266	-0.209426	0.343291	0.218534	0.0110096	-0.113748	0.00695967	0.227395
ENSMUSG00000057342	56632	Sphk2	sphingosine kinase 2 [Source:MGI Symbol;Acc:MGI:1861380]	chr7:52964637-52973572	protein_coding	4.11e-05	0.0336794	0.990149	0.171489	0.000206486	0.0855172	0.997115	0.344247	0.834118	1.05654	0.520759	0.458166	0.765719	0.335384	0.357632	0.132595	0.0509929	0.103823	-0.0806283	0.0848767	-0.017406	-0.617337	-0.243756	-0.240694	-0.382809	0.717397	0.397833	0.0397662	-0.279798	-0.594969	-0.172394
ENSMUSG00000038611	101471	Phrf1	PHD and ring finger domains 1 [Source:MGI Symbol;Acc:MGI:2141847]	chr7:148414483-148448849	protein_coding	0.00309052	0.00433597	0.616787	0.205392	0.00893209	0.0163362	0.993791	0.381607	0.321792	0.353778	0.0976967	0.179364	0.441775	0.140437	0.177762	-0.0576987	0.0535421	0.029601	-0.188285	0.0620027	0.173525	-0.183741	-0.10822	-0.17506	-0.158266	0.238158	0.175569	-0.0107849	-0.0733739	-0.218297	-0.0708162
ENSMUSG00000037553	503610	Zdhhc18	zinc finger, DHHC domain containing 18 [Source:MGI Symbol;Acc:MGI:3527792]	chr4:133161014-133206269	protein_coding	0.000711271	0.0712958	0.954137	0.0872713	0.00248852	0.152014	0.993791	0.241923	0.46645	0.625441	0.237555	0.105167	0.465451	0.122442	0.216516	0.0261391	0.0712163	0.063837	-0.10795	0.0521344	0.0702169	-0.439162	-0.128988	-0.0268933	-0.309543	0.358653	0.207637	0.0198095	-0.131207	-0.326033	0.0033192
ENSMUSG00000028974	13347	Dffa	DNA fragmentation factor, alpha subunit [Source:MGI Symbol;Acc:MGI:1196227]	chr4:148478055-148494956	protein_coding	7.77e-06	2.32e-05	0.580098	0.222905	4.73e-05	0.000180287	0.993791	0.400256	0.232479	0.395003	0.218845	0.0338709	0.393525	0.223779	0.151008	0.0190653	-0.0071707	0.13878	0.0406899	0.0446416	0.153875	-0.0324439	-0.0271465	0.0298359	-0.106235	0.22005	0.196845	0.0542352	0.0310303	-0.22614	-0.0656692
ENSMUSG00000001098	330171	Kctd10	potassium channel tetramerisation domain containing 10 [Source:MGI Symbol;Acc:MGI:2141207]	chr5:114813376-114830724	protein_coding	8.64e-06	0.00821825	0.46651	0.216562	5.19e-05	0.0273614	0.953979	0.393398	0.599599	0.473204	0.273873	0.284999	0.504553	0.151664	0.149107	0.0689983	0.177181	0.173324	0.139383	0.0705429	0.082135	-0.148216	0.0146174	-0.145457	-0.18401	0.407919	0.21858	0.140108	-0.0492303	-0.340054	-0.0159362
ENSMUSG00000061689	228836	Dlgap4	discs, large homolog-associated protein 4 (Drosophila) [Source:MGI Symbol;Acc:MGI:2138865]	chr2:156439241-156590299	protein_coding	0.000177115	0.0269393	0.654335	0.135599	0.000747208	0.0718905	0.993791	0.303602	0.4286	0.486746	0.248654	0.407526	0.435515	0.226875	0.239619	0.0447682	0.0736148	-0.000720783	-0.22979	0.0794496	0.0805292	-0.260592	-0.238824	-0.283308	-0.244011	0.392882	0.236694	-0.0193615	-0.175549	-0.127966	0.0966841
ENSMUSG00000087511	NA	A330009N23Rik	NA	chr15:101051427-101054752	NA	0.000263404	0.0413307	0.221664	0.0234306	0.00105189	0.10009	0.720016	0.136867	0.234378	0.596309	0.149432	0.210236	0.245265	0.200625	0.205614	0.276603	-0.217265	0.00110973	-0.19169	-0.196371	-0.206378	-0.394574	-0.135508	-0.130003	-0.331983	0.297588	0.232027	-0.151054	-0.216616	-0.154231	0.0266985
ENSMUSG00000027997	12368	Casp6	caspase 6 [Source:MGI Symbol;Acc:MGI:1312921]	chr3:129604143-129617221	protein_coding	0.00105919	0.0162438	0.398299	0.293053	0.00354256	0.0479688	0.909547	0.47046	0.472219	0.493318	0.091919	0.070381	0.0768063	0.498868	0.128329	0.245186	0.113381	-0.104378	-0.15578	-0.245285	-0.282032	-0.0988283	-0.11937	-0.0704808	-0.161197	0.281959	0.237297	-0.0980158	-0.142678	-0.279971	-0.21679
ENSMUSG00000031706	19724	Rfx1	regulatory factor X, 1 (influences HLA class II expression) [Source:MGI Symbol;Acc:MGI:105982]	chr8:86590535-86621091	protein_coding	0.00147669	0.0389135	0.959885	0.0529434	0.00474719	0.0954504	0.993791	0.192397	0.528049	0.915873	0.0159961	0.435817	0.74449	0.336802	0.00707474	0.0431751	-0.0570512	0.116263	-0.045247	0.166728	0.159389	-0.462808	-0.0541683	-0.225914	-0.510947	0.473934	0.282885	0.0451733	-0.145875	-0.49969	0.0564306
ENSMUSG00000020781	76265	Tsen54	tRNA splicing endonuclease subunit 54 [Source:MGI Symbol;Acc:MGI:1923515]	chr11:115675838-115684608	protein_coding	0.00278336	0.19169	0.803627	0.0336186	0.00817657	0.309637	0.993791	0.157921	0.82746	0.950496	-0.109331	0.188029	0.602778	0.315819	0.215896	-0.21502	0.255404	0.132003	-0.164057	0.224955	0.0307221	-0.502674	0.16117	-0.178094	-0.645127	0.464163	0.229868	0.112076	-0.122219	-0.624565	0.132638
ENSMUSG00000050248	68525	Evc2	EvC ciliary complex subunit 2 [Source:MGI Symbol;Acc:MGI:1915775]	chr5:37729517-37816494	protein_coding	0.00326282	0.0992583	0.318659	0.35303	0.00936359	0.193603	0.840716	0.528341	0.312294	0.448202	0.232602	0.13613	0.345989	0.0900207	0.175977	-0.051757	0.142254	0.214939	0.03022	0.198476	0.175949	-0.143242	-0.0264057	0.0105883	0.132893	0.282307	0.140058	0.146472	0.00422249	-0.242084	-0.228505
ENSMUSG00000026204	19275	Ptprn	protein tyrosine phosphatase, receptor type, N [Source:MGI Symbol;Acc:MGI:102765]	chr1:75243416-75260983	protein_coding	0.00226124	0.144876	0.662602	0.0141066	0.00686003	0.253498	0.993791	0.109202	0.51155	0.805926	0.26622	0.424803	0.537175	0.195573	0.344088	0.0950694	-0.073318	-0.0227529	-0.387831	-0.0189014	-0.047693	-0.633105	-0.309963	-0.348635	-0.637752	0.502125	0.292976	-0.125701	-0.334849	-0.257992	0.254059
ENSMUSG00000032977	108707	1810008A18Rik	family with sequence similarity 207, member A [Source:MGI Symbol;Acc:MGI:1916334]	chr10:76949201-76978758	protein_coding	0.00133994	0.044309	0.810011	0.016032	0.00436114	0.105517	0.993791	0.116858	0.61524	0.728155	0.103672	0.176	0.663023	0.138816	0.198175	-0.00935857	-0.0363544	-0.00893706	-0.294086	0.0456063	0.0114291	-0.598275	-0.199582	-0.139752	-0.556056	0.405767	0.247664	-0.0734428	-0.231545	-0.370446	0.112168
ENSMUSG00000023019	14555	Gpd1	glycerol-3-phosphate dehydrogenase 1 (soluble) [Source:MGI Symbol;Acc:MGI:95679]	chr15:99547746-99555636	protein_coding	3.29e-06	0.00335958	0.730039	0.0130236	2.18e-05	0.0131652	0.993791	0.105541	0.648865	0.87213	0.489779	0.356896	0.520481	0.313703	0.532586	0.318305	0.0188288	-0.0282673	-0.298991	-0.0691929	-0.109555	-0.586694	-0.256184	-0.107784	-0.530378	0.591917	0.421269	-0.0944057	-0.265054	-0.409334	0.0266377
ENSMUSG00000042737	68563	Dpm3	dolichyl-phosphate mannosyltransferase polypeptide 3 [Source:MGI Symbol;Acc:MGI:1915813]	chr3:89063080-89071201	protein_coding	0.00030511	0.00393446	0.607746	0.601355	0.00119724	0.0150518	0.993791	0.738826	-0.438907	0.4276	0.920431	0.979949	0.27942	0.25821	0.550612	1.00423	-0.255518	0.235223	0.361897	0.153598	0.462809	0.0658332	-0.00792236	0.177881	-0.165814	0.472268	0.523119	0.1238	0.17465	-0.193407	0.0962071
ENSMUSG00000020230	15468	Prmt2	protein arginine N-methyltransferase 2 [Source:MGI Symbol;Acc:MGI:1316652]	chr10:75669767-75700810	protein_coding	0.00039049	0.0230518	0.705458	0.0281284	0.00148188	0.0634217	0.993791	0.148149	0.363314	0.58858	0.150142	0.236863	0.410167	0.177726	0.264889	0.160912	-0.11695	-0.0329813	-0.202626	-0.0316217	-0.0700967	-0.443836	-0.0878784	-0.107573	-0.353748	0.334725	0.253424	-0.0960447	-0.177346	-0.243352	0.0143519
ENSMUSG00000001674	66942	Ddx18	DEAD (Asp-Glu-Ala-Asp) box polypeptide 18 [Source:MGI Symbol;Acc:MGI:1914192]	chr1:123450212-123464766	protein_coding	4.03e-06	0.00085221	0.312252	0.329525	2.61e-05	0.00416056	0.834794	0.505868	0.271448	0.286664	0.211659	0.186888	0.127069	0.243968	0.258843	0.0270473	0.001501	-0.100952	-0.0858526	0.126246	-0.142878	-0.143649	-0.0386694	-0.0335948	-0.0798744	0.239165	0.164232	-0.0147643	-0.0896976	-0.14535	-0.0802397
ENSMUSG00000074247	66498	Dda1	DET1 and DDB1 associated 1 [Source:MGI Symbol;Acc:MGI:1913748]	chr8:73992898-74000197	protein_coding	8.53e-06	0.0343933	0.943214	0.0447446	5.13e-05	0.0869084	0.993791	0.178297	0.787898	0.876625	0.28293	0.173559	0.554893	0.379414	0.191422	-0.000145283	0.164785	-0.0201391	-0.0706105	0.0679927	-0.0682204	-0.51735	-0.162118	-0.105711	-0.426513	0.530253	0.281396	0.035507	-0.21335	-0.51498	-0.0529601
ENSMUSG00000042515	245631	Mum1l1	melanoma associated antigen (mutated) 1-like 1 [Source:MGI Symbol;Acc:MGI:2445062]	chrX:135744381-135773074	protein_coding	0.00120797	0.00567862	0.871614	0.39989	0.00397573	0.0203064	0.993791	0.569119	0.279817	0.233378	0.406028	0.60351	-0.150189	0.393761	0.193591	0.57858	0.078707	-0.143213	0.0958057	-0.101426	-0.351299	0.017169	-0.116631	-0.126356	0.150416	0.380683	0.253936	-0.0175316	-0.144279	-0.2617	-0.429647
ENSMUSG00000050919	238803	Zfp366	zinc finger protein 366 [Source:MGI Symbol;Acc:MGI:2178429]	chr13:99954578-100017192	protein_coding	6.33e-05	0.0669302	0.537738	0.0673295	0.000302945	0.14503	0.983803	0.214378	0.958598	0.521865	0.64424	0.309769	0.668393	0.259145	0.108345	0.174359	0.0646199	0.346634	0.308676	-0.0338079	-0.225584	0.0839139	-0.227219	-0.169218	-0.424317	0.608618	0.302561	0.17153	-0.134527	-0.81078	-0.214932
ENSMUSG00000063229	16828	Ldha	lactate dehydrogenase A [Source:MGI Symbol;Acc:MGI:96759]	chr7:54096645-54111197	protein_coding	0.000558434	0.0219598	0.183469	0.00716306	0.00202785	0.0609781	0.655599	0.0823052	0.244504	0.416192	0.173319	0.172608	0.185786	0.138912	0.30052	0.137374	-0.102863	-0.0943463	-0.216961	-0.13996	-0.161581	-0.371626	-0.0897607	-0.175194	-0.319557	0.251656	0.190648	-0.138533	-0.199541	-0.1704	0.0106241
ENSMUSG00000003526	19125	Prodh	proline dehydrogenase [Source:MGI Symbol;Acc:MGI:97770]	chr16:18060250-18090496	protein_coding	0.000149384	0.164335	0.982804	0.059985	0.000645451	0.278021	0.995755	0.203925	0.45554	0.72386	0.311582	0.465415	0.376882	0.259833	0.187923	0.20508	0.00407334	0.0265043	0.0235013	0.119557	-0.0745844	-0.437523	-0.100158	-0.140778	-0.404779	0.489099	0.257429	0.0434089	-0.188261	-0.200637	0.247551
ENSMUSG00000053286	98685	1190005F20Rik	tRNA methyltransferase 1 like [Source:MGI Symbol;Acc:MGI:1916185]	chr1:153275578-153305512	protein_coding	4.4e-09	7.92e-07	0.544789	0.0476595	5.26e-08	8.96e-06	0.98873	0.182962	0.234174	0.246751	0.283755	0.198266	0.238905	0.281195	0.178442	0.0618678	-0.078967	-0.0684086	0.0497961	-0.0144436	-0.0742359	-0.0339647	-0.055517	-0.150842	-0.12801	0.240737	0.190103	-0.0280058	-0.0786398	-0.262086	-0.162082
ENSMUSG00000026796	227737	Fam129b	family with sequence similarity 129, member B [Source:MGI Symbol;Acc:MGI:2442910]	chr2:32731434-32780974	protein_coding	8.88e-05	0.0338953	0.921206	0.125999	0.000409791	0.0859613	0.993791	0.291002	0.807552	0.819052	0.480819	0.175963	0.628781	0.20037	0.354342	0.260594	0.198734	0.128848	-0.0617078	-0.0268479	0.019963	-0.489834	-0.188185	0.0577833	-0.371175	0.570847	0.361022	0.0597566	-0.150068	-0.505316	-0.0743844
ENSMUSG00000005204	80886	Senp3	SUMO/sentrin specific peptidase 3 [Source:MGI Symbol;Acc:MGI:2158736]	chr11:69486412-69495786	protein_coding	7.92e-11	6.14e-09	0.0336613	0.00193337	1.36e-09	1.13e-07	0.248284	0.0417589	0.136788	0.328644	0.198586	0.175493	0.196881	0.207586	0.236781	0.137961	-0.119063	-0.069854	-0.0792596	-0.0748648	-0.0589709	-0.190912	-0.0410647	-0.112397	-0.16909	0.209878	0.194802	-0.0857605	-0.100836	-0.126888	-0.0435584
ENSMUSG00000073888	20301	Ccl27a	chemokine (C-C motif) ligand 27A [Source:MGI Symbol;Acc:MGI:1343459]	chr4:41716140-41721320	protein_coding	0.000282792	0.100525	0.00265374	2.51e-05	0.00111925	0.195398	0.0392829	0.00285083	0.163897	0.354287	0.0860069	0.279992	0.163047	0.201262	0.127251	0.0539254	-0.28638	-0.221361	-0.233591	-0.0238463	-0.287229	-0.374386	-0.192346	-0.249913	-0.450355	0.221045	0.136371	-0.191294	-0.275968	-0.242607	0.0164536
ENSMUSG00000034958	16467	Atcay	ataxia, cerebellar, Cayman type [Source:MGI Symbol;Acc:MGI:2448730]	chr10:80667053-80693778	protein_coding	3.96e-05	0.00607773	0.799153	0.0155804	0.000199866	0.021402	0.993791	0.115734	0.310904	0.444323	0.174838	0.190304	0.322333	0.188353	0.225624	0.0451019	-0.0367625	-0.023045	-0.133348	-0.0321633	-0.0253341	-0.279015	-0.0825621	-0.177365	-0.275198	0.280092	0.195353	-0.0563297	-0.141069	-0.224337	-0.00546892
ENSMUSG00000027298	22174	Tyro3	TYRO3 protein tyrosine kinase 3 [Source:MGI Symbol;Acc:MGI:104294]	chr2:119623269-119644040	protein_coding	0.000691225	0.0299981	0.433302	0.0120394	0.00243173	0.0779939	0.935253	0.102415	0.460406	0.583906	0.110556	0.129846	0.479603	0.169702	0.222895	0.0243408	-0.0868533	-0.0265234	-0.30348	-0.0767237	-0.0676557	-0.440727	-0.19114	-0.182229	-0.425558	0.321178	0.224135	-0.123395	-0.220438	-0.199503	0.10266
ENSMUSG00000054808	60595	Actn4	actinin alpha 4 [Source:MGI Symbol;Acc:MGI:1890773]	chr7:29678067-29747559	protein_coding	0.000342661	0.0356564	0.775484	0.0734359	0.00132263	0.0891775	0.993791	0.223109	0.512332	0.629997	0.202294	0.274733	0.508051	0.195147	0.250742	0.0550652	0.00427649	0.0674249	-0.238202	-0.0018028	-5.34e-06	-0.367426	-0.189755	-0.221471	-0.334859	0.404839	0.252251	-0.0420759	-0.194664	-0.156404	0.136379
ENSMUSG00000027457	241727	Snph	syntaphilin [Source:MGI Symbol;Acc:MGI:2139270]	chr2:151416085-151458529	protein_coding	0.00123033	0.0642231	0.822073	0.181822	0.00404119	0.140999	0.993791	0.355874	0.283381	0.406286	0.100683	0.188502	0.30678	0.127421	0.15839	0.0339681	0.0400941	0.011166	-0.139471	0.0386336	0.0634936	-0.267699	-0.081764	-0.1159	-0.16383	0.244713	0.15664	-0.0123943	-0.100467	-0.208586	-0.0571503
ENSMUSG00000020895	66910	Tmem107	transmembrane protein 107 [Source:MGI Symbol;Acc:MGI:1914160]	chr11:68884108-68886995	protein_coding	0.00310017	0.102281	0.706873	0.159614	0.00895469	0.198023	0.993791	0.331628	0.231599	0.634981	0.0666045	0.382562	0.248917	0.140718	0.146035	0.421654	-0.00951412	0.258103	0.110159	-0.0676391	0.00780388	-0.236159	0.18959	-0.0285475	-0.250883	0.328937	0.239331	0.0727772	-0.0168283	-0.53519	-0.211529
ENSMUSG00000066152	20530	Slc31a2	solute carrier family 31, member 2 [Source:MGI Symbol;Acc:MGI:1333844]	chr4:61923396-61959645	protein_coding	0.000188008	0.0112681	0.093779	0.1061	0.000784355	0.0355022	0.461837	0.266268	0.298961	0.441544	0.19415	-0.0231144	0.26666	0.164239	0.235285	-0.138001	0.0391532	0.1774	0.120923	0.235757	0.00685248	-0.0999053	0.162058	0.12087	-0.176528	0.227885	0.132046	0.143308	0.0474689	-0.418435	-0.0985986
ENSMUSG00000040548	21763	Tex2	testis expressed gene 2 [Source:MGI Symbol;Acc:MGI:102465]	chr11:106363261-106474937	protein_coding	6.61e-14	2.26e-09	0.479129	0.421336	2.12e-12	4.57e-08	0.961011	0.588899	0.184068	0.249481	0.224536	0.23313	0.130396	0.170395	0.225736	0.154989	0.060189	0.050092	-0.0296745	0.0157899	0.00651694	-0.0289941	-0.0284751	-0.0623513	0.0366644	0.222804	0.170379	0.0240991	-0.0283259	-0.035498	-0.0480632
ENSMUSG00000091089	NA	A930018M24Rik	RIKEN cDNA A930018M24 gene [Source:MGI Symbol;Acc:MGI:2686053]	chr14:51515417-51517331	protein_coding	0.00340738	0.347914	0.472512	0.791739	0.0097213	0.471129	0.957496	0.874104	0.625491	1.02882	0.723934	0.541967	0.601001	0.274954	0.356717	0.0868098	0.324457	0.467097	0.25954	0.339197	0.299968	-0.286772	-0.107676	-0.11596	0.0945217	0.730053	0.329871	0.347573	-0.05261	-0.402266	-0.149215
ENSMUSG00000032586	22036	Traip	TRAF-interacting protein [Source:MGI Symbol;Acc:MGI:1096377]	chr9:107853094-107874799	protein_coding	0.000598563	0.143696	0.332639	0.0173588	0.00214855	0.252018	0.852067	0.120631	0.148581	0.743599	0.0884677	0.0954187	0.143633	0.363927	-0.126573	0.199956	-0.223431	-0.0428129	-0.0821341	-0.265308	-0.228379	-0.422485	-0.297175	-0.160771	-0.395838	0.269017	0.145235	-0.153422	-0.277203	-0.298589	-0.056172
ENSMUSG00000009681	110279	Bcr	breakpoint cluster region [Source:MGI Symbol;Acc:MGI:88141]	chr10:74523441-74647868	protein_coding	0.000170353	0.0175201	0.279473	0.773429	0.00072368	0.050896	0.794867	0.862334	0.259088	0.35801	0.21525	0.225321	0.267148	0.130174	0.237986	0.0542204	0.140168	0.116974	-0.16381	0.0297727	0.148227	-0.110863	-0.141074	-0.141328	-0.0311886	0.264417	0.172382	0.0307759	-0.0612593	-0.166461	-0.104497
ENSMUSG00000002250	19015	Ppard	peroxisome proliferator activator receptor delta [Source:MGI Symbol;Acc:MGI:101884]	chr17:28369499-28438614	protein_coding	0.00332013	0.0301148	0.865486	0.0477814	0.00950386	0.0782142	0.993791	0.183273	0.815223	0.880584	0.33432	0.37199	0.970712	0.174998	0.315405	-0.0512954	0.0250705	0.119426	-0.228418	0.261558	0.18056	-0.58616	-0.247332	-0.161727	-0.641242	0.600529	0.352455	0.044409	-0.203665	-0.554069	0.131582
ENSMUSG00000043858	NA	Nup62	NA	chr7:52071258-52086379	NA	1.3e-05	0.0577927	0.908543	0.094977	7.44e-05	0.129731	0.993791	0.252394	0.505056	0.654059	0.308989	0.103057	0.335495	0.301962	0.162844	0.0731009	0.142242	-0.0265095	0.073757	-0.00137912	-0.0273188	-0.378607	-0.072388	-0.0313352	-0.260093	0.39279	0.21835	0.0470277	-0.127412	-0.359545	-0.0524243
ENSMUSG00000080268	107392	Brms1	breast cancer metastasis-suppressor 1 [Source:MGI Symbol;Acc:MGI:2388804]	chr19:5041193-5050111	protein_coding	0.000371571	0.0753363	0.975823	0.0607512	0.00141742	0.158253	0.994829	0.20447	0.608212	0.917148	0.35659	0.0859184	0.611027	0.296078	0.185145	0.0173576	0.112278	0.119851	0.0248136	0.0561016	0.115093	-0.501218	-0.146631	-0.0124592	-0.472836	0.491967	0.277402	0.0782612	-0.136304	-0.322838	0.228259
ENSMUSG00000027649	66642	Ctnnbl1	catenin, beta like 1 [Source:MGI Symbol;Acc:MGI:1913892]	chr2:157562937-157717550	protein_coding	0.001621	0.0266747	0.664007	0.185221	0.00514307	0.0714183	0.993791	0.359216	0.371961	0.515314	0.187838	0.196178	0.456817	0.0994731	0.229664	0.165163	-0.112356	-0.015692	-0.23482	-0.0379229	-0.0275004	-0.431533	-0.192993	-0.0689375	-0.214588	0.317823	0.237779	-0.100198	-0.180241	-0.219917	-0.105527
ENSMUSG00000059436	17187	Max	Max protein [Source:MGI Symbol;Acc:MGI:96921]	chr12:78038056-78063435	protein_coding	1.35e-08	0.000420817	0.714873	0.188307	1.48e-07	0.00227919	0.993791	0.362421	0.202604	0.262635	0.146364	0.189921	0.142233	0.16276	0.123732	0.0972366	0.0772874	0.0175737	0.0189852	0.0109389	0.0169158	-0.0823015	-0.00364751	-0.0817453	-0.0742021	0.200381	0.13149	0.0311963	-0.0376946	-0.161112	-0.0557133
ENSMUSG00000035372	72056	1810055G02Rik	RIKEN cDNA 1810055G02 gene [Source:MGI Symbol;Acc:MGI:1919306]	chr19:3708133-3718081	protein_coding	0.000582235	0.00738815	0.332614	0.000252557	0.00210075	0.0251814	0.852067	0.012136	0.448926	0.556476	0.216341	0.149974	0.595669	0.233778	0.113904	-0.0933725	-0.241444	-0.226033	-0.137153	-0.115399	-0.0947004	-0.548732	-0.23959	-0.358745	-0.63345	0.342929	0.212495	-0.180007	-0.310442	-0.389166	0.064276
ENSMUSG00000042628	217695	Zfyve1	zinc finger, FYVE domain containing 1 [Source:MGI Symbol;Acc:MGI:3026685]	chr12:84887691-84938297	protein_coding	1.62e-05	0.00164289	0.926541	0.318023	9.07e-05	0.00721771	0.993791	0.495002	0.437105	0.248024	0.0566327	0.061441	0.366318	0.0919892	0.0120218	-0.101424	0.0551059	-0.000640388	-0.0141493	0.0640775	-0.0156805	-0.156675	-0.0587602	-0.0987872	-0.0903967	0.200801	0.0922264	0.0260984	-0.0824757	-0.221965	-0.10547
ENSMUSG00000070532	78465	1700084C01Rik	coiled-coil domain containing 190 [Source:MGI Symbol;Acc:MGI:1925715]	chr1:171858579-171864984	protein_coding	0.000240386	0.161423	0.663095	0.107137	0.000971622	0.274298	0.993791	0.267726	0.308754	0.185016	0.277622	0.391918	0.151436	0.0201262	0.240649	0.159091	-0.11791	-0.0146646	-0.101377	0.1184	-0.275227	-0.179554	-0.13835	-0.114427	-0.187882	0.290827	0.142825	-0.0288877	-0.17689	-0.470401	-0.311407
ENSMUSG00000062661	14299	Ncs1	neuronal calcium sensor 1 [Source:MGI Symbol;Acc:MGI:109166]	chr2:31101143-31151709	protein_coding	0.000220363	0.112332	0.79841	0.253631	0.000900626	0.211449	0.993791	0.430566	0.223596	0.388324	0.152184	0.131201	0.17158	0.147369	0.15406	0.0435121	0.0835556	0.0361817	-0.0906666	0.00290316	0.0315393	-0.204772	-0.0887913	-0.084786	-0.114539	0.223826	0.12913	0.00799346	-0.0867026	-0.189401	-0.0668687
ENSMUSG00000031527	67276	Eri1	exoribonuclease 1 [Source:MGI Symbol;Acc:MGI:1914526]	chr8:36528119-36558787	protein_coding	0.00334171	0.00295347	0.950706	0.128207	0.00955705	0.011882	0.993791	0.293885	0.139496	0.0735048	0.417727	0.21031	0.151251	0.342529	0.251046	0.218641	0.00430283	-0.0456389	0.086496	-0.0329311	0.016058	0.223385	-0.0801852	-0.0246004	0.180237	0.21026	0.240867	0.00305722	0.0336644	-0.16431	-0.34149
ENSMUSG00000020780	217337	Srp68	signal recognition particle 68 [Source:MGI Symbol;Acc:MGI:1917447]	chr11:116106280-116135731	protein_coding	1.31e-05	0.0102337	0.908689	0.179328	7.5e-05	0.0326978	0.993791	0.352687	0.387521	0.561411	0.186784	0.20879	0.355539	0.271621	0.187223	0.0306856	0.0784237	0.0584363	-0.0804196	0.0380701	0.0464423	-0.231354	-0.0799811	-0.140035	-0.175982	0.336127	0.211267	0.0236276	-0.101232	-0.20236	-0.00275012
ENSMUSG00000024889	19671	Rce1	Ras converting CAAX endopeptidase 1 [Source:MGI Symbol;Acc:MGI:1336895]	chr19:4622351-4625817	protein_coding	0.00039635	0.0191147	0.544615	0.0339395	0.00150062	0.054613	0.98873	0.158919	0.537065	0.645898	0.135139	0.308353	0.249899	0.45786	0.462607	0.125348	0.0874626	-0.0951732	-0.329956	0.0888174	-0.199704	-0.283211	-0.00248786	-0.0941873	-0.408805	0.406614	0.323928	-0.0622123	-0.144898	-0.433317	-0.086724
ENSMUSG00000046768	80837	Rhoj	ras homolog family member J [Source:MGI Symbol;Acc:MGI:1931551]	chr12:76409109-76502643	protein_coding	0.00230027	0.0281879	0.141343	0.629161	0.00696258	0.074356	0.577746	0.758929	0.298635	0.252231	0.446818	0.323611	0.0338224	-0.0463391	0.404775	0.330769	0.124665	0.150452	0.344074	0.184407	-0.140147	-0.148118	0.302032	0.191565	0.0747736	0.330323	0.180757	0.2009	0.0513331	-0.211873	-0.0857469
ENSMUSG00000001829	20480	Clpb	ClpB caseinolytic peptidase B [Source:MGI Symbol;Acc:MGI:1100517]	chr7:108811947-108944174	protein_coding	3.71e-07	0.000764036	0.807037	0.919588	3.05e-06	0.00379198	0.993791	0.953011	0.252196	0.25867	0.184455	0.18507	0.147689	0.137614	0.214959	0.10715	0.0850074	0.0084013	-0.0167544	-0.00118874	-0.0194995	-0.112655	0.0137495	-0.0791092	-0.00686235	0.220098	0.151853	0.0188664	-0.0493785	-0.202995	-0.177266
ENSMUSG00000085030	NA	2810455O05Rik	RIKEN cDNA 2810455O05 gene [Source:MGI Symbol;Acc:MGI:1920072]	chr8:126362253-126364885	lincRNA	7.5e-05	7.11e-05	0.813696	0.95119	0.000353073	0.000488249	0.993791	0.971566	0.167039	0.285148	0.189416	0.206233	0.328432	0.212193	0.179565	0.077514	-0.0385977	-0.0603714	-0.0792895	0.0119138	0.122796	-0.133326	-0.0891408	-0.116805	0.00506236	0.211959	0.199426	-0.0415862	-0.0541191	-0.114581	-0.16123
ENSMUSG00000025155	68730	Dus1l	dihydrouridine synthase 1-like (S. cerevisiae) [Source:MGI Symbol;Acc:MGI:1915980]	chr11:120650315-120657917	protein_coding	0.00273283	0.263201	0.929517	0.0225078	0.00805396	0.388898	0.993791	0.134314	0.341463	0.476617	0.0902271	0.0279586	0.248982	0.151273	0.076011	-0.13782	-0.0274356	-0.0468298	-0.114003	-0.0474946	-0.119916	-0.372174	-0.12822	-0.213273	-0.329583	0.234066	0.0846116	-0.0589409	-0.208396	-0.227747	0.0428954
ENSMUSG00000087368	NA	BC065397	cDNA sequence BC065397 [Source:MGI Symbol;Acc:MGI:3584520]	chrX:133276163-133338103	processed_transcript	0.000571628	0.010936	0.934494	0.261987	0.00206859	0.0345949	0.993791	0.439021	0.0884838	0.301464	0.313807	0.54819	0.32152	0.315892	0.225694	0.24294	-0.0612203	0.0137531	0.0776767	0.10141	0.171816	0.0281817	-0.0104355	-0.20384	-0.165791	0.312986	0.276512	0.0329049	-0.00356962	-0.351594	-0.152898
ENSMUSG00000007670	16549	Khsrp	KH-type splicing regulatory protein [Source:MGI Symbol;Acc:MGI:1336214]	chr17:57160281-57171130	protein_coding	0.000341957	0.0437361	0.48466	0.371757	0.00132026	0.104431	0.962623	0.544469	0.368047	0.253862	0.127127	0.204278	0.283001	0.145687	0.105718	-0.0315088	0.14133	-0.0346392	-0.119334	0.0649568	0.0562838	-0.142814	-0.140743	-0.17083	-0.0948737	0.238328	0.125724	0.0130783	-0.0995257	-0.139454	-0.0315018
ENSMUSG00000027221	76969	Chst1	carbohydrate (keratan sulfate Gal-6) sulfotransferase 1 [Source:MGI Symbol;Acc:MGI:1924219]	chr2:92439664-92455607	protein_coding	0.000185221	0.0246938	0.680767	0.0484168	0.000774532	0.0670706	0.993791	0.184406	0.405989	0.649471	0.110169	0.17787	0.386069	0.299515	0.247296	0.00672559	-0.0127768	-0.0269538	-0.24112	-0.0167415	-0.0326976	-0.37691	-0.103993	-0.187886	-0.319175	0.335875	0.234901	-0.0743981	-0.175372	-0.296499	-0.0517218
ENSMUSG00000026201	20872	Stk16	serine/threonine kinase 16 [Source:MGI Symbol;Acc:MGI:1313271]	chr1:75207213-75212381	protein_coding	0.000316759	0.0749517	0.755614	0.0207405	0.00123501	0.157761	0.993791	0.129689	0.119591	0.505128	0.182941	0.243362	0.120225	0.177884	0.211522	0.228847	-0.089599	-0.0247521	-0.144789	-0.0425821	-0.0889652	-0.351996	-0.116208	-0.0570969	-0.294724	0.262756	0.18462	-0.0754306	-0.153567	-0.233642	-0.0143487
ENSMUSG00000084899	NA	Gm15344	predicted gene 15344 [Source:MGI Symbol;Acc:MGI:3708098]	chr10:86154664-86156040	processed_transcript	0.00251164	0.0190488	0.490863	0.0268393	0.00749402	0.0544739	0.966543	0.14515	0.376416	0.577917	0.333287	0.861381	0.71641	0.463949	-0.0281752	0.383704	0.0482014	0.394365	0.2421	0.261379	0.388196	0.280398	-0.119362	-0.216298	-0.546449	0.53725	0.383972	0.236512	0.0832335	-1.0997	-0.31674
ENSMUSG00000020923	21429	Ubtf	upstream binding transcription factor, RNA polymerase I [Source:MGI Symbol;Acc:MGI:98512]	chr11:102165674-102181256	protein_coding	2.61e-06	0.00261682	0.401301	0.058657	1.78e-05	0.0107039	0.911079	0.202132	0.410793	0.426899	0.188128	0.202155	0.366869	0.16482	0.173255	0.116558	0.0202463	-0.0283543	-0.211352	-0.0481736	-0.0236783	-0.290434	-0.226224	-0.133771	-0.207211	0.306994	0.205375	-0.0669083	-0.168527	-0.132198	0.00810395
ENSMUSG00000029359	57816	Tesc	tescalcin [Source:MGI Symbol;Acc:MGI:1930803]	chr5:118477552-118512087	protein_coding	0.000811288	0.0160643	0.452617	0.0787761	0.00279507	0.047525	0.945749	0.230786	0.379958	0.789977	0.358324	0.521067	0.459229	0.206099	0.580591	0.452617	-0.174873	0.0262838	-0.411006	-0.206399	-0.0956014	-0.557595	-0.188739	-0.274849	-0.430218	0.512332	0.424634	-0.191498	-0.279196	-0.320731	-0.0820111
ENSMUSG00000041241	68350	Mul1	mitochondrial ubiquitin ligase activator of NFKB 1 [Source:MGI Symbol;Acc:MGI:1915600]	chr4:137990386-137998380	protein_coding	0.00018523	0.0344622	0.930519	0.285071	0.000774532	0.0869925	0.993791	0.462297	0.455126	0.506749	0.185913	0.155926	0.409299	0.180004	0.154819	-0.0262043	0.115971	-0.0104853	-0.0635431	0.0369895	0.0701444	-0.33723	-0.0946377	-0.145141	-0.157282	0.325929	0.179479	0.0197331	-0.126716	-0.178203	-0.00118761
ENSMUSG00000038074	231997	Fkbp14	FK506 binding protein 14 [Source:MGI Symbol;Acc:MGI:2387639]	chr6:54527398-54547538	protein_coding	0.000383285	0.0459347	0.95211	0.0598621	0.00145907	0.108436	0.993791	0.203606	0.282733	0.339907	0.230553	0.206008	0.0698678	0.194019	0.288887	0.0915239	0.0876663	-0.00336293	0.0117987	0.0323817	-0.125199	-0.149251	0.0701333	-0.0821028	0.207449	0.2648	0.161075	0.0321209	-0.0716049	-0.216773	-0.392101
ENSMUSG00000028845	24084	Tekt2	tektin 2 [Source:MGI Symbol;Acc:MGI:1346335]	chr4:125999165-126003132	protein_coding	0.00231613	0.0874181	0.167638	0.337504	0.0070021	0.176207	0.625483	0.514506	0.692097	1.28912	0.781952	0.418753	0.342141	0.325758	1.03756	0.498668	-0.0585875	0.537103	-0.967437	-0.15404	-0.408543	-0.426256	-0.711828	-0.0741251	-0.377623	0.79548	0.551032	-0.16074	-0.405188	-0.802692	-0.585809
ENSMUSG00000028792	11637	Ak2	adenylate kinase 2 [Source:MGI Symbol;Acc:MGI:87978]	chr4:128669002-128688973	protein_coding	1.02e-05	0.0187276	0.928575	0.00098276	6.02e-05	0.0537336	0.993791	0.0277521	0.178228	0.418507	0.268084	0.147063	0.202742	0.22291	0.152701	0.0468115	-0.0847197	0.0222312	0.0199764	0.00836785	-0.0602053	-0.173366	-0.095406	-0.0918841	-0.320697	0.252971	0.156291	-0.00853606	-0.105215	-0.324529	-0.0123683
ENSMUSG00000032278	74090	Paqr5	progestin and adipoQ receptor family member V [Source:MGI Symbol;Acc:MGI:1921340]	chr9:61801088-61874863	protein_coding	3.1e-06	0.00503947	0.505355	0.962245	2.07e-05	0.0184904	0.973437	0.977451	-0.0436217	0.801175	0.430654	0.227558	0.188679	0.480701	0.310605	0.180258	-0.111576	0.131549	0.039124	-0.214446	0.120724	-0.188924	-0.0809252	-0.261746	-0.00844399	0.353941	0.290061	-0.0388372	-0.102718	0.48965	0.459257
ENSMUSG00000032609	78267	Klhdc8b	kelch domain containing 8B [Source:MGI Symbol;Acc:MGI:1925517]	chr9:108349789-108354908	protein_coding	0.000220602	0.0448611	0.683024	0.012245	0.00090135	0.106475	0.993791	0.102843	0.734983	0.885958	0.0714309	0.113433	0.617348	0.329967	0.292178	0.0187964	0.00284194	-0.00419446	-0.359817	0.088251	-0.114793	-0.560186	-0.13907	-0.00638576	-0.597834	0.451451	0.314572	-0.0682297	-0.205109	-0.51365	0.0159551
ENSMUSG00000036845	75660	Lin37	lin-37 homolog (C. elegans) [Source:MGI Symbol;Acc:MGI:1922910]	chr7:31340260-31345057	protein_coding	0.00043687	0.203608	0.833618	0.130317	0.00163419	0.323196	0.993791	0.296389	0.601603	0.639082	0.108608	0.159435	0.367413	0.256097	0.152663	-0.0383231	0.0408272	-0.00650787	-0.229413	0.0532071	-0.193363	-0.389493	-0.185359	-0.144551	-0.28285	0.377182	0.184463	-0.0354717	-0.228191	-0.419152	-0.171774
ENSMUSG00000062590	78795	Armc9	armadillo repeat containing 9 [Source:MGI Symbol;Acc:MGI:1926045]	chr1:88051155-88175059	protein_coding	0.00132272	0.101493	0.913752	0.261005	0.00430988	0.196834	0.993791	0.438328	0.219682	0.29194	0.144664	0.16786	0.243425	0.100492	0.0381889	0.0504	0.051249	0.00794507	-0.0743969	0.0327799	0.0749916	-0.183502	-0.180872	-0.0846796	-0.109148	0.206036	0.108126	0.00439429	-0.0935155	-0.144321	-0.0307788
ENSMUSG00000045725	78004	Prr15	proline rich 15 [Source:MGI Symbol;Acc:MGI:1925254]	chr6:54276806-54280394	protein_coding	3.19e-05	0.0546569	0.379216	0.0860441	0.000164885	0.124048	0.8964	0.240202	-0.184171	0.532388	0.951179	0.953517	-0.210302	0.42766	0.277228	0.719877	-0.332219	-0.300417	0.114278	-0.38327	-0.35835	-0.405145	-0.559673	-0.61691	-0.491283	0.563228	0.303616	-0.225407	-0.485019	-0.292605	-0.0267294
ENSMUSG00000024858	110355	Adrbk1	G protein-coupled receptor kinase 2 [Source:MGI Symbol;Acc:MGI:87940]	chr19:4285801-4306422	protein_coding	0.00194367	0.0698683	0.608205	0.0310152	0.00601361	0.149662	0.993791	0.15336	0.289758	0.506531	0.166231	0.251822	0.364709	0.174588	0.206251	0.0710586	-0.0772853	-0.0327112	-0.234845	-0.0441591	-0.00233405	-0.364654	-0.194825	-0.224922	-0.335557	0.303586	0.204152	-0.0972501	-0.196684	-0.249588	-0.0112809
ENSMUSG00000042429	11539	Adora1	adenosine A1 receptor [Source:MGI Symbol;Acc:MGI:99401]	chr1:136095600-136132208	protein_coding	0.0023162	0.199999	0.997973	0.0662491	0.0070021	0.319162	0.998846	0.213066	0.290531	0.316126	0.180777	0.0292128	0.242141	0.0887669	0.0582683	-0.0658408	0.0323145	0.0194247	0.00331484	0.0117234	-0.0160753	-0.207934	-0.119194	-0.0833302	-0.204858	0.204162	0.080834	0.0166944	-0.106633	-0.173174	0.0483778
ENSMUSG00000044477	21769	Zfand3	zinc finger, AN1-type domain 3 [Source:MGI Symbol;Acc:MGI:1096572]	chr17:30141832-30347164	protein_coding	4.38e-08	3.67e-05	0.633935	0.955562	4.37e-07	0.00027323	0.993791	0.973747	0.238838	0.306818	0.210562	0.182181	0.187355	0.144424	0.184253	0.217412	0.0174122	0.0044066	-0.0713206	-0.0823389	-0.0340709	-0.157987	-0.0976289	-0.0471077	-0.00383379	0.2346	0.183361	-0.0329602	-0.0841986	-0.0361624	-0.0652888
ENSMUSG00000036036	22715	Zfp57	zinc finger protein 57 [Source:MGI Symbol;Acc:MGI:99204]	chr17:37137908-37147780	protein_coding	0.00169266	0.521145	0.00132212	0.00871067	0.00533384	0.624112	0.0231783	0.0901579	0.263579	0.387578	0.0474528	0.438167	0.0773886	0.263661	0.00925644	0.116926	-0.406774	-0.479836	-0.220741	-0.210152	-0.592964	-0.603753	-0.258937	-0.531393	-0.407968	0.284194	0.116808	-0.329376	-0.496762	-0.193339	-0.114747
ENSMUSG00000032519	208638	Slc25a38	solute carrier family 25, member 38 [Source:MGI Symbol;Acc:MGI:2384782]	chr9:120019292-120033822	protein_coding	0.00162967	0.0103908	0.891211	0.0774972	0.00516867	0.0330987	0.993791	0.228835	0.445302	0.727235	0.262929	0.0812518	0.670415	0.352832	0.0123228	-0.0921583	-0.145236	-0.0730524	-0.120439	0.101747	0.0798776	-0.447455	-0.371046	-0.0716626	-0.361287	0.379179	0.235853	-0.059245	-0.202571	-0.437474	-0.135433
ENSMUSG00000026430	54354	Rassf5	Ras association (RalGDS/AF-6) domain family member 5 [Source:MGI Symbol;Acc:MGI:1926375]	chr1:133072787-133142035	protein_coding	8.96e-07	0.000718239	0.416461	0.665351	6.75e-06	0.00359512	0.922208	0.786115	0.146984	0.221584	0.270503	0.196543	0.141038	0.205565	0.180239	0.0515323	0.101582	0.0886862	0.0207783	-0.0183611	0.0956364	0.0726674	-0.0694856	-0.163371	0.0293721	0.208903	0.144594	0.0481713	-0.0161383	-0.0926758	-0.0738766
ENSMUSG00000072949	26897	Acot1	acyl-CoA thioesterase 1 [Source:MGI Symbol;Acc:MGI:1349396]	chr12:85350248-85358821	protein_coding	0.000664112	0.00120205	0.952222	0.4247	0.00234988	0.00555572	0.993791	0.592012	-0.160975	0.215771	0.48437	0.582301	-0.213418	-0.0347423	0.148807	0.718703	0.094005	0.0479516	0.088443	0.0445541	0.0415625	-0.202562	-0.24712	0.180956	-0.133632	0.280367	0.154837	0.0687385	-0.0567909	-0.337675	-0.135304
ENSMUSG00000031078	13043	Cttn	cortactin [Source:MGI Symbol;Acc:MGI:99695]	chr7:151621438-151657114	protein_coding	5.93e-05	0.0147813	0.879048	0.0553848	0.000286037	0.0443287	0.993791	0.196162	0.204055	0.353157	0.187728	0.164871	0.22706	0.155865	0.170127	0.0546987	-0.0465384	-0.0044686	-0.0867051	-0.0127615	-0.0235335	-0.20176	-0.104307	-0.122934	-0.176314	0.227453	0.151938	-0.0376184	-0.113134	-0.0889839	0.0497119
ENSMUSG00000013150	70575	Gfod2	glucose-fructose oxidoreductase domain containing 2 [Source:MGI Symbol;Acc:MGI:1917825]	chr8:108237554-108282764	protein_coding	0.000313756	0.0925342	0.322587	0.0473749	0.00122592	0.18369	0.844256	0.182669	0.381723	0.548183	0.236915	0.216972	0.374272	0.205979	0.146481	0.0347336	-0.135474	-0.220793	-0.247914	-0.0108039	-0.142925	-0.562996	-0.338349	-0.193042	-0.314256	0.345948	0.190366	-0.153746	-0.309328	-0.23045	-0.0699407
ENSMUSG00000061762	21333	Tac1	tachykinin 1 [Source:MGI Symbol;Acc:MGI:98474]	chr6:7504871-7513173	protein_coding	5.47e-06	2.11e-07	0.350035	0.98009	3.45e-05	2.71e-06	0.869069	0.987842	-0.0241361	0.0306788	0.371361	0.575988	-0.31922	0.0303732	0.382212	0.589199	0.181903	0.118366	0.0591019	0.115283	-0.113181	0.11806	0.0699523	0.128495	-0.00315041	0.238473	0.170641	0.118663	0.0508315	0.201114	0.322928
ENSMUSG00000024970	68229	AI846148	expressed sequence AI846148 [Source:MGI Symbol;Acc:MGI:2147611]	chr19:7430754-7457716	protein_coding	0.00274661	0.0326765	0.432399	0.000417398	0.00808467	0.0834343	0.934795	0.0162297	0.542287	0.424081	0.0620674	0.0797622	0.406492	0.247675	0.117678	-0.267102	0.0156781	-0.142915	-0.210558	0.213814	-0.120118	-0.319321	-0.154948	-0.13305	-0.610078	0.277049	0.126186	-0.0309951	-0.181859	-0.445686	0.133397
ENSMUSG00000002847	85031	Pla1a	phospholipase A1 member A [Source:MGI Symbol;Acc:MGI:1934677]	chr16:38396005-38433425	protein_coding	3.43e-05	0.042683	0.196196	0.287494	0.000175832	0.102484	0.678357	0.464389	0.313312	0.506658	0.794662	0.743219	0.157913	0.15235	0.512102	0.434728	0.147816	0.289658	0.474527	0.199717	-0.00758252	-0.0646504	0.191967	-0.108773	0.264255	0.589463	0.314273	0.277929	0.00274016	0.086401	0.100075
ENSMUSG00000020785	55984	Camkk1	calcium/calmodulin-dependent protein kinase kinase 1, alpha [Source:MGI Symbol;Acc:MGI:1891766]	chr11:72832310-72855775	protein_coding	0.000175079	0.0353369	0.815734	0.218989	0.00074011	0.0886203	0.993791	0.396089	0.368524	0.532616	0.185619	0.0519468	0.349467	0.218798	0.156034	-0.0552896	0.0703724	0.131487	-0.0715737	0.038181	0.051315	-0.182331	-0.101158	-0.0690554	-0.167211	0.284676	0.167252	0.0421167	-0.0753074	-0.255548	-0.0462199
ENSMUSG00000061479	53607	Snrpa	small nuclear ribonucleoprotein polypeptide A [Source:MGI Symbol;Acc:MGI:1855690]	chr7:27971824-27981490	protein_coding	0.00241821	0.294123	0.980994	0.211224	0.00726552	0.419704	0.995486	0.387738	0.421207	0.602343	0.21086	0.268518	0.340227	0.210865	0.173561	-0.000227168	-0.0632773	-0.0312052	-0.101803	0.038039	-0.144257	-0.422683	-0.139102	-0.230706	-0.245966	0.375732	0.181107	-0.0395617	-0.234187	-0.201519	0.00488575
ENSMUSG00000017774	17913	Myo1c	myosin IC [Source:MGI Symbol;Acc:MGI:106612]	chr11:75463806-75488334	protein_coding	8.16e-05	0.00325798	0.821808	0.0541586	0.000381016	0.0128495	0.993791	0.19407	0.478168	0.547074	0.230918	0.208876	0.500989	0.253611	0.267783	-0.0201769	0.0957372	0.0463756	-0.0781129	0.135473	0.118558	-0.247087	-0.0412483	-0.0935805	-0.297326	0.366259	0.250551	0.0498682	-0.0658394	-0.273054	0.0741398
ENSMUSG00000024168	407831	Tmem204	transmembrane protein 204 [Source:MGI Symbol;Acc:MGI:3039635]	chr17:25194447-25218326	protein_coding	0.000934072	0.168149	0.738173	0.177768	0.00316819	0.28229	0.993791	0.351223	0.492676	0.368262	-0.203476	0.353483	0.352994	0.134571	0.056909	0.195933	0.00296815	-0.0932545	-0.212567	0.0160144	-0.136714	-0.326945	0.0478187	-0.141536	-0.228317	0.252736	0.185102	-0.0717097	-0.139344	-0.0795182	0.0770887
ENSMUSG00000022220	104110	Adcy4	adenylate cyclase 4 [Source:MGI Symbol;Acc:MGI:99674]	chr14:56387695-56403079	protein_coding	0.000393377	0.0662899	0.117294	0.0987111	0.00149052	0.144061	0.522612	0.257284	0.784818	0.580921	0.339338	0.339864	0.368986	0.507086	0.326823	-0.0164434	0.49691	-0.209718	-0.30639	0.229594	0.0810778	-0.283554	-0.318905	-0.126713	-0.396808	0.511235	0.296613	0.0525989	-0.162023	-0.311519	0.137889
ENSMUSG00000002342	234371	Tmem161a	transmembrane protein 161A [Source:MGI Symbol;Acc:MGI:2384577]	chr8:72696055-72707780	protein_coding	6.99e-05	0.0512167	0.946294	0.0271887	0.000331148	0.118103	0.993791	0.146097	0.310971	0.520436	0.137245	0.170231	0.277104	0.22285	0.127255	0.0848852	-0.00327411	-0.00682288	-0.109003	-0.00438155	-0.0371414	-0.304408	-0.118993	-0.0897278	-0.270893	0.284721	0.178024	-0.0308703	-0.137568	-0.316378	-0.076355
ENSMUSG00000028441	73721	1110017D15Rik	RIKEN cDNA 1110017D15 gene [Source:MGI Symbol;Acc:MGI:1920971]	chr4:41451842-41464566	protein_coding	0.00194361	0.247244	0.852202	0.00748013	0.00601361	0.371957	0.993791	0.0840711	0.679618	1.18068	0.374501	0.347298	0.115961	0.584531	0.27273	0.512625	0.323904	-0.176301	0.0756933	0.163375	-0.239753	-0.772452	-0.0260779	0.328702	-0.945931	0.645525	0.371462	0.0966676	-0.177396	-0.710261	0.332337
ENSMUSG00000040490	70530	Lrfn2	leucine rich repeat and fibronectin type III domain containing 2 [Source:MGI Symbol;Acc:MGI:1917780]	chr17:49071504-49237113	protein_coding	0.00025807	0.0408873	0.857325	0.131946	0.00103369	0.0993113	0.993791	0.298454	0.697784	0.782673	0.340373	0.232257	0.681701	0.249393	0.166662	0.0621678	-0.0228345	-0.0429517	-0.272211	-0.0501085	-0.0389182	-0.576231	-0.445921	-0.220198	-0.358464	0.513272	0.289981	-0.0970264	-0.320317	-0.278359	-0.016922
ENSMUSG00000075297	667281	H60b	histocompatibility 60b [Source:MGI Symbol;Acc:MGI:3649078]	chr10:21878192-22008855	protein_coding	0.00140516	0.00919808	0.649453	0.321256	0.00454214	0.0299638	0.993791	0.498161	0.817912	0.378198	0.895073	0.242087	0.442995	0.56454	0.527183	0.7272	0.139263	0.28774	0.144897	-0.368602	-0.235654	0.474081	-0.222992	0.116511	0.304587	0.583317	0.56548	0.0508244	0.0329866	-0.0980937	-0.351857
ENSMUSG00000073700	242785	Klhl21	kelch-like 21 [Source:MGI Symbol;Acc:MGI:1919288]	chr4:151382712-151391989	protein_coding	0.000178792	0.0163607	0.545432	0.0074038	0.000752577	0.0481781	0.989308	0.0836571	0.321119	0.438547	0.228648	0.147999	0.281531	0.231106	0.232353	-0.0574694	0.15729	0.0405687	-0.0384836	0.135775	0.117701	-0.166872	-0.0347792	-0.0696927	-0.322325	0.284078	0.17188	0.0737876	-0.0384106	-0.440801	-0.044688
ENSMUSG00000020869	98238	Lrrc59	leucine rich repeat containing 59 [Source:MGI Symbol;Acc:MGI:2138133]	chr11:94490881-94506730	protein_coding	3.1e-13	6.69e-12	0.207074	0.89008	8.64e-12	2.28e-10	0.697351	0.936171	0.229223	0.216507	0.213231	0.188347	0.139505	0.24113	0.246795	0.137203	0.0866679	-0.0478497	-0.0429435	-0.0177192	-0.00305023	-0.0232262	-0.00937915	-0.0688637	0.006165	0.211827	0.191158	-0.0054611	-0.0261298	-0.0527454	-0.0643715
ENSMUSG00000046719	104079	Nxph3	neurexophilin 3 [Source:MGI Symbol;Acc:MGI:1336188]	chr11:95370959-95376084	protein_coding	0.00295697	0.374988	0.998784	0.123115	0.00859694	0.496371	0.998988	0.287413	0.635573	0.922822	0.467173	0.347563	0.520992	0.298367	0.214736	0.00735329	-0.0393354	-0.0432818	-0.0432278	-0.0691032	-0.153916	-0.667737	-0.295664	-0.409312	-0.483004	0.593282	0.260362	-0.0487371	-0.381657	-0.398808	0.035458
ENSMUSG00000053293	107939	Pom121	nuclear pore membrane protein 121 [Source:MGI Symbol;Acc:MGI:2137624]	chr5:135851811-135870616	protein_coding	0.00209188	0.00422786	0.759494	0.118791	0.00640991	0.0159948	0.993791	0.282126	0.363904	0.36596	0.225926	0.273281	0.506943	0.250976	0.162422	-0.0230439	0.0545909	0.0388613	-0.174719	0.0801819	0.197631	-0.0761231	-0.238224	-0.216143	-0.230718	0.307268	0.224324	-0.000271322	-0.0832149	-0.238268	-0.00782117
ENSMUSG00000059659	NA	Gm10069	predicted gene 10069 [Source:MGI Symbol;Acc:MGI:3641875]	chr6:128388575-128425835	antisense_RNA	0.000457113	0.0359918	0.518492	0.81323	0.00169923	0.0898344	0.976944	0.887932	0.53	0.747585	0.878385	1.03404	0.638854	0.161106	0.336725	0.777195	0.00845038	0.21417	0.461675	0.437281	0.117304	-0.372308	-0.0799855	0.180433	-0.0761618	0.797503	0.47847	0.280394	-0.038639	-0.734462	-0.377906
ENSMUSG00000022099	13829	Epb4.9	dematin actin binding protein [Source:MGI Symbol;Acc:MGI:99670]	chr14:71000870-71035985	protein_coding	2.16e-05	0.0028233	0.511493	0.0309635	0.000116834	0.0114368	0.974103	0.15333	0.50861	0.642679	0.254755	0.279524	0.500477	0.306758	0.335145	0.0877529	-0.0534518	-0.110993	-0.268052	-0.0407967	-0.0615849	-0.446915	-0.187661	-0.232568	-0.357644	0.421392	0.307533	-0.118323	-0.232182	-0.294814	-0.0554937
ENSMUSG00000068744	56742	Psrc1	proline/serine-rich coiled-coil 1 [Source:MGI Symbol;Acc:MGI:1913099]	chr3:108186557-108191349	protein_coding	3.35e-06	0.00404037	0.852348	0.964131	2.2e-05	0.0153927	0.993791	0.978214	0.374908	0.906786	0.284068	0.143162	0.420091	0.499358	0.195334	0.123155	-0.0520844	0.17245	0.0112677	0.105509	-0.00690138	-0.234978	-0.0774661	0.0855011	0.00769977	0.427231	0.309485	0.0592856	-0.0584611	-0.169866	-0.118281
ENSMUSG00000046722	57912	Cdc42se1	CDC42 small effector 1 [Source:MGI Symbol;Acc:MGI:1889510]	chr3:95032454-95040531	protein_coding	9.72e-07	0.00157258	0.56597	0.0020557	7.26e-06	0.00695044	0.993791	0.0432878	0.346645	0.397086	0.155518	0.135165	0.268562	0.191962	0.175913	0.126331	0.00234309	-0.0883814	-0.114063	-0.0632559	-0.0757396	-0.293506	-0.0936682	-0.0720896	-0.283174	0.258604	0.190692	-0.0658393	-0.133751	-0.306708	-0.0893731
ENSMUSG00000033961	269870	Zfp446	zinc finger protein 446 [Source:MGI Symbol;Acc:MGI:2442185]	chr7:13562997-13569889	protein_coding	0.000327565	0.0945155	0.281368	0.514494	0.00127207	0.186536	0.798089	0.670319	0.1042	0.184908	0.275796	0.357374	0.123103	0.175919	0.107668	0.170972	0.0288336	0.0668706	0.0649099	0.217831	0.047737	0.0578811	-0.103218	0.0314285	0.0685605	0.230569	0.144415	0.0946113	0.00845704	-0.0192729	0.00677787
ENSMUSG00000022790	207683	Igsf11	immunoglobulin superfamily, member 11 [Source:MGI Symbol;Acc:MGI:2388477]	chr16:38901384-39027472	protein_coding	5.88e-06	0.000586513	0.347146	0.202795	3.67e-05	0.00302994	0.866901	0.378668	0.186462	0.202787	0.294135	0.152926	0.11195	0.20858	0.138814	0.203382	0.126003	0.0445328	0.0490432	-0.0699076	0.0514915	0.0503257	-0.106277	-0.0194519	0.0952717	0.209077	0.165682	0.0374178	-0.00597804	0.0324474	-0.0254065
ENSMUSG00000087306	NA	A230004M16Rik	RIKEN cDNA A230004M16 gene [Source:MGI Symbol;Acc:MGI:2445050]	chr11:41523644-41786819	processed_transcript	6.35e-05	0.00666683	0.479486	0.023288	0.000303738	0.0231155	0.961464	0.13636	-0.395965	0.198593	1.38449	0.877769	0.0642361	0.490605	0.880734	0.663923	-0.0942501	0.195202	0.578969	0.22121	0.365951	0.487214	0.075209	0.00736362	0.787144	0.516223	0.524874	0.225282	0.233934	0.348649	-0.213213
ENSMUSG00000044881	68185	Chchd8	cytochrome c oxidase assembly factor 4 [Source:MGI Symbol;Acc:MGI:1915435]	chr7:107685414-107689083	protein_coding	0.000661356	0.0240647	0.519499	0.525517	0.0023424	0.0656416	0.977755	0.679067	0.467368	0.0140693	0.359599	0.555368	0.140701	0.232044	0.358033	0.406151	0.22278	0.139757	0.176642	0.0762641	-0.103887	0.357731	0.175076	-0.0729534	0.109643	0.349101	0.284232	0.153861	0.0889917	-0.2357	-0.191483
ENSMUSG00000001419	17261	Mef2d	myocyte enhancer factor 2D [Source:MGI Symbol;Acc:MGI:99533]	chr3:87946094-87976208	protein_coding	0.000352387	0.0207073	0.626805	0.125132	0.0013566	0.0583011	0.993791	0.28996	0.308139	0.318325	0.0994388	0.0821984	0.264703	0.163782	0.0941077	-0.085013	0.0884489	-0.000429373	-0.125606	-0.0251891	0.0450132	-0.154972	-0.130938	-0.1924	-0.148911	0.202025	0.109395	-0.015694	-0.108324	-0.189786	-0.0565691
ENSMUSG00000029581	14086	Fscn1	fascin actin-bundling protein 1 [Source:MGI Symbol;Acc:MGI:1352745]	chr5:143721822-143735064	protein_coding	1.31e-05	0.00469796	0.475373	0.0140379	7.51e-05	0.0175066	0.958856	0.108914	0.605915	0.847135	0.450344	0.641027	0.630105	0.429598	0.473711	0.274783	-0.121949	-0.194399	-0.37097	-0.103555	-0.0977591	-0.611936	-0.347603	-0.4698	-0.588714	0.636105	0.452049	-0.197718	-0.381774	-0.303572	0.0874241
ENSMUSG00000005378	66138	Wbscr22	Williams Beuren syndrome chromosome region 22 [Source:MGI Symbol;Acc:MGI:1913388]	chr5:135528627-135541029	protein_coding	5.85e-06	0.0170502	0.964655	0.0429605	3.65e-05	0.0497982	0.993791	0.175155	0.429005	0.591001	0.264369	0.351178	0.332559	0.316518	0.192626	0.165389	-0.0306347	0.0231314	-0.0198524	0.103965	-0.12708	-0.251352	-0.0915948	-0.0818238	-0.297601	0.408888	0.251773	0.0191524	-0.137963	-0.334265	-0.0175119
ENSMUSG00000021127	12192	Zfp36l1	zinc finger protein 36, C3H type-like 1 [Source:MGI Symbol;Acc:MGI:107946]	chr12:81208547-81214200	protein_coding	7.21e-05	0.0253259	0.286317	0.950881	0.000340664	0.0685211	0.804034	0.971428	0.310978	0.327811	0.515262	0.27418	0.289244	0.20882	0.195639	0.253466	0.133207	0.0961094	0.223151	-0.182447	0.111473	-0.0228812	-0.096472	-0.20316	0.00777254	0.357058	0.236793	0.0675051	-0.0527601	-0.70042	-0.640688
ENSMUSG00000035629	100502698	1700021K19Rik	RUN domain and cysteine-rich domain containing, Beclin 1-interacting protein [Source:MGI Symbol;Acc:MGI:1915160]	chr16:32821593-32878052	protein_coding	0.000587105	0.00346391	0.810499	0.0457923	0.00211467	0.0135127	0.993791	0.180062	0.241986	0.268805	0.18185	0.139811	0.320734	0.125662	0.15613	-0.00652515	0.00997826	0.0508309	-0.0924064	0.0487524	0.0887264	-0.0923121	-0.118127	-0.097584	-0.186345	0.208113	0.149	0.00428878	-0.0548243	-0.2049	-0.0142662
ENSMUSG00000047821	94092	Trim16	tripartite motif-containing 16 [Source:MGI Symbol;Acc:MGI:2137356]	chr11:62633533-62691164	protein_coding	0.00103164	0.00765562	0.420986	0.547838	0.00346147	0.0258945	0.92603	0.696156	0.417049	0.475787	0.373757	0.265915	0.569063	0.175506	0.16472	0.128107	0.0924084	0.31464	0.137401	0.0662963	0.244422	0.0143587	-0.0716363	-0.0715118	-0.0972669	0.383127	0.259349	0.152686	0.0289083	-0.519098	-0.269145
ENSMUSG00000052142	320484	Rasal3	RAS protein activator like 3 [Source:MGI Symbol;Acc:MGI:2444128]	chr17:32527404-32540728	protein_coding	0.000949087	0.0686048	0.0281112	0.117002	0.00321419	0.147618	0.221228	0.280651	0.833417	0.235911	0.234194	0.300334	0.409553	0.215587	0.377092	0.103033	0.452216	0.0536545	0.0275286	0.547722	0.0283517	0.0333304	0.170427	0.350421	0.323189	0.400964	0.276316	0.27028	0.145632	-0.146376	-0.199285
ENSMUSG00000005447	18476	Pafah1b3	platelet-activating factor acetylhydrolase, isoform 1b, subunit 3 [Source:MGI Symbol;Acc:MGI:108414]	chr7:26079868-26083205	protein_coding	0.000203611	0.0647267	0.562857	0.53674	0.000840834	0.141778	0.993791	0.687508	0.434981	0.674116	0.545166	0.740805	0.441951	0.272644	0.254951	0.43198	0.146709	0.275949	0.184077	0.258382	0.153678	-0.125523	-0.106138	-0.0504428	-0.153113	0.598767	0.350382	0.216279	-0.0321063	-0.312194	0.0571986
ENSMUSG00000090071	12570	Cdk5r2	cyclin-dependent kinase 5, regulatory subunit 2 (p39) [Source:MGI Symbol;Acc:MGI:1330828]	chr1:74901308-74904205	protein_coding	0.000332449	0.00268088	0.00361781	0.00676877	0.00128864	0.0109263	0.0501633	0.0801965	0.318945	0.419329	0.120706	0.246077	0.211791	0.296454	0.341822	0.14281	0.0227712	-0.246016	-0.404124	-0.183129	-0.0843828	-0.368892	-0.183008	-0.286397	-0.342826	0.276265	0.248219	-0.202625	-0.23067	-0.134883	0.00531898
ENSMUSG00000074364	259300	Ehd2	EH-domain containing 2 [Source:MGI Symbol;Acc:MGI:2154274]	chr7:16532126-16553116	protein_coding	3.19e-06	0.00328851	0.232627	0.683784	2.12e-05	0.0129317	0.735567	0.800123	0.5355	0.276776	0.291841	0.243554	0.381911	0.163026	0.223084	0.0437154	0.218413	0.0850229	0.173451	0.0183858	0.0648241	-0.0287268	0.104695	-0.181453	0.0500297	0.336918	0.202934	0.123818	-0.0101653	-0.0486965	0.0250919
ENSMUSG00000038048	620292	Cntnap5c	contactin associated protein-like 5C [Source:MGI Symbol;Acc:MGI:3646013]	chr17:57908793-58549965	protein_coding	0.000386738	0.0275079	0.954847	0.838132	0.00147069	0.0730621	0.993791	0.904011	0.272417	-0.00990204	0.483525	0.705064	0.340736	0.24435	0.352733	0.358096	-0.0787985	-0.0939727	0.0994062	-0.0311564	-0.0104797	0.160279	-0.0313852	-0.378124	0.0398997	0.362776	0.323979	-0.0261304	-0.0649275	-0.0432986	-0.109329
ENSMUSG00000040010	20539	Slc7a5	solute carrier family 7 (cationic amino acid transporter, y+ system), member 5 [Source:MGI Symbol;Acc:MGI:1298205]	chr8:124404852-124431794	protein_coding	0.000472669	0.199426	0.386339	0.024438	0.00174715	0.318526	0.901842	0.139614	0.31683	0.342652	0.221309	0.168165	0.132163	0.152679	0.15901	0.127663	0.0780313	-0.0773146	-0.168624	-0.124048	-0.106636	-0.267288	-0.230924	-0.164551	-0.269451	0.262239	0.142879	-0.0729889	-0.192349	0.0793499	0.275812
ENSMUSG00000029312	246293	Klhl8	kelch-like 8 [Source:MGI Symbol;Acc:MGI:2179430]	chr5:104290792-104340478	protein_coding	2.97e-06	0.000126239	0.615593	0.000274913	1.99e-05	0.000801975	0.993791	0.0128427	0.251185	0.366691	0.168359	0.142928	0.332136	0.224756	0.114956	0.0463974	-0.0818984	-0.0466436	-0.100974	-0.00224067	-0.000947819	-0.188578	-0.154377	-0.0987717	-0.307515	0.232291	0.179561	-0.0579391	-0.110669	-0.333152	-0.0835767
ENSMUSG00000022639	NA	5330426P16Rik	Dppa2 upstream binding RNA [Source:MGI Symbol;Acc:MGI:1915440]	chr16:50719210-50733062	lincRNA	0.00017266	0.0133826	0.668252	0.341575	0.000731573	0.0408444	0.993791	0.518099	0.184179	0.0356967	0.591734	0.462918	0.177293	0.228633	0.280757	0.403694	-0.108497	-0.0835422	0.208905	0.000622475	-0.115383	0.109395	-0.102072	-0.0586024	0.143069	0.318632	0.272594	0.00437204	-0.0416655	-0.244671	-0.383369
ENSMUSG00000024212	64144	Mllt1	myeloid/lymphoid or mixed-lineage leukemia; translocated to, 1 [Source:MGI Symbol;Acc:MGI:1927238]	chr17:57031835-57075036	protein_coding	8.63e-05	0.0105093	0.8684	0.0736261	0.00039924	0.0333964	0.993791	0.223362	0.716713	0.885575	0.240988	0.270884	0.713552	0.356849	0.313212	0.102845	-0.0216209	0.0215914	-0.274719	0.0155371	-0.024782	-0.507135	-0.202495	-0.152501	-0.410177	0.52854	0.371615	-0.0648028	-0.221728	-0.537973	-0.192599
ENSMUSG00000042787	208194	Exog	endo/exonuclease (5'-3'), endonuclease G-like [Source:MGI Symbol;Acc:MGI:2143333]	chr9:119353841-119374835	protein_coding	4.11e-09	2.01e-05	0.786512	0.347433	4.96e-08	0.000158531	0.993791	0.523157	0.263264	0.3343	0.276966	0.0909938	0.240201	0.182596	0.213857	0.0998024	-0.0220689	-0.0252823	-0.0222074	-0.0802223	-0.0451315	-0.176986	-0.0853171	-0.0714136	-0.0641064	0.241381	0.184114	-0.0374452	-0.0947119	-0.163336	-0.136674
ENSMUSG00000022510	22061	Trp63	transformation related protein 63 [Source:MGI Symbol;Acc:MGI:1330810]	chr16:25683649-25892388	protein_coding	0.000125276	0.00440397	0.301979	0.103644	0.000552881	0.0165669	0.823112	0.263632	0.922849	0.827746	1.02163	0.0769676	0.737346	0.324208	0.804556	0.588705	0.2042	0.607369	0.0600905	-0.39843	0.0186978	0.103832	-0.156985	0.113307	0.542393	0.712298	0.613704	0.118308	0.019713	0.060723	-0.363363
ENSMUSG00000040372	81006	Gpr63	G protein-coupled receptor 63 [Source:MGI Symbol;Acc:MGI:2135884]	chr4:24893354-24936580	protein_coding	0.000215681	0.0152479	0.259141	0.491134	0.00088346	0.0454583	0.772887	0.65076	0.41669	0.153713	0.410223	0.161905	0.411505	0.0223205	0.139088	0.134988	-0.00556258	0.0391053	0.239442	-0.179242	-0.010748	-0.0922876	-0.0316931	-0.206159	-0.0886708	0.285633	0.176975	0.0234357	-0.0852219	-0.0965736	0.0155329
ENSMUSG00000034006	66943	Pqlc1	PQ loop repeat containing 1 [Source:MGI Symbol;Acc:MGI:1914193]	chr18:80449831-80489664	protein_coding	7.78e-06	0.00782135	0.923769	0.0565101	4.73e-05	0.0263214	0.993791	0.19813	0.714912	0.779733	0.20975	0.249825	0.575068	0.390935	0.232728	0.0545838	0.113061	-0.0474578	-0.0349587	0.136021	-0.0267823	-0.436256	-0.0119808	-0.0592202	-0.366417	0.488555	0.313329	0.0416663	-0.13356	-0.46843	-0.0603471
ENSMUSG00000033685	22228	Ucp2	uncoupling protein 2 (mitochondrial, proton carrier) [Source:MGI Symbol;Acc:MGI:109354]	chr7:107641646-107650729	protein_coding	4.77e-05	0.034853	0.653862	0.467382	0.000235458	0.0877372	0.993791	0.628839	0.621868	0.83845	0.571426	0.547224	0.424954	0.447546	0.572663	0.177965	0.193399	-0.15648	-0.341127	0.0423343	-0.00351513	-0.547383	-0.33989	-0.326925	-0.197482	0.644742	0.405782	-0.0654684	-0.304428	0.0866522	0.218666
ENSMUSG00000043460	207393	Elfn2	leucine rich repeat and fibronectin type III, extracellular 2 [Source:MGI Symbol;Acc:MGI:3608416]	chr15:78500252-78548743	protein_coding	0.00279175	0.0181354	0.673138	0.0561441	0.00819794	0.0523934	0.993791	0.197534	0.538963	0.506043	0.265145	0.28215	0.643611	0.116859	0.263142	0.0386678	0.0325072	0.0117124	-0.30775	0.034609	0.137155	-0.377472	-0.309753	-0.208873	-0.380416	0.398075	0.26557	-0.0572303	-0.189736	-0.411598	-0.0884121
ENSMUSG00000044933	20607	Sstr3	somatostatin receptor 3 [Source:MGI Symbol;Acc:MGI:98329]	chr15:78367245-78374975	protein_coding	0.00236615	0.0218465	0.00724105	0.0182014	0.00713104	0.060698	0.0844943	0.122895	0.265564	0.434325	0.107726	0.0640283	0.164479	0.252326	0.304595	0.136666	-0.105774	-0.199642	-0.365071	-0.245621	-0.20686	-0.381641	-0.168202	-0.172983	-0.30975	0.217911	0.214516	-0.229027	-0.232422	-0.00541481	0.0753078
ENSMUSG00000032553	20818	Srprb	signal recognition particle receptor, B subunit [Source:MGI Symbol;Acc:MGI:102964]	chr9:103090163-103104667	protein_coding	2.3e-05	0.00246884	0.485399	0.608281	0.000123661	0.0101925	0.962733	0.744686	0.427038	0.380453	0.0710416	0.159035	0.287736	0.258058	0.236692	0.0933826	0.10683	-0.0506359	-0.17488	0.00760627	-0.0324723	-0.173032	-0.00923006	-0.0580464	-0.054994	0.259392	0.218967	-0.02777	-0.0681951	-0.22065	-0.193426
ENSMUSG00000036398	76497	Ppp1r11	protein phosphatase 1, regulatory (inhibitor) subunit 11 [Source:MGI Symbol;Acc:MGI:1923747]	chr17:37085101-37088886	protein_coding	0.00230209	0.0774805	0.650416	0.00574276	0.00696663	0.161554	0.993791	0.0736774	0.175556	0.365313	0.186204	0.171793	0.19301	0.11262	0.230632	0.105534	-0.0967191	-0.0663297	-0.130606	-0.0448454	-0.0792647	-0.319023	-0.0861782	-0.111105	-0.322469	0.224717	0.160449	-0.084625	-0.148893	-0.172972	0.064872
ENSMUSG00000009293	22213	Ube2g2	ubiquitin-conjugating enzyme E2G 2 [Source:MGI Symbol;Acc:MGI:1343188]	chr10:77084820-77108938	protein_coding	5.62e-05	0.00281144	0.964465	0.0603655	0.000272918	0.0113982	0.993791	0.204254	0.400196	0.592857	0.246424	0.0724511	0.466258	0.277262	0.251093	-0.0332437	-0.0649348	0.018858	-0.0892216	0.0199366	0.00112753	-0.296737	-0.0845517	-0.0857582	-0.271452	0.327982	0.240342	-0.0288405	-0.11648	-0.292426	-0.0498139
ENSMUSG00000033016	18018	Nfatc1	nuclear factor of activated T cells, cytoplasmic, calcineurin dependent 1 [Source:MGI Symbol;Acc:MGI:102469]	chr18:80802744-80910010	protein_coding	0.000225605	0.0485247	0.804	0.603502	0.000919228	0.113155	0.993791	0.740741	0.458646	0.0638649	0.112391	0.442414	0.270707	0.111559	0.205531	0.217906	0.0801854	0.00366288	-0.0805057	0.133782	-0.107754	0.0513574	0.0126342	-0.0907262	0.0699643	0.269329	0.201426	0.034281	-0.033622	-0.0609056	-0.0965889
ENSMUSG00000032171	23988	Pin1	protein (peptidyl-prolyl cis/trans isomerase) NIMA-interacting 1 [Source:MGI Symbol;Acc:MGI:1346036]	chr9:20456374-20471228	protein_coding	0.000619409	0.00389056	0.455186	0.0248076	0.00221092	0.0149072	0.94748	0.140744	0.401161	0.4837	0.223188	0.197503	0.506378	0.162397	0.297447	0.115614	-0.129283	-0.0855369	-0.256025	-0.0360802	-0.0240652	-0.40684	-0.181766	-0.117969	-0.349702	0.326388	0.270459	-0.126731	-0.18266	-0.195783	0.0271881
ENSMUSG00000041974	224008	2310008H04Rik	scaffolding protein involved in DNA repair [Source:MGI Symbol;Acc:MGI:1924834]	chr16:15889120-16147144	protein_coding	0.00210389	0.0119276	0.136034	0.120513	0.00643864	0.0372098	0.565643	0.283874	0.0791406	0.344512	0.430133	0.452558	-0.216075	0.14648	0.287707	0.458774	0.197783	0.270382	0.132783	0.278866	-0.0974325	0.0723505	-0.00964303	0.285083	0.257966	0.326586	0.169222	0.219953	0.0625895	-0.0959913	-0.134004
ENSMUSG00000024829	353242	Mrpl21	mitochondrial ribosomal protein L21 [Source:MGI Symbol;Acc:MGI:2660674]	chr19:3282701-3293037	protein_coding	0.000137704	0.0691944	0.770277	0.180546	0.000601727	0.148514	0.993791	0.354275	0.184067	0.275806	0.205971	0.236643	0.0333509	0.156806	0.12193	0.192298	-0.0111492	-0.0646804	-0.0734831	-0.0773687	-0.161866	-0.18368	-0.157524	-0.121714	-0.12297	0.225622	0.126096	-0.0566703	-0.156196	-0.125239	-0.0589398
ENSMUSG00000027335	11550	Adra1d	adrenergic receptor, alpha 1d [Source:MGI Symbol;Acc:MGI:106673]	chr2:131371386-131388221	protein_coding	0.00302389	0.12481	0.876972	0.210769	0.00876373	0.228623	0.993791	0.387596	0.700765	0.861403	0.44732	0.412215	0.691725	0.349755	0.294549	-0.0874731	-0.00441637	-0.087529	-0.304513	0.184162	-0.0134565	-0.599177	-0.457285	-0.315526	-0.394528	0.605426	0.312139	-0.0530741	-0.346361	-0.379712	-0.0382583
ENSMUSG00000015599	106763	Ttbk1	tau tubulin kinase 1 [Source:MGI Symbol;Acc:MGI:2147036]	chr17:46579197-46624824	protein_coding	0.000178799	0.00591118	0.849607	0.194204	0.000752577	0.0209413	0.993791	0.369165	0.53247	0.517639	0.374913	0.576471	0.63765	0.31265	0.325081	0.172383	0.012242	-0.0116332	-0.20192	0.139524	0.117421	-0.216622	-0.251751	-0.264564	-0.266381	0.500373	0.361941	-0.0154469	-0.153879	-0.340983	-0.0900482
ENSMUSG00000042472	52708	Zfp410	zinc finger protein 410 [Source:MGI Symbol;Acc:MGI:1289280]	chr12:85657864-85684873	protein_coding	1.04e-08	1.07e-05	0.688468	0.401654	1.16e-07	9.13e-05	0.993791	0.570577	0.10988	0.24815	0.232904	0.264488	0.031057	0.14074	0.236323	0.212308	0.0395864	0.0720362	-0.0146827	0.0407985	-0.0392366	-0.0353743	-0.0112636	-0.0113818	-0.0510887	0.213855	0.155107	0.0344346	-0.0243141	-0.133015	-0.0474919
ENSMUSG00000028793	75234	Rnf19b	ring finger protein 19B [Source:MGI Symbol;Acc:MGI:1922484]	chr4:128735315-128763330	protein_coding	3.95e-05	0.0320208	0.28094	0.090345	0.000199412	0.0821741	0.79734	0.24616	0.101929	0.200991	0.292825	0.24111	0.119988	0.117591	0.200705	0.0959456	-0.0734578	-0.097803	-0.12831	-0.0698531	-0.0553986	-0.181203	-0.220429	-0.215017	-0.143584	0.209214	0.133557	-0.092356	-0.168012	0.00249114	0.0537193
ENSMUSG00000031762	17750	Mt2	metallothionein 2 [Source:MGI Symbol;Acc:MGI:97172]	chr8:96696318-96697667	protein_coding	5.44e-05	0.0341973	0.961656	0.120421	0.000265212	0.0864928	0.993791	0.283851	0.761302	0.789473	0.656273	0.453534	0.582226	0.251617	0.467118	0.388396	-0.176052	-0.12543	-0.000963631	-0.0526125	-0.355128	-0.663286	-0.190119	-0.117751	-0.45468	0.665146	0.422339	-0.0887645	-0.331571	0.137881	0.503796
ENSMUSG00000031684	76775	Slc10a7	solute carrier family 10 (sodium/bile acid cotransporter family), member 7 [Source:MGI Symbol;Acc:MGI:1924025]	chr8:81033034-81258104	protein_coding	3.44e-05	0.0378962	0.532434	0.18402	0.000176327	0.0935653	0.981469	0.358481	0.0992159	0.306699	0.334262	0.344724	0.069315	0.173054	0.148291	0.253348	-0.0046817	0.0256145	0.187259	0.0484296	-0.0345826	-0.10803	0.00128795	-0.0429468	-0.141212	0.271225	0.161002	0.0641553	-0.046068	-0.273743	-0.0683754
ENSMUSG00000060147	20719	Serpinb6a	serine (or cysteine) peptidase inhibitor, clade B, member 6a [Source:MGI Symbol;Acc:MGI:103123]	chr13:34009587-34094863	protein_coding	0.000336317	0.0115806	0.420633	0.16657	0.00130089	0.0362274	0.92603	0.338313	0.218261	0.172009	0.218637	0.256126	0.0513531	0.146359	0.102549	0.283465	0.0719701	0.115934	0.111749	-0.0449185	-0.0949373	0.0902835	-0.00433885	-0.0175798	0.125795	0.216258	0.145931	0.0636838	-0.00664313	-0.0955093	-0.157621
ENSMUSG00000031753	102339	Cog4	component of oligomeric golgi complex 4 [Source:MGI Symbol;Acc:MGI:2142808]	chr8:113370300-113406327	protein_coding	1.2e-05	0.00504721	0.460481	0.0828221	6.95e-05	0.0185069	0.949975	0.235625	0.340935	0.366665	0.170234	0.0381435	0.262974	0.174647	0.204877	-0.00800421	-0.00958385	-0.0858572	-0.157975	-0.0344592	-0.0875453	-0.277875	-0.123332	-0.0806069	-0.162829	0.228994	0.158623	-0.0719688	-0.14234	-0.212343	-0.121483
ENSMUSG00000041592	237979	Sdk2	sidekick cell adhesion molecule 2 [Source:MGI Symbol;Acc:MGI:2443847]	chr11:113637488-113928560	protein_coding	0.00146106	0.040357	0.963761	0.0764406	0.00470416	0.0982348	0.993791	0.22766	0.343001	0.172728	0.460668	0.459465	0.352022	0.34559	0.221028	0.190324	0.0872292	0.0078202	-0.0918881	-0.0505951	0.0962506	0.180683	-0.331528	-0.319736	-0.320469	0.358965	0.277241	-0.0118584	-0.0935826	-0.209713	0.098898
ENSMUSG00000085947	NA	2310069G16Rik	NA	chr15:44619128-44637573	NA	0.00114355	0.146067	0.386876	0.295142	0.00379096	0.254882	0.902028	0.472419	0.27147	0.187738	0.602306	0.338135	0.182314	0.197272	0.221832	0.287483	-0.151317	0.151785	0.265409	0.132184	-0.240473	0.161319	-0.115065	0.0815326	0.175973	0.349912	0.222225	0.0995153	-0.0281716	-0.185135	-0.261593
ENSMUSG00000031168	13595	Ebp	phenylalkylamine Ca2+ antagonist (emopamil) binding protein [Source:MGI Symbol;Acc:MGI:107822]	chrX:7762255-7770838	protein_coding	2.86e-06	0.00530529	0.993238	0.167828	1.93e-05	0.0192604	0.997372	0.339921	0.360221	0.412464	0.302615	0.231088	0.287881	0.196278	0.229396	0.143045	0.0271932	-0.0125427	0.0321136	-0.0350657	-0.0451471	-0.228729	-0.0411055	-0.123108	-0.154315	0.326597	0.21415	0.00292461	-0.109522	-0.219433	-0.0621933
ENSMUSG00000002550	22245	Uck1	uridine-cytidine kinase 1 [Source:MGI Symbol;Acc:MGI:98904]	chr2:32110322-32115879	protein_coding	0.00106971	0.0243487	0.531467	0.0857227	0.00357123	0.0663053	0.981469	0.23968	0.419507	0.456392	0.150939	0.126814	0.355018	0.175849	0.31861	0.075029	-0.0850096	-0.0705017	-0.241208	-0.0658277	-0.149499	-0.351046	-0.073537	-0.117613	-0.251095	0.288413	0.231126	-0.115637	-0.172923	-0.266749	-0.13129
ENSMUSG00000027894	229706	Slc6a17	solute carrier family 6 (neurotransmitter transporter), member 17 [Source:MGI Symbol;Acc:MGI:2442535]	chr3:107270261-107321136	protein_coding	0.000438033	0.0019386	0.551693	0.0325691	0.00163733	0.00828827	0.992042	0.156274	0.154867	0.183028	0.259755	0.302958	0.242634	0.153972	0.291492	0.104066	0.0299175	-0.0378836	-0.162928	0.0270542	0.117685	-0.0669394	-0.131191	-0.171838	-0.213616	0.225152	0.198041	-0.03596	-0.0630709	-0.0339181	0.143738
ENSMUSG00000073102	381738	Ccdc164	dynein regulatory complex subunit 1 [Source:MGI Symbol;Acc:MGI:2685906]	chr5:30607714-30669193	protein_coding	0.000654489	0.00740906	0.00758817	0.590052	0.00232088	0.0252118	0.0876376	0.729834	0.0279589	0.391903	0.253227	0.129433	0.0687341	0.203934	0.240808	0.278429	-0.182471	-0.156554	-0.281246	-0.204402	-0.141696	-0.344523	-0.293665	-0.0554066	-0.057995	0.200631	0.197976	-0.206168	-0.208823	-0.00402655	-0.1522
ENSMUSG00000048572	226040	E030010A14Rik	transmembrane protein 252 [Source:MGI Symbol;Acc:MGI:3583948]	chr19:24748298-24754351	protein_coding	0.000612012	0.00419217	0.977723	0.00146635	0.00218825	0.0158925	0.995256	0.0352246	0.805232	1.53053	0.142956	0.655206	1.06053	0.777462	0.552021	0.886022	-0.00618431	0.0498874	-0.233294	-0.167368	0.249113	-0.703184	0.17577	0.0634478	-1.26092	0.783482	0.819009	-0.0892398	-0.0537132	-1.42883	-0.257153
ENSMUSG00000063535	76373	Zfp773	zinc finger protein 773 [Source:MGI Symbol;Acc:MGI:1923623]	chr7:7083189-7089666	protein_coding	0.000102665	0.0388008	0.94325	0.177502	0.000463114	0.0951907	0.993791	0.351028	0.309235	0.583631	0.387215	0.302529	0.268219	0.339231	0.317993	0.0438997	-0.0449484	-1.94e-06	-0.143243	0.0014819	-0.0859643	-0.244403	-0.212465	-0.257147	-0.200636	0.395653	0.242336	-0.0466779	-0.199995	-0.602892	-0.448934
ENSMUSG00000030811	233902	Fbxl19	F-box and leucine-rich repeat protein 19 [Source:MGI Symbol;Acc:MGI:3039600]	chr7:134890089-134912641	protein_coding	0.00274858	0.0539446	0.87342	0.00997832	0.00808573	0.122861	0.993791	0.0951299	0.42354	0.652047	0.0408018	0.193891	0.501445	0.250182	0.174667	0.107491	-0.0294526	-0.113582	-0.183874	0.0426952	0.0484526	-0.515447	-0.0500083	-0.0437052	-0.503181	0.32757	0.258446	-0.0710533	-0.140177	-0.432047	8.01e-05
ENSMUSG00000032042	67398	Srpr	signal recognition particle receptor ('docking protein') [Source:MGI Symbol;Acc:MGI:1914648]	chr9:35007560-35055758	protein_coding	1.52e-15	2.36e-11	0.456394	0.772619	6.62e-14	7.23e-10	0.947597	0.861692	0.240572	0.290691	0.267737	0.168051	0.1652	0.24873	0.2105	0.160428	0.0364231	0.033669	0.0629832	-0.0382622	-0.0389493	-0.00829209	0.00574629	-0.0458857	0.0133685	0.241763	0.196214	0.0237032	-0.0218452	-0.0917417	-0.081407
ENSMUSG00000031750	76527	Il34	interleukin 34 [Source:MGI Symbol;Acc:MGI:1923777]	chr8:113265529-113330024	protein_coding	0.000642581	0.0634492	0.306278	0.0266201	0.00228529	0.139752	0.828346	0.144378	0.483747	0.719157	0.260753	0.371717	0.474712	0.317698	0.328629	0.115776	-0.201429	-0.219445	-0.397314	-0.0557007	-0.210463	-0.620904	-0.329438	-0.311641	-0.48555	0.458844	0.309204	-0.218472	-0.368112	-0.338732	-0.071654
ENSMUSG00000050623	67077	1700019N12Rik	cation channel sperm associated auxiliary subunit zeta [Source:MGI Symbol;Acc:MGI:1914327]	chr19:6996716-7000070	protein_coding	0.00215023	0.0057904	0.0182865	0.109787	0.00655582	0.0206081	0.16432	0.272005	0.391627	0.61325	0.116693	0.167968	0.105002	0.590772	0.379243	0.267628	0.00916675	-0.326846	-0.476636	-0.347878	-0.277458	-0.349324	-0.214086	-0.248219	-0.300655	0.322385	0.335661	-0.285548	-0.272272	-0.0669657	-0.0518589
ENSMUSG00000024219	224650	Anks1	ankyrin repeat and SAM domain containing 1 [Source:MGI Symbol;Acc:MGI:2446180]	chr17:28046085-28199745	protein_coding	0.00252968	0.033419	0.948163	0.185028	0.00753862	0.0850032	0.993791	0.359148	0.572239	0.68951	0.133287	0.0782001	0.655244	0.223387	0.0930531	0.0108083	-0.0092222	0.142319	-0.100311	0.077352	0.0737827	-0.323803	-0.140544	0.00996026	-0.278729	0.368309	0.245623	0.0275346	-0.0951511	-0.440016	-0.133753
ENSMUSG00000066944	NA	4921513D11Rik	NA	chr17:80025817-80028221	NA	1.21e-05	0.003862	0.474118	0.323008	6.98e-05	0.0148016	0.957908	0.499843	1.12172	0.204665	0.852157	0.675736	0.808777	0.167816	0.658776	0.191879	0.517758	0.151574	0.174899	-0.0418388	0.204811	0.114725	-0.0184818	-0.525696	-0.271775	0.71357	0.456812	0.200598	-0.0561603	-0.453027	0.0193453
ENSMUSG00000025377	78777	2410002I01Rik	TEPSIN, adaptor related protein complex 4 accessory protein [Source:MGI Symbol;Acc:MGI:1926027]	chr11:119951645-119960245	protein_coding	0.00205618	0.009347	0.856367	0.0350636	0.0063124	0.0302755	0.993791	0.160943	0.58782	0.574749	0.204912	0.226937	0.647979	0.319967	0.221726	-0.138435	0.0579095	-0.100103	-0.109534	0.181485	0.118069	-0.354885	-0.0927201	-0.183887	-0.441162	0.398605	0.262809	0.00743923	-0.128356	-0.388113	0.0604879
ENSMUSG00000027474	228788	BC020535	cerebral cavernous malformation 2-like [Source:MGI Symbol;Acc:MGI:2385159]	chr2:152891491-152907671	protein_coding	0.00077422	0.0368321	0.637725	0.363248	0.00268313	0.0914778	0.993791	0.537242	0.368689	0.514362	0.0228758	0.456879	0.369175	0.246692	0.214192	0.268367	-0.0482959	0.0524824	-0.246793	0.117373	-0.0478098	-0.215188	-0.0554766	-0.0711386	-0.169671	0.340702	0.274607	-0.0313084	-0.0974033	0.133274	0.271637
ENSMUSG00000025225	18034	Nfkb2	nuclear factor of kappa light polypeptide gene enhancer in B cells 2, p49/p100 [Source:MGI Symbol;Acc:MGI:1099800]	chr19:46379027-46386780	protein_coding	0.00281468	0.140607	0.602647	0.742676	0.00825204	0.248251	0.993791	0.841294	0.923059	0.869598	0.427159	0.1237	0.503983	0.350227	0.675109	0.196163	-0.0485817	0.0633982	-0.593681	-0.0860055	-0.467658	-0.455973	-0.345731	-0.0135426	-0.104606	0.585879	0.43137	-0.166217	-0.320726	-0.406883	-0.468494
ENSMUSG00000038046	67390	Rnmtl1	mitochondrial rRNA methyltransferase 3 [Source:MGI Symbol;Acc:MGI:1914640]	chr11:76057017-76064321	protein_coding	0.00119402	0.104203	0.965238	0.0479872	0.00393955	0.200446	0.993791	0.183821	0.384397	0.461473	0.163924	0.109921	0.327965	0.152954	0.139359	0.100458	0.00640778	0.0241453	-0.0697457	-0.0811301	-0.0500246	-0.284374	-0.0943114	-0.0905923	-0.288896	0.279929	0.180184	-0.0300807	-0.129826	-0.187438	0.0713772
ENSMUSG00000038797	22691	Zscan2	zinc finger and SCAN domain containing 2 [Source:MGI Symbol;Acc:MGI:99176]	chr7:88005606-88021602	protein_coding	0.00167891	0.0587108	0.85425	0.127294	0.00529733	0.131449	0.993791	0.292829	0.603469	0.408351	0.418282	0.191597	0.480935	0.234942	0.277401	-0.154153	0.00675395	-0.215399	0.044512	0.103493	-0.115781	-0.388808	-0.0963686	-0.242257	-0.310605	0.405425	0.209781	-0.0151599	-0.210803	-0.26621	0.0292348
ENSMUSG00000043439	103551	E130012A19Rik	elongin BC and polycomb repressive complex 2 associated protein [Source:MGI Symbol;Acc:MGI:2143991]	chr11:97488507-97491230	protein_coding	0.000497939	0.0417101	0.504123	0.0314753	0.00182994	0.100725	0.973437	0.15428	0.428384	0.545306	0.0915207	-0.0838997	0.390308	0.232765	0.161923	-0.0409855	0.0830249	-0.123795	-0.22253	-0.0939531	0.0449496	-0.436336	-0.152128	-0.0510389	-0.320348	0.245328	0.186003	-0.0893132	-0.148638	-0.409855	-0.17882
ENSMUSG00000022623	58234	Shank3	SH3/ankyrin domain gene 3 [Source:MGI Symbol;Acc:MGI:1930016]	chr15:89329854-89390892	protein_coding	0.0024105	0.0193213	0.773976	0.102505	0.00724979	0.0550856	0.993791	0.262184	0.406856	0.538662	0.217115	0.374035	0.544721	0.205174	0.262906	0.19939	-0.0366819	-0.0640194	-0.248004	-0.00783723	0.101183	-0.397507	-0.202213	-0.182483	-0.314037	0.384167	0.303048	-0.0891357	-0.170255	-0.269161	-0.0442598
ENSMUSG00000031523	50768	Dlc1	deleted in liver cancer 1 [Source:MGI Symbol;Acc:MGI:1354949]	chr8:37630605-38015690	protein_coding	1.48e-10	2.87e-09	0.398286	0.0229995	2.38e-09	5.7e-08	0.909547	0.135374	0.320376	0.15862	0.228257	0.161438	0.318836	0.208098	0.148539	0.0897535	0.0744676	-0.0369014	0.0208388	-0.0714937	0.0729284	0.0125766	-0.0588791	-0.143178	-0.126777	0.217173	0.191307	-0.00327218	-0.0291379	-0.301612	-0.178107
ENSMUSG00000034412	103724	Tbc1d10a	TBC1 domain family, member 10a [Source:MGI Symbol;Acc:MGI:2144164]	chr11:4086592-4115708	protein_coding	0.0005961	0.135814	0.936641	0.0094416	0.00214024	0.242063	0.993791	0.0929947	0.683441	0.947657	0.491534	0.377273	0.592569	0.404634	0.302425	0.161005	-0.123365	-0.119399	-0.193211	-0.103646	-0.214238	-0.662423	-0.382319	-0.319913	-0.782568	0.624976	0.365158	-0.134905	-0.394723	-0.52368	0.123983
ENSMUSG00000021598	28077	Med10	mediator complex subunit 10 [Source:MGI Symbol;Acc:MGI:106331]	chr13:69948560-69955172	protein_coding	0.00247601	0.186888	0.65249	0.321872	0.00739975	0.304169	0.993791	0.498664	0.340557	0.260977	0.236261	0.188869	0.130539	0.14157	0.137437	0.206466	0.16846	0.0923447	0.0220828	-0.0511565	-0.0415579	-0.0270627	-0.0767412	-0.0335596	-0.122567	0.256666	0.154003	0.0579328	-0.0447304	-0.227937	-0.0474368
ENSMUSG00000019850	21929	Tnfaip3	tumor necrosis factor, alpha-induced protein 3 [Source:MGI Symbol;Acc:MGI:1196377]	chr10:18720516-18735663	protein_coding	2.71e-05	6.68e-05	0.928464	5.99e-05	0.00014274	0.000463257	0.993791	0.005147	0.440255	0.363239	0.191512	-0.0488568	0.360251	0.333952	0.175178	-0.265985	-0.0153093	-0.0691845	0.00768603	0.0759089	-0.0953132	-0.0984713	-0.00864858	-0.14122	-0.437366	0.236537	0.150849	-0.000224727	-0.0859132	-0.616905	-0.179764
ENSMUSG00000040007	228536	Bahd1	bromo adjacent homology domain containing 1 [Source:MGI Symbol;Acc:MGI:2139371]	chr2:118725913-118750464	protein_coding	0.00175803	0.00288034	0.728289	0.0585781	0.00550783	0.0116325	0.993791	0.202005	0.355951	0.301999	0.146655	0.18699	0.443529	0.182547	0.155842	-0.0205889	-0.0394518	-0.0761881	-0.145103	0.0592385	0.0481262	-0.19564	-0.135916	-0.14834	-0.232757	0.247899	0.190332	-0.050376	-0.107942	-0.217986	-0.0356057
ENSMUSG00000024528	67222	Srfbp1	serum response factor binding protein 1 [Source:MGI Symbol;Acc:MGI:1914472]	chr18:52625147-52650592	protein_coding	1.58e-05	0.00422898	0.272818	0.412498	8.86e-05	0.0159948	0.786795	0.580802	0.194272	0.293414	0.251301	0.140421	0.166888	0.179006	0.226344	0.0170477	-0.0506607	-0.100587	0.0492839	-0.142063	-0.0780442	-0.214995	0.0243269	-0.265436	-0.0650334	0.219852	0.147322	-0.0610066	-0.133537	-0.227731	-0.223704
ENSMUSG00000024037	57773	Wdr4	WD repeat domain 4 [Source:MGI Symbol;Acc:MGI:1889002]	chr17:31631068-31657119	protein_coding	0.00203088	0.116245	0.480268	0.0120941	0.00624913	0.2167	0.961785	0.102527	0.290417	0.381638	0.230605	0.220868	0.284153	0.160383	0.19667	0.0404149	-0.122468	-0.14676	-0.18065	-0.0353568	-0.128732	-0.368015	-0.214584	-0.21581	-0.350311	0.280882	0.170405	-0.121309	-0.231785	-0.225544	0.00345805
ENSMUSG00000027612	17391	Mmp24	matrix metallopeptidase 24 [Source:MGI Symbol;Acc:MGI:1341867]	chr2:155600878-155644302	protein_coding	0.000317311	0.00751004	0.901354	0.0363192	0.00123684	0.0254962	0.993791	0.162768	0.421639	0.512384	0.288562	0.192689	0.513938	0.266174	0.158825	0.050364	-0.085194	-0.0841133	-0.111642	0.0288856	0.00710566	-0.330324	-0.24138	-0.11344	-0.323664	0.353819	0.247325	-0.0630159	-0.169509	-0.404309	-0.143661
ENSMUSG00000025083	226250	Afap1l2	actin filament associated protein 1-like 2 [Source:MGI Symbol;Acc:MGI:2147658]	chr19:56986650-57082918	protein_coding	0.000118508	0.0410276	0.724975	0.872579	0.000526799	0.0995366	0.993791	0.925784	0.395192	0.303636	0.335576	0.220955	0.300777	0.14463	0.245965	0.0520618	-0.0995851	-0.0121768	-0.163468	-0.0267312	-0.194	-0.171183	-0.253079	-0.195624	0.0202175	0.31384	0.185859	-0.0754902	-0.203472	-0.174055	-0.269763
ENSMUSG00000005621	233410	Zfp592	zinc finger protein 592 [Source:MGI Symbol;Acc:MGI:2443541]	chr7:88138398-88190250	protein_coding	5.83e-05	0.00102124	0.961062	0.0195618	0.000282261	0.00485637	0.993791	0.126373	0.281465	0.248435	0.178283	0.187391	0.329274	0.16572	0.0844242	0.0739133	0.0463624	0.017588	-0.0451533	0.0145834	0.0941714	-0.065127	-0.139012	-0.0988943	-0.204089	0.223894	0.163333	0.00834513	-0.0522155	-0.235202	-0.0227682
ENSMUSG00000039662	57295	Icmt	isoprenylcysteine carboxyl methyltransferase [Source:MGI Symbol;Acc:MGI:1888594]	chr4:151671136-151681430	protein_coding	0.0002362	0.0280738	0.847497	0.100744	0.000957342	0.0741352	0.993791	0.259446	0.319939	0.311134	0.129348	0.109588	0.244612	0.171666	0.13491	-0.00744768	0.102488	0.0209827	-0.0473115	0.00472979	0.0271601	-0.118485	-0.0417505	-0.112306	-0.160864	0.217502	0.135935	0.0202221	-0.0613453	-0.205734	-0.0246475
ENSMUSG00000037820	21817	Tgm2	transglutaminase 2, C polypeptide [Source:MGI Symbol;Acc:MGI:98731]	chr2:157941938-157972372	protein_coding	0.00209326	0.132085	0.611552	0.592762	0.00641281	0.237965	0.993791	0.731827	0.591307	0.51657	0.437583	0.28314	0.351802	0.248726	0.410353	0.0348383	0.326528	0.119551	-0.0457736	0.120123	0.0870225	-0.148293	-0.0730037	-0.128178	-0.11725	0.45715	0.26143	0.130107	-0.0656132	-0.307995	-0.060638
ENSMUSG00000029538	108014	Srsf9	serine/arginine-rich splicing factor 9 [Source:MGI Symbol;Acc:MGI:104896]	chr5:115776986-115783289	protein_coding	4.7e-06	5.58e-05	0.672716	0.0373188	2.99e-05	0.000397201	0.993791	0.164407	0.186558	0.313618	0.176361	0.181579	0.109689	0.221196	0.269549	0.1726	-0.053705	-0.0862664	-0.060392	-0.00948276	-0.130574	-0.178688	0.0327968	-0.0184624	-0.159099	0.214529	0.193259	-0.0524615	-0.0737318	-0.145595	-0.0389577
ENSMUSG00000031485	114863	Prosc	proline synthetase co-transcribed [Source:MGI Symbol;Acc:MGI:1891207]	chr8:28152827-28166803	protein_coding	4.45e-15	1.87e-11	0.147639	0.0303899	1.8e-13	5.88e-10	0.590372	0.152306	0.272903	0.281187	0.261923	0.152544	0.254826	0.200577	0.223035	0.121183	0.0310456	0.0570866	0.0952129	0.0500191	0.0129685	-0.0235229	0.056325	0.0186579	-0.104172	0.242139	0.199905	0.0583411	0.0161071	-0.167915	-0.00540227
ENSMUSG00000010911	56369	Apip	APAF1 interacting protein [Source:MGI Symbol;Acc:MGI:1926788]	chr2:102913632-102933001	protein_coding	7.32e-05	0.00448185	0.742565	0.300984	0.000345513	0.0168207	0.993791	0.477663	0.234863	0.158324	0.256	0.31686	0.154051	0.230106	0.121307	0.236185	0.0612238	-0.0589235	0.0270137	0.103028	-0.0195877	0.0128589	-0.107679	0.022352	-0.0979054	0.241512	0.185412	0.0330854	-0.0230139	-0.206759	-0.075768
ENSMUSG00000031374	22754	Zfp92	zinc finger protein 92 [Source:MGI Symbol;Acc:MGI:108094]	chrX:70656235-70673924	protein_coding	0.000435484	0.0477202	0.286299	0.326296	0.00162984	0.111759	0.804034	0.502765	0.300946	0.0937581	0.390255	0.56492	0.187482	0.191429	0.265716	0.326224	0.231393	-0.0482789	0.195531	0.203019	0.117929	0.0493923	0.0709923	-0.0356765	0.149659	0.33747	0.242713	0.145416	0.0506593	-0.327504	-0.331746
ENSMUSG00000030315	232334	Vgll4	vestigial like family member 4 [Source:MGI Symbol;Acc:MGI:2652840]	chr6:114810446-114920212	protein_coding	0.00138494	0.00877854	0.446954	0.0250309	0.00448866	0.0288666	0.942582	0.141176	0.553147	0.272209	-0.00695315	0.152919	0.475838	0.159716	0.226046	0.0451824	0.0458148	-0.118185	-0.268177	-0.0194046	-0.0314947	-0.230678	-0.0351776	-0.127142	-0.330687	0.242831	0.226695	-0.0899878	-0.106123	-0.329513	-0.0888144
ENSMUSG00000024579	240334	Pcyox1l	prenylcysteine oxidase 1 like [Source:MGI Symbol;Acc:MGI:3606062]	chr18:61856291-61867489	protein_coding	0.000981458	0.0199545	0.689549	0.286988	0.00331205	0.0565168	0.993791	0.464077	0.368065	0.435967	0.0862821	-0.00847664	0.393405	0.196752	0.0474322	0.0175861	0.0337661	0.108112	-0.148598	-0.0536663	0.0591061	-0.131102	-0.187448	-0.0276036	-0.135076	0.220459	0.163794	-0.0150966	-0.0717619	-0.159543	-0.0395632
ENSMUSG00000026436	13714	Elk4	ELK4, member of ETS oncogene family [Source:MGI Symbol;Acc:MGI:102853]	chr1:133903984-133929389	protein_coding	3.63e-05	0.00507943	0.560781	0.931026	0.000185153	0.0186017	0.993545	0.959369	0.116694	0.300942	0.310923	0.31889	0.150851	0.160008	0.282238	0.194617	0.0437952	0.167336	-0.00725578	0.0537075	0.077952	0.0264022	-0.0359415	-0.0705656	0.00892388	0.261863	0.196929	0.0643958	-0.000538233	-0.0760652	-0.0205933
ENSMUSG00000042498	102871	D330045A20Rik	RIKEN cDNA D330045A20 gene [Source:MGI Symbol;Acc:MGI:2147848]	chrX:136014706-136089321	protein_coding	0.000472102	0.0107769	3.53e-05	0.0124188	0.00174589	0.0341357	0.00126559	0.10333	-0.0600221	0.0174579	0.82461	0.878544	-0.599718	0.301169	0.802227	0.714338	-0.53355	-0.840644	-0.802149	-1.1992	-1.07325	-0.556933	-0.824532	-1.3634	-0.877204	0.415147	0.304504	-0.843885	-0.954529	0.224039	0.257358
ENSMUSG00000026475	19734	Rgs16	regulator of G-protein signaling 16 [Source:MGI Symbol;Acc:MGI:108407]	chr1:155587279-155592798	protein_coding	0.000588877	0.000519529	0.0216937	0.644164	0.00211949	0.00273499	0.185497	0.770369	0.518442	0.376174	0.0446347	-0.0941903	0.543471	0.170682	0.0884973	-0.248678	0.120286	0.27503	0.24894	0.292004	0.145316	0.0695392	0.292803	0.137517	-0.058023	0.211265	0.138493	0.234065	0.161294	-0.721404	-0.429316
ENSMUSG00000066090	23919	Insl5	insulin-like 5 [Source:MGI Symbol;Acc:MGI:1346085]	chr4:102690277-102699647	protein_coding	0.00091955	0.00536659	0.924854	0.53899	0.00312726	0.0194348	0.993791	0.689065	1.11884	0.606387	0.295391	1.01083	0.854837	0.995336	-0.0257893	0.605116	0.237382	-0.224376	-0.127705	0.122223	-0.0266249	0.164573	-0.448886	-0.28349	-0.234346	0.757863	0.607375	0.00188102	-0.148607	-0.340871	-0.104644
ENSMUSG00000046756	50529	Mrps7	mitchondrial ribosomal protein S7 [Source:MGI Symbol;Acc:MGI:1354367]	chr11:115465039-115469550	protein_coding	0.00127741	0.129978	0.842328	0.0242812	0.00417602	0.235558	0.993791	0.139262	0.340174	0.3939	0.136837	0.152956	0.267361	0.20193	0.0382107	0.0871674	-0.0408974	-0.128221	-0.0279763	-0.0739522	-0.113711	-0.320191	-0.126603	-0.139741	-0.295665	0.255967	0.148667	-0.0677617	-0.175061	-0.164255	0.0636484
ENSMUSG00000049556	235402	Lingo1	leucine rich repeat and Ig domain containing 1 [Source:MGI Symbol;Acc:MGI:1915522]	chr9:56466082-56533260	protein_coding	0.000452976	0.00859824	0.264321	0.0285973	0.00168591	0.0283947	0.778474	0.149479	0.531023	0.535034	0.303173	0.384323	0.475134	0.261358	0.427777	0.231865	-0.0520474	-0.174677	-0.377094	-0.144178	-0.107936	-0.448353	-0.25249	-0.296636	-0.428102	0.438388	0.349034	-0.186999	-0.276354	-0.0336144	0.207488
ENSMUSG00000030527	70461	Crtc3	CREB regulated transcription coactivator 3 [Source:MGI Symbol;Acc:MGI:1917711]	chr7:87731313-87833963	protein_coding	0.00154714	0.00903456	0.443547	0.491973	0.00494331	0.0295361	0.940511	0.651225	0.431334	0.379373	0.19159	0.177843	0.481028	0.215435	0.0409942	0.0565961	0.143301	0.0844556	0.0215479	0.225527	0.192995	-0.0794818	-0.129048	0.104281	-0.0974862	0.295035	0.198513	0.118708	0.0221866	-0.269265	-0.0530711
ENSMUSG00000036565	78339	Ttyh3	tweety family member 3 [Source:MGI Symbol;Acc:MGI:1925589]	chr5:141096340-141125185	protein_coding	0.00183663	0.042926	0.746799	0.0775877	0.00572473	0.102899	0.993791	0.228936	0.534932	0.684366	0.311834	0.371866	0.569807	0.343647	0.297325	0.152455	-0.0178097	-0.1037	-0.3114	-0.0127076	0.0170647	-0.444419	-0.325909	-0.232119	-0.41415	0.47575	0.340808	-0.111404	-0.246346	-0.311013	-0.00826668
ENSMUSG00000039110	104601	Mycbpap	MYCBP associated protein [Source:MGI Symbol;Acc:MGI:2388726]	chr11:94362461-94383256	protein_coding	0.000394067	0.0300162	0.329656	0.0363578	0.00149275	0.0780272	0.849111	0.162805	0.340466	0.745179	0.480086	0.488545	0.47578	0.44634	0.396759	0.253552	-0.345465	-0.355667	-0.152998	-0.0807832	-0.210151	-0.654505	-0.236325	-0.315777	-0.475471	0.513569	0.393108	-0.233728	-0.35419	-0.494358	-0.252615
ENSMUSG00000027166	99349	Dnajc24	DnaJ heat shock protein family (Hsp40) member C24 [Source:MGI Symbol;Acc:MGI:1919522]	chr2:105806666-105843906	protein_coding	0.0022181	0.0389398	0.011453	0.0969782	0.00674029	0.0954989	0.119131	0.255016	0.240566	0.328782	0.283055	0.163918	0.254921	0.204226	0.108002	0.173176	0.0693043	0.167658	0.355864	0.228853	0.0836589	0.0431026	0.180811	0.238111	0.19845	0.25408	0.185081	0.20542	0.136421	-0.193975	-0.187005
ENSMUSG00000072872	56353	Rybp	RING1 and YY1 binding protein [Source:MGI Symbol;Acc:MGI:1929059]	chr6:100178360-100237635	protein_coding	0.000173211	0.0286065	0.485827	0.818753	0.000733692	0.0752706	0.962733	0.891968	0.285694	0.169847	0.268761	0.231861	0.157641	0.14517	0.205597	0.155403	-0.0748389	0.0023338	-0.063109	-0.15772	-0.202892	-0.0223428	-0.126273	-0.234178	-0.0225224	0.239041	0.165953	-0.0733335	-0.146421	-0.0988508	-0.149662
ENSMUSG00000000142	12006	Axin2	axin 2 [Source:MGI Symbol;Acc:MGI:1270862]	chr11:108781463-108812297	protein_coding	0.00219016	0.00410176	0.976298	0.0161515	0.0066637	0.0156063	0.994831	0.117129	0.385865	0.291169	0.166257	0.248118	0.451304	0.142547	0.229642	0.107715	-0.00741676	-0.0203141	-0.054174	0.0727457	0.0580229	-0.168936	0.00921087	-0.0676568	-0.320074	0.272852	0.232802	-0.00228979	-0.0423397	-0.429799	-0.112015
ENSMUSG00000035606	16716	Ky	kyphoscoliosis peptidase [Source:MGI Symbol;Acc:MGI:96709]	chr9:102407878-102448768	protein_coding	0.0010287	0.193116	0.107373	2.6e-05	0.00345398	0.31106	0.499416	0.00293212	0.450269	1.13318	0.09826	0.222273	0.265986	0.697191	0.115871	0.170144	-0.202003	-0.371967	-0.570513	-0.393103	-0.386286	-0.807952	-0.552902	-0.445232	-1.28803	0.475995	0.312298	-0.384396	-0.548093	-0.572861	0.330775
ENSMUSG00000049922	228368	Slc35c1	solute carrier family 35, member C1 [Source:MGI Symbol;Acc:MGI:2443301]	chr2:92292721-92300895	protein_coding	0.00340473	0.0127413	0.404049	0.0517021	0.00971569	0.0392303	0.912582	0.190532	0.352351	0.351613	0.206572	0.0940139	0.279539	0.205822	0.342443	0.104334	0.0812356	-0.121488	-0.191363	-0.137214	0.00842312	-0.267279	-0.0554923	-0.126894	-0.261958	0.251138	0.233034	-0.0922074	-0.110311	-0.222516	-0.052766
ENSMUSG00000047112	NA	0610012G03Rik	NA	chr16:31946937-31948780	NA	0.000108736	0.00641074	0.315925	0.0344267	0.000488245	0.0223438	0.838501	0.159861	0.0197277	0.335121	0.242385	0.265244	0.0920434	0.277246	0.128748	0.220255	-0.105311	-0.141558	-0.093761	-0.0867373	-0.0329952	-0.199434	-0.207398	-0.131726	-0.20988	0.21562	0.179573	-0.106842	-0.142888	-0.1002	0.00283841
ENSMUSG00000072941	20657	Sod3	superoxide dismutase 3, extracellular [Source:MGI Symbol;Acc:MGI:103181]	chr5:52754985-52762844	protein_coding	0.00164396	0.100461	0.115327	0.0802972	0.00520049	0.19535	0.518318	0.232576	0.485642	0.418776	0.0889874	0.0501166	0.27172	0.345169	0.0742652	-0.00778332	-0.0238608	-0.3304	-0.245022	-0.143731	-0.237783	-0.404007	-0.259744	-0.201631	-0.273155	0.26088	0.170843	-0.185753	-0.275791	-0.0995731	-0.0121714
ENSMUSG00000041797	217262	Abca9	ATP-binding cassette, sub-family A (ABC1), member 9 [Source:MGI Symbol;Acc:MGI:2386796]	chr11:109961863-110029710	protein_coding	0.00031044	0.0233955	0.78168	0.000788575	0.00121506	0.0641504	0.993791	0.0242292	0.110895	0.156822	0.322825	0.447797	0.150612	0.112359	0.246141	0.291756	-0.0726147	0.138372	-0.0472579	0.0312826	-0.0328982	0.0939091	-0.123942	-0.124758	0.415196	0.259585	0.200217	0.0124455	-0.0469222	-0.0439921	-0.446743
ENSMUSG00000038582	320717	Pptc7	PTC7 protein phosphatase homolog [Source:MGI Symbol;Acc:MGI:2444593]	chr5:122734174-122774490	protein_coding	5.77e-08	7.98e-06	0.016489	0.477941	5.6e-07	7.04e-05	0.152626	0.637719	0.273295	0.160672	0.236228	0.184816	0.222343	0.159131	0.157197	0.177063	0.0811673	0.126159	0.156136	0.0654685	0.0302151	0.124617	0.0771048	0.0577158	0.0447365	0.213753	0.178933	0.107233	0.0724133	-0.0865285	-0.0240325
ENSMUSG00000028584	242735	Lrrc38	leucine rich repeat containing 38 [Source:MGI Symbol;Acc:MGI:2442845]	chr4:142939460-142961135	protein_coding	0.000575163	0.00448291	0.645982	0.000506997	0.00207881	0.0168207	0.993791	0.0183322	0.490784	0.605113	0.266552	0.351341	0.369107	0.5809	0.374342	0.141639	0.0618914	-0.166647	-0.184654	0.183116	-0.0597854	-0.19086	-0.076864	-0.0265857	-0.707213	0.428447	0.366497	-0.0265734	-0.0885239	-0.471663	0.208976
ENSMUSG00000038055	58239	Dexi	dexamethasone-induced transcript [Source:MGI Symbol;Acc:MGI:1926236]	chr16:10530100-10543347	protein_coding	0.00192175	0.0213782	0.826286	0.0911121	0.00595835	0.0596913	0.993791	0.247011	0.441078	0.474861	0.132963	0.101199	0.420421	0.326295	0.103086	-0.0339449	0.0651814	-0.11429	-0.000557011	0.144822	0.0445247	-0.262856	-0.0304336	0.00967808	-0.269735	0.287525	0.203964	0.0237891	-0.0597717	-0.237173	0.0563508
ENSMUSG00000035275	242570	Raver2	ribonucleoprotein, PTB-binding 2 [Source:MGI Symbol;Acc:MGI:2443623]	chr4:100741388-100825175	protein_coding	4.19e-07	1.76e-05	0.698537	0.00785947	3.39e-06	0.000141384	0.993791	0.0862188	0.350997	0.277653	0.146745	0.140171	0.309345	0.211487	0.184336	0.0927818	-0.0172623	-0.0494164	-0.0955279	-0.042231	-0.0589142	-0.115583	-0.0579376	-0.0896203	-0.201106	0.228892	0.199487	-0.0511094	-0.0805137	-0.347116	-0.19712
ENSMUSG00000051243	320563	Islr2	immunoglobulin superfamily containing leucine-rich repeat 2 [Source:MGI Symbol;Acc:MGI:2444277]	chr9:58043905-58052326	protein_coding	0.00107279	0.0478366	0.269989	0.0225701	0.00358068	0.111924	0.78466	0.134455	0.437047	0.710814	0.465085	0.179883	0.353049	0.457972	0.372724	0.225009	-0.0122964	-0.247469	-0.310974	-0.323811	-0.0962939	-0.500311	-0.403335	-0.278685	-0.505405	0.448207	0.352189	-0.223638	-0.319656	-0.369393	-0.0876259
ENSMUSG00000032802	76650	Srxn1	sulfiredoxin 1 homolog (S. cerevisiae) [Source:MGI Symbol;Acc:MGI:104971]	chr2:151931052-151937312	protein_coding	8.07e-07	2.58e-06	0.896403	0.538429	6.15e-06	2.57e-05	0.993791	0.688588	0.12472	0.234664	0.243429	0.213442	0.0613257	0.25226	0.257681	0.163933	0.0568171	-0.0257056	0.0261387	-0.0130179	-0.00657709	-0.00810937	0.0403903	-0.0625262	-0.0408617	0.204064	0.1838	0.0110581	-0.00920558	-0.0427871	0.00913268
ENSMUSG00000057286	20446	St6galnac2	ST6 (alpha-N-acetyl-neuraminyl-2,3-beta-galactosyl-1,3)-N-acetylgalactosaminide alpha-2,6-sialyltransferase 2 [Source:MGI Symbol;Acc:MGI:107553]	chr11:116536417-116556382	protein_coding	0.00163289	0.00868769	0.949073	0.0943275	0.00517441	0.0286256	0.993791	0.251641	0.305674	0.504317	0.277978	0.276378	0.2188	0.471168	0.100417	0.315027	0.102602	0.0610796	-0.0731564	0.0227641	0.0157277	0.0279299	-0.250717	0.061413	-0.285367	0.341087	0.276353	0.0283224	-0.0364117	-0.107898	0.205792
ENSMUSG00000033760	66704	Rbm4b	RNA binding motif protein 4B [Source:MGI Symbol;Acc:MGI:1913954]	chr19:4756325-4766138	protein_coding	0.000355012	0.00569785	0.0289436	0.456186	0.00136599	0.0203628	0.225277	0.620037	0.244565	0.225038	0.268398	0.174381	0.199116	0.238389	0.172293	0.11871	0.0449444	-0.024987	0.324057	0.0789603	-0.000503992	-0.0116361	0.227952	0.0232898	0.0701482	0.228095	0.182127	0.105744	0.0597754	-0.189589	-0.153994
ENSMUSG00000039164	71254	Naif1	nuclear apoptosis inducing factor 1 [Source:MGI Symbol;Acc:MGI:1918504]	chr2:32305777-32312673	protein_coding	0.00334197	0.0372763	0.404905	0.995162	0.00955705	0.0923933	0.912853	0.997136	0.557822	0.370005	0.0720114	0.250364	0.430783	0.330449	0.0137006	0.170255	0.17312	-0.287101	-0.149516	0.0519702	0.0460814	-0.326656	-0.207827	-0.0281388	-0.00105191	0.312551	0.236297	-0.0528815	-0.129135	-0.155568	-0.207398
ENSMUSG00000078773	623474	Rad54b	RAD54 homolog B (S. cerevisiae) [Source:MGI Symbol;Acc:MGI:3605986]	chr4:11485896-11543152	protein_coding	0.00295755	0.00382858	0.246599	0.00153654	0.00859694	0.014712	0.755624	0.0362627	0.492408	0.286232	0.245026	0.579073	0.570995	0.391179	0.161591	0.459293	-0.124299	-0.442073	-0.193124	0.0660272	-0.0457133	-0.337127	-0.276559	-0.053753	-0.612874	0.400685	0.395764	-0.173367	-0.178288	-0.773717	-0.33421
ENSMUSG00000053835	15042	H2-T24	histocompatibility 2, T region locus 24 [Source:MGI Symbol;Acc:MGI:95958]	chr17:36142440-36157705	protein_coding	0.000338189	0.0063959	0.530337	0.00445614	0.00130709	0.0223293	0.981469	0.0636442	0.246659	0.241004	0.554581	0.880006	0.173479	0.17238	0.436076	0.744046	0.0927664	-0.0814241	-0.37339	0.198624	0.0195868	-0.150048	-0.491895	0.0626639	0.701033	0.480562	0.381495	-0.0408559	-0.139923	0.364565	-0.377323
ENSMUSG00000043284	216821	Tmem11	transmembrane protein 11 [Source:MGI Symbol;Acc:MGI:2144726]	chr11:60677754-60692974	protein_coding	0.00205219	0.0154187	0.983035	0.0800113	0.00630335	0.0458744	0.995755	0.232525	0.292343	0.303356	0.194941	0.243052	0.259854	0.23004	0.215871	0.178989	0.0189424	-0.0601879	-0.0408802	0.0248649	-0.0135471	-0.133503	-0.0199505	-0.0391975	-0.219921	0.258423	0.221188	-0.0143152	-0.0515496	-0.165133	0.0404728
ENSMUSG00000019769	NA	Syne1	NA	chr10:4795649-5326538	NA	6.38e-07	5.08e-07	0.350399	0.0385438	4.95e-06	5.98e-06	0.86953	0.166707	-0.0176547	-0.10549	0.319357	0.389117	0.423888	0.186381	0.183537	0.145559	-0.0650816	0.0168924	0.0702674	0.140074	0.376461	0.308763	-0.0655521	-0.103484	0.168812	0.146332	0.234841	0.040538	0.129047	0.0688913	-0.0593823
ENSMUSG00000049313	20660	Sorl1	sortilin-related receptor, LDLR class A repeats-containing [Source:MGI Symbol;Acc:MGI:1202296]	chr9:41772603-41932580	protein_coding	8.19e-11	5.61e-09	0.141772	0.534957	1.4e-09	1.04e-07	0.578275	0.686243	-0.0727627	-0.13691	0.381317	0.547352	0.183881	0.279766	0.408286	0.304899	-0.0402931	-0.150512	-0.150128	-0.0186971	0.21635	0.266164	-0.123159	-0.26115	0.0508593	0.179749	0.294208	-0.0899076	0.0245513	0.122469	-0.0182978
ENSMUSG00000049184	75029	Purg	purine-rich element binding protein G [Source:MGI Symbol;Acc:MGI:1922279]	chr8:34496597-34528140	protein_coding	0.00431645	3.83e-06	0.25364	0.56643	0.0118598	3.63e-05	0.766306	0.711057	-0.138911	-0.264314	0.219026	0.249066	0.152965	0.348549	0.318008	0.434632	-0.0575512	-0.215603	-0.0621336	-0.120224	0.234326	0.39726	0.0368479	0.0653424	-0.0632081	0.0162168	0.313538	-0.113878	0.183444	-0.0906459	-0.141316
ENSMUSG00000037110	241694	Ralgapa2	Ral GTPase activating protein, alpha subunit 2 (catalytic) [Source:MGI Symbol;Acc:MGI:3036245]	chr2:146065415-146337962	protein_coding	9.01e-06	2.44e-05	0.0857362	0.871207	5.38e-05	0.000188294	0.440276	0.924903	-0.0197796	-0.00502459	0.298428	0.345432	0.280349	0.26023	0.182185	0.110342	-0.169494	-0.0919991	0.0474642	0.119804	0.130635	0.173256	-0.0687785	-0.115287	0.0130167	0.154764	0.208277	-0.0235563	0.0299563	0.0798507	0.0432777
ENSMUSG00000057388	67681	Mrpl18	mitochondrial ribosomal protein L18 [Source:MGI Symbol;Acc:MGI:1914931]	chr17:13104015-13109411	protein_coding	0.00247782	1.25e-08	0.204302	0.389878	0.00740367	2.14e-07	0.692952	0.560684	0.214563	0.0200229	0.0395446	0.159401	0.140034	0.271925	0.316062	0.179261	0.034252	-0.105933	-0.117514	-0.0159403	-0.0402762	0.145969	0.159003	0.00391982	-0.0557663	0.108383	0.226821	-0.0512839	0.067154	-0.081033	-0.0765506
ENSMUSG00000051149	11538	Adnp	activity-dependent neuroprotective protein [Source:MGI Symbol;Acc:MGI:1338758]	chr2:168006286-168032812	protein_coding	0.00672759	0.000888679	0.618719	0.00277484	0.0172588	0.00431274	0.993791	0.0505354	0.459649	-0.8009	-0.0844804	0.300507	0.941971	0.508677	0.0209842	0.0887178	-0.0666882	-0.368003	0.127643	0.0389854	0.415633	0.941574	0.233108	-0.172804	0.701211	-0.0313059	0.390087	-0.0670155	0.354378	0.095015	-0.673211
ENSMUSG00000086568	NA	9130020K20Rik	NA	chr4:135904265-135906449	NA	0.0158898	6.69e-05	0.465372	0.700581	0.0353833	0.000464138	0.953223	0.812592	-0.0450044	-0.362704	0.761376	0.421615	1.06999	0.698449	0.471488	0.114347	0.0107735	-0.255622	0.139404	0.417667	1.12577	0.805531	-0.150484	0.110399	-0.096323	0.193821	0.588569	0.0780557	0.472804	-0.526435	-0.352056
ENSMUSG00000060445	320558	Sycp2	synaptonemal complex protein 2 [Source:MGI Symbol;Acc:MGI:1933281]	chr2:178079798-178142590	protein_coding	0.0336772	1.85e-07	0.887362	0.512958	0.0652615	2.41e-06	0.993791	0.66921	0.0662444	-0.19256	0.462075	0.361224	0.347713	0.803619	0.632597	0.559468	0.13169	-0.0745793	0.00148818	0.141568	0.413159	0.9216	0.17201	0.339812	0.134642	0.174246	0.585849	0.0500418	0.461645	0.285468	0.200867
ENSMUSG00000022040	13850	Ephx2	epoxide hydrolase 2, cytoplasmic [Source:MGI Symbol;Acc:MGI:99500]	chr14:66703014-66743537	protein_coding	0.198537	3.96e-07	0.013204	0.607448	0.265513	4.77e-06	0.131943	0.744066	0.0899618	0.185368	-0.00815029	0.0226979	0.117524	0.250093	0.424797	0.225641	-0.146703	-0.0772987	-0.231656	-0.13257	-0.119141	-0.0125735	0.201291	0.070373	0.0432032	0.0724694	0.254514	-0.147057	0.0349874	-0.0120014	-0.202262
ENSMUSG00000092212	NA	Slc22a13b	solute carrier family 22 (organic cation transporter), member 13b, pseudogene [Source:MGI Symbol;Acc:MGI:1924762]	chr9:119129406-119141010	polymorphic_pseudogene	0.00454918	9.11e-05	0.0128442	0.148337	0.0123789	0.000605168	0.1292	0.318842	0.0718203	1.3582	0.298191	0.493208	1.64784	0.296216	0.825259	-0.0533549	-1.16113	0.330032	-0.660932	0.195363	0.414887	-0.731953	-0.133865	-0.3512	-0.517639	0.555355	0.67899	-0.324168	-0.200533	-0.672041	-0.47857
ENSMUSG00000048616	18121	Nog	noggin [Source:MGI Symbol;Acc:MGI:104327]	chr11:89161752-89164073	protein_coding	0.00970244	8.51e-09	0.0175244	0.542815	0.0233918	1.52e-07	0.159626	0.691662	-0.0256596	-0.0600273	0.471534	0.25123	-0.0819947	0.616745	0.566193	0.71774	-0.0494985	-0.286789	-0.175733	-0.427125	-0.105834	0.389982	-0.0810737	0.0393853	0.092694	0.159269	0.454671	-0.234786	0.0606151	0.159051	-0.168429
ENSMUSG00000042079	98758	Hnrnpf	heterogeneous nuclear ribonucleoprotein F [Source:MGI Symbol;Acc:MGI:2138741]	chr6:117850158-117875839	protein_coding	4.62e-05	3.23e-06	0.0309192	0.950566	0.00022892	3.13e-05	0.235037	0.971242	0.321899	0.131763	0.251449	-0.0013584	0.13013	0.194469	0.168004	0.395647	0.0757274	-0.0233477	0.0393728	-0.258128	-0.116041	0.0393586	-0.044073	0.138877	0.0049941	0.175938	0.222062	-0.0415939	0.00453028	-0.0902879	-0.136876
ENSMUSG00000045092	13609	S1pr1	sphingosine-1-phosphate receptor 1 [Source:MGI Symbol;Acc:MGI:1096355]	chr3:115413151-115418173	protein_coding	0.000808033	2.78e-06	0.383136	0.459472	0.00278517	2.74e-05	0.900126	0.622665	0.326563	0.0268454	0.0859419	-0.0871989	0.248954	0.257083	0.161779	0.248785	-0.0159643	-0.124792	-0.0149587	-0.0947865	-0.0935729	0.105446	0.0608782	0.241197	0.0571432	0.0880377	0.22915	-0.0626253	0.0784871	-0.0232478	-0.143016
ENSMUSG00000044712	625098	Slc38a6	solute carrier family 38, member 6 [Source:MGI Symbol;Acc:MGI:3648156]	chr12:74387566-74455236	protein_coding	0.0864966	0.000443922	0.0473505	0.801145	0.138218	0.00238669	0.308452	0.880179	0.0469311	-0.107176	0.0612981	0.381806	0.462813	0.418982	0.1698	0.0630764	-0.0503641	-0.00991348	0.050944	0.430914	0.365518	0.516244	0.159446	0.112184	-0.0342694	0.0957149	0.278668	0.105395	0.288348	-0.237851	-0.0981863
ENSMUSG00000052512	78286	Nav2	neuron navigator 2 [Source:MGI Symbol;Acc:MGI:2183691]	chr7:56501359-56865657	protein_coding	0.000364482	0.00102803	0.453577	0.0573794	0.00139729	0.00488389	0.946035	0.199656	-0.0651313	0.106888	0.25516	0.445121	0.358276	0.231445	0.252251	0.0468164	-0.108224	-0.0135171	-0.112644	0.145364	0.315183	0.11104	-0.115552	-0.252941	-0.215041	0.185509	0.222197	-0.0222554	0.0144324	-0.0397833	0.153002
ENSMUSG00000091448	NA	Gm17388	NA	chr4:135911489-135914157	NA	0.0195997	9.83e-10	0.871384	0.0247486	0.0421379	2.12e-08	0.993791	0.1405	0.111669	0.196265	0.567112	0.343356	0.930063	0.851382	0.80295	0.428519	-0.159145	-0.127461	-0.012076	0.114853	0.65925	0.527656	0.223761	0.200017	-0.439508	0.3046	0.753229	-0.0459572	0.402671	-0.606027	-0.212477
ENSMUSG00000019577	27273	Pdk4	pyruvate dehydrogenase kinase, isoenzyme 4 [Source:MGI Symbol;Acc:MGI:1351481]	chr6:5433151-5446509	protein_coding	0.11009	0.000158525	0.61136	0.0143628	0.167213	0.000971866	0.993791	0.110268	0.284628	-0.118583	0.0434038	-0.159501	0.335048	0.0900827	0.24073	0.451034	0.119671	0.00919567	0.148212	-0.0886178	0.17009	0.217861	0.345538	0.521917	0.301916	0.0124868	0.279224	0.047115	0.313852	-0.125037	-0.379837
ENSMUSG00000022262	110082	Dnahc5	dynein, axonemal, heavy chain 5 [Source:MGI Symbol;Acc:MGI:107718]	chr15:28133307-28402000	protein_coding	7.4e-05	0.0012145	0.923913	0.0789189	0.000348848	0.00560443	0.993791	0.230933	-0.250018	-0.460621	0.257241	0.290371	0.153297	0.0283107	0.214332	0.473565	-0.0928171	-0.0650219	0.0209793	0.0119279	0.310498	0.42391	-0.0219293	0.195122	0.211375	-0.040757	0.217376	-0.031233	0.2269	-0.0742947	-0.316903
ENSMUSG00000055216	NA	9430025C20Rik	RIKEN cDNA 9430025C20 gene [Source:MGI Symbol;Acc:MGI:3045277]	chr4:3733582-3736098	pseudogene	0.32567	1.44e-05	0.217282	0.684469	0.394758	0.000118483	0.714169	0.800605	0.20933	-0.00697186	0.663159	0.161683	0.558437	1.49109	0.29579	0.853873	-0.140965	-0.640586	0.493612	-0.179759	0.208142	0.857474	0.126243	0.512431	-0.129727	0.2568	0.799797	-0.116925	0.426072	-0.317728	-0.304926
ENSMUSG00000033107	67664	Rnf125	ring finger protein 125 [Source:MGI Symbol;Acc:MGI:1914914]	chr18:21102926-21142549	protein_coding	0.915366	0.000612394	0.831354	0.501489	0.925852	0.0031448	0.993791	0.65965	-0.145142	0.0172734	-0.111434	-0.0778424	0.287973	0.440436	0.627116	0.436611	-0.093284	0.00641508	-0.139291	0.184034	0.339831	0.429578	0.599259	0.698487	0.131011	-0.0792862	0.448034	-0.0105315	0.516789	-0.171759	-0.313301
ENSMUSG00000021228	171281	Acot3	acyl-CoA thioesterase 3 [Source:MGI Symbol;Acc:MGI:2159619]	chr12:85392894-85400715	protein_coding	0.450734	0.00224036	0.0622272	0.0360811	0.513421	0.00938404	0.364655	0.162455	0.0326259	-0.324496	-0.0254572	-0.0905416	0.175432	0.111126	0.69982	0.245864	0.0598575	-0.181485	-0.413851	-0.309351	0.202664	0.254137	0.311426	0.0270548	0.362953	-0.101967	0.308061	-0.211207	0.19882	0.103031	-0.47113
ENSMUSG00000066838	232855	Zfp772	zinc finger protein 772 [Source:MGI Symbol;Acc:MGI:2385265]	chr7:7154633-7162706	protein_coding	0.00626601	6.64e-05	0.223264	0.920798	0.0162576	0.000461388	0.721536	0.953725	-0.0487712	-0.0510193	0.230744	0.249222	0.097015	0.355591	0.279461	0.0995316	-0.0573246	-0.198862	-0.032627	0.064072	0.0884615	0.207749	0.0160906	-0.0856182	0.00879146	0.0950438	0.2079	-0.0561853	0.0566707	-0.107655	-0.172632
ENSMUSG00000045608	223843	Dbx2	developing brain homeobox 2 [Source:MGI Symbol;Acc:MGI:107445]	chr15:95453794-95486591	protein_coding	2.01e-05	0.000251078	0.159069	0.224288	0.000109677	0.00145562	0.610689	0.401564	0.442757	0.236192	0.0163802	0.00291667	0.154464	0.205741	0.143482	0.347936	0.0781167	-0.0672844	-0.065835	-0.210911	-0.210177	-0.0977356	0.0612666	0.134109	0.113064	0.174562	0.212906	-0.0664783	-0.0281343	0.010116	-0.169426
ENSMUSG00000066637	75516	Ttc32	tetratricopeptide repeat domain 32 [Source:MGI Symbol;Acc:MGI:1922766]	chr12:9036603-9043400	protein_coding	0.0437544	0.00051743	0.0260187	0.100792	0.0803791	0.00272786	0.210215	0.259477	0.239739	-0.0847538	0.621263	0.151099	-0.016103	0.777207	0.235414	0.537256	0.32981	-0.387026	0.51718	-0.171089	0.0739685	0.474935	0.131331	0.215068	0.337506	0.231837	0.383444	0.0722187	0.223826	-0.10028	-0.365567
ENSMUSG00000056144	94094	Trim34a	tripartite motif-containing 34A [Source:MGI Symbol;Acc:MGI:2137359]	chr7:111392771-111489407	protein_coding	0.261981	0.00188569	0.16123	0.466688	0.33151	0.00809985	0.612521	0.628252	0.217849	0.508728	-0.001626	-0.0174554	-0.0717854	0.0150946	0.73177	0.704278	0.242652	0.370573	-0.44831	-0.0278596	-0.0469822	-0.12306	0.285086	0.693873	-0.169546	0.176874	0.344839	0.0342639	0.202229	-0.261517	-0.0577065
ENSMUSG00000085492	NA	Trmt61b	tRNA methyltransferase 61B [Source:MGI Symbol;Acc:MGI:1916039]	chr17:71906167-71948295	processed_transcript	0.342591	0.00155559	0.171613	0.340171	0.410717	0.00688576	0.632743	0.516599	0.145268	-0.159815	0.0712452	0.0592624	0.0538933	0.311747	0.334283	0.15856	-0.112989	-0.198829	-0.137513	-0.106633	-0.204363	0.272732	0.125524	-0.00733607	-0.108408	0.0289901	0.214621	-0.138991	0.0466393	0.0666955	0.0361119
ENSMUSG00000032589	12217	Bsn	bassoon [Source:MGI Symbol;Acc:MGI:1277955]	chr9:107998154-108092915	protein_coding	0.300879	0.000514254	0.579649	0.812346	0.37022	0.00271404	0.993791	0.887535	-0.041656	-0.0278955	0.108511	0.24975	0.440172	0.27872	0.247817	0.0863823	0.0650348	0.0280019	-0.186361	0.0714898	0.546863	0.334618	-0.0470553	-0.0918778	-0.029683	0.0721773	0.263273	-0.00545868	0.185637	-0.0399924	-0.0157681
ENSMUSG00000092003	NA	Gm3906	NA	chr9:43920806-43930230	NA	0.250539	0.00144812	0.236985	0.704682	0.319907	0.00648739	0.742781	0.815075	0.775495	0.188664	-0.174847	0.000881088	0.178053	0.507998	1.03201	0.995047	0.175368	-0.369712	-0.603214	-0.459095	-0.422074	-0.0503778	0.603644	0.535071	-0.136391	0.197548	0.678277	-0.314163	0.166566	-0.0934526	-0.271224
ENSMUSG00000066036	69116	Ubr4	ubiquitin protein ligase E3 component n-recognin 4 [Source:MGI Symbol;Acc:MGI:1916366]	chr4:138908324-139045703	protein_coding	0.00743517	0.000500006	0.471155	0.990396	0.0187266	0.00264743	0.956648	0.994263	0.164902	0.122408	0.354871	0.364873	0.624395	0.120048	0.175523	-0.0973666	0.0782921	0.116798	-0.0546186	0.223119	0.537786	0.114438	-0.233966	-0.23912	-0.00171936	0.251763	0.20565	0.0908976	0.0447843	-0.136626	-0.0440094
ENSMUSG00000089706	NA	B230216N24Rik	RIKEN cDNA B230216N24 gene [Source:MGI Symbol;Acc:MGI:1925853]	chr1:99927493-99954457	processed_transcript	0.0141944	0.000104753	7.76e-05	0.0759009	0.0322132	0.000682468	0.0024037	0.226836	-0.151799	-0.224751	0.273987	0.436773	0.263741	0.344905	0.555386	0.480524	-0.583534	-0.453266	-0.380567	-0.166996	-0.167994	0.116391	-0.0991691	-0.123244	-0.305591	0.0835524	0.411139	-0.396091	-0.0685042	0.219219	0.12872
ENSMUSG00000024232	68010	Bambi	BMP and activin membrane-bound inhibitor [Source:MGI Symbol;Acc:MGI:1915260]	chr18:3507755-3516602	protein_coding	0.0164111	3.93e-09	0.506027	0.330833	0.0363819	7.53e-08	0.973437	0.507248	0.437159	0.307105	0.00668147	0.224344	0.80186	0.532317	0.629281	0.326961	0.0404648	-0.211063	-0.194829	-0.0924531	0.405166	0.0141484	0.42777	0.0101642	-0.165414	0.243822	0.572605	-0.11447	0.214312	0.0428181	0.0937615
ENSMUSG00000086615	NA	Gm16862	NA	chr17:45871255-45925743	NA	0.00284823	6.67e-05	0.0062944	0.0107033	0.00832543	0.000462878	0.0757283	0.097408	-0.402934	-0.157546	0.278822	0.697813	0.0676661	0.365908	0.816115	0.37871	0.246353	-0.0148624	0.372673	0.664057	0.716953	0.508591	0.909966	0.344954	0.553368	0.104039	0.4071	0.317055	0.620116	0.242096	0.00578369
ENSMUSG00000028088	14263	Fmo5	flavin containing monooxygenase 5 [Source:MGI Symbol;Acc:MGI:1310004]	chr3:97432527-97459405	protein_coding	0.120436	3.6e-06	0.0433086	0.0951953	0.179181	3.43e-05	0.29076	0.252676	0.0590053	0.00155291	0.339882	0.198897	-0.349223	0.368149	0.352065	0.551298	0.375846	0.00279795	0.254552	0.0960391	-0.0323833	0.369394	0.266735	0.44844	0.243746	0.149834	0.230572	0.182309	0.263047	0.0558671	-0.00557043
[truncated: 13,754 more rows]
