# Supplementary material for: Age attenuates the transcriptional changes that occur with sleep in the medial prefrontal cortex
Source: Aging Cell. 2019 Sep 24;18(6):e13021. doi: 10.1111/acel.13021 (PMC6826131; doi:10.1111/acel.13021)
Supplement: Supplementary file 3 [file ACEL-18-e13021-s003.xlsx]

## Sheet: interatction DEGs
								FDR value of SD vs. SS			Fold changes of SD vs. SS
								interaction	Young	Old	average.young	average.old	Young.individual time point				Old.individual time point
id	ENTREZID	description	geneCoordinate	geneSymbol	gene_biotype	direction	class	FDR.int	FDR.Y	FDR.O	aveFC.SDvSS.Y	aveFC.SDvSS.O	SDvsSS_3hr.Y	SDvsSS_6hr.Y	SDvsSS_9hr.Y	SDvsSS_12hr.Y	SDvsSS_3hr.O	SDvsSS_6hr.O	SDvsSS_9hr.O	SDvsSS_12hr.O
ENSMUSG00000031558	20563	slit homolog 2 (Drosophila) [Source:MGI Symbol;Acc:MGI:1315205]	chr5:48374194-48697721	Slit2	protein_coding	sleep	common	0.0462253	8.57e-14	0.00242046	-0.462702	-0.206794	-0.363522	-0.78249	-0.474661	-0.230136	-0.0457991	-0.219651	-0.305115	-0.256612
ENSMUSG00000002944	12491	CD36 antigen [Source:MGI Symbol;Acc:MGI:107899]	chr5:17287308-17394977	Cd36	protein_coding	sleep	Ospec	0.0291689	4.95e-05	2.21e-06	-0.00170994	-1.26987	-0.986219	-1.05502	0.974051	1.06035	-2.23073	-1.27656	-0.84859	-0.723598
ENSMUSG00000048583	16002	insulin-like growth factor 2 [Source:MGI Symbol;Acc:MGI:96434]	chr7:149836473-149852921	Igf2	protein_coding	sleep	Ospec	0.0291689	0.246763	9.33e-05	0.0135883	-0.405684	0.138077	0.111631	0.166539	-0.361893	-0.766315	-0.586225	-0.28293	0.0127329
ENSMUSG00000028369	64817	sushi, von Willebrand factor type A, EGF and pentraxin domain containing 1 [Source:MGI Symbol;Acc:MGI:1928849]	chr4:58055114-58219931	Svep1	protein_coding	sleep	Ospec	0.0462253	0.664014	2.86e-07	-0.0235716	-0.78873	0.195036	0.171406	-0.180273	-0.280456	-0.603961	-1.23681	-0.610169	-0.703981
ENSMUSG00000087177	NA	RIKEN cDNA E130307A14 gene [Source:MGI Symbol;Acc:MGI:3036287]	chr10:39341018-39452013	E130307A14Rik	antisense_RNA	sleep	Yspec	0.0031323	1.74e-12	0.30613	-0.325187	-0.0695209	-0.509651	-0.400736	-0.249807	-0.140554	-0.0511394	0.00704253	-0.115177	-0.118809
ENSMUSG00000086291	NA	predicted gene 15513 [Source:MGI Symbol;Acc:MGI:3782961]	chr5:34554259-34556651	Gm15513	sense_intronic	sleep	Yspec	0.0031323	3.82e-07	0.000648715	-0.405434	-0.199873	-0.819609	-0.865299	-0.0805403	0.143712	0.400455	-0.472684	-0.19194	-0.535323
ENSMUSG00000061601	26875	piccolo (presynaptic cytomatrix protein) [Source:MGI Symbol;Acc:MGI:1349390]	chr5:14514718-14863657	Pclo	protein_coding	sleep	Yspec	0.00959695	1.51e-07	0.888534	-0.270337	0.0332691	-0.468761	-0.951235	0.123224	0.215425	0.159787	0.0399108	-0.0201023	-0.0465189
ENSMUSG00000042453	19699	reelin [Source:MGI Symbol;Acc:MGI:103022]	chr5:21390072-21850723	Reln	protein_coding	sleep	Yspec	0.0201537	7.49e-10	0.322364	-0.27963	-0.0790101	-0.371269	-0.605929	-0.0937367	-0.0475861	0.00878319	-0.0885185	-0.0584449	-0.17786
ENSMUSG00000023828	20519	solute carrier family 22 (organic cation transporter), member 3 [Source:MGI Symbol;Acc:MGI:1333817]	chr17:12612638-12700770	Slc22a3	protein_coding	sleep	Yspec	0.0261977	7.58e-10	0.579088	-1.30999	-0.137305	-1.52206	-1.12687	-1.60671	-0.98431	-0.162255	-0.345697	-0.358249	0.31698
ENSMUSG00000026383	226352	erythrocyte membrane protein band 4.1 like 5 [Source:MGI Symbol;Acc:MGI:103006]	chr1:121441410-121545777	Epb4.1l5	protein_coding	sleep	Yspec	0.0392172	6.13e-11	0.511171	-0.425885	-0.0887068	-0.119925	-0.69491	-0.311625	-0.57708	0.00444561	-0.156833	-0.105934	-0.0965052
ENSMUSG00000038664	235439	HECT and RLD domain containing E3 ubiquitin protein ligase family member 1 [Source:MGI Symbol;Acc:MGI:2384589]	chr9:66198057-66356782	Herc1	protein_coding	sleep	Yspec	0.0410622	2.15e-07	0.020111	-0.228328	-0.111587	-0.285097	-0.590886	-0.0420813	0.00475303	0.133338	-0.16968	-0.208767	-0.201238
ENSMUSG00000026650	104362	meiosis expressed gene 1 [Source:MGI Symbol;Acc:MGI:1202878]	chr2:3326115-3340120	Meig1	protein_coding	sleep	Yspec	0.0462253	4.85e-05	0.0591207	-1.12901	0.0452027	-0.547113	-0.626129	-1.51573	-1.82706	-0.927426	1.05783	0.31787	-0.267468
ENSMUSG00000058006	100019	midasin AAA ATPase 1 [Source:MGI Symbol;Acc:MGI:1926159]	chr4:32743894-32862382	Mdn1	protein_coding	wake	common	0.00520106	3.49e-07	1.13e-08	0.253581	0.335854	0.0999692	-0.0658035	0.45229	0.527868	0.687555	0.310965	0.235905	0.108991
ENSMUSG00000002028	214162	lysine (K)-specific methyltransferase 2A [Source:MGI Symbol;Acc:MGI:96995]	chr9:44611238-44689579	Mll1	protein_coding	wake	common	0.0201537	5.6e-07	1.21e-10	0.256017	0.301611	0.277241	-0.0551264	0.366401	0.435553	0.783558	0.19246	0.173812	0.0566123
ENSMUSG00000091158	NA	NA	chr12:110972991-110987865	Mirg	NA	wake	common	0.0410622	4.28e-22	2.97e-14	1.00086	0.672468	0.992714	1.58595	0.770449	0.654317	1.19453	0.749912	0.614218	0.131212
ENSMUSG00000048602	240069	microrchidia 2B [Source:MGI Symbol;Acc:MGI:3045293]	chr17:33272333-33276828	Morc2b	protein_coding	wake	common	0.0462253	0.00146941	1.26e-07	0.201211	0.579522	-0.192452	0.018161	0.261521	0.717613	0.797883	0.454265	0.563731	0.502209
ENSMUSG00000019769	NA	NA	chr10:4795649-5326538	Syne1	NA	wake	Ospec	0.0291689	4.95e-06	5.98e-06	0.146332	0.234841	-0.0176547	-0.10549	0.319357	0.389117	0.423888	0.186381	0.183537	0.145559
ENSMUSG00000039087	68750	ras responsive element binding protein 1 [Source:MGI Symbol;Acc:MGI:2443664]	chr13:37870069-38044071	Rreb1	protein_coding	wake	Yspec	0.0291689	0.000283209	0.0749708	0.298449	-0.00789899	0.135115	0.324986	0.222829	0.510864	0.329704	-0.0798989	-0.0532516	-0.228149
ENSMUSG00000031990	83964	junction adhesion molecule 3 [Source:MGI Symbol;Acc:MGI:1933825]	chr9:26904769-26963203	Jam3	protein_coding	wake	Yspec	0.0410622	2.36e-06	0.797866	0.248814	-0.00524218	0.288343	0.516052	0.0948416	0.0960182	-0.00767378	-0.0482811	-0.0650385	0.100025
ENSMUSG00000028689	68394	coiled-coil domain containing 163 [Source:MGI Symbol;Acc:MGI:1915644]	chr4:116380914-116424011	Ccdc163	protein_coding	wake	Yspec	0.0410622	2.97e-06	0.697462	0.418661	0.0132581	-0.00820382	0.742385	0.459401	0.481062	0.13447	-0.0812847	-0.130966	0.130814
ENSMUSG00000005968	22156	tuftelin 1 [Source:MGI Symbol;Acc:MGI:109572]	chr3:94416479-94462994	Tuft1	protein_coding	wake	Yspec	0.0462253	0.00368743	0.19191	0.318885	-0.172484	0.219945	0.549319	0.319045	0.187232	-0.00950203	-0.170383	-0.278524	-0.231527
ENSMUSG00000022360	70472	ATPase family, AAA domain containing 2 [Source:MGI Symbol;Acc:MGI:1917722]	chr15:57925402-57966837	Atad2	protein_coding	sleep	Yspec	0.0537305	2.13e-07	0.921098	-0.37746	-0.00653977	-0.479314	-0.726124	-0.29448	-0.00992364	-0.110626	-0.00627436	0.028007	0.0627343
ENSMUSG00000032135	84004	melanoma cell adhesion molecule [Source:MGI Symbol;Acc:MGI:1933966]	chr9:43942352-43951010	Mcam	protein_coding	sleep	Ospec	0.0572809	0.699063	1.37e-05	-0.0106962	-0.442273	0.0740678	0.145268	-0.10754	-0.154581	-0.320818	-0.751132	-0.502305	-0.194836
ENSMUSG00000044783	212427	Holliday junction recognition protein [Source:MGI Symbol;Acc:MGI:2685821]	chr1:90155490-90174408	Hjurp	protein_coding	wake	Yspec	0.0744493	8.57e-05	1.19e-05	0.212899	0.119654	0.155268	0.201907	0.274913	0.219507	0.435891	0.147367	0.0353684	-0.140009
ENSMUSG00000049313	20660	sortilin-related receptor, LDLR class A repeats-containing [Source:MGI Symbol;Acc:MGI:1202296]	chr9:41772603-41932580	Sorl1	protein_coding	wake	Ospec	0.0744493	1.4e-09	1.04e-07	0.179749	0.294208	-0.0727627	-0.13691	0.381317	0.547352	0.183881	0.279766	0.408286	0.304899
ENSMUSG00000020932	14580	glial fibrillary acidic protein [Source:MGI Symbol;Acc:MGI:95697]	chr11:102748450-102762426	Gfap	protein_coding	wake	Yspec	0.0747765	0.000144814	0.389295	0.52333	-0.0835941	0.484252	0.610433	0.765622	0.233013	-0.22238	-0.353452	0.206463	0.0349933
ENSMUSG00000020642	108089	ring finger protein 144A [Source:MGI Symbol;Acc:MGI:1344401]	chr12:26991462-27100321	Rnf144a	protein_coding	sleep	Yspec	0.0747765	3.9e-15	0.000136193	-0.383497	-0.15645	-0.460672	-0.492743	-0.372552	-0.208022	-0.320348	-0.183345	-0.139271	0.0171628
ENSMUSG00000039496	227526	cerebral dopamine neurotrophic factor [Source:MGI Symbol;Acc:MGI:3606576]	chr2:3430102-3443848	Cdnf	protein_coding	sleep	Yspec	0.0747765	3.27e-12	0.011715	-0.925857	-0.349184	-0.910314	-0.989452	-0.715146	-1.08851	-0.279196	-0.137625	-0.561483	-0.418434
ENSMUSG00000070601	625068	vomeronasal 2, receptor 84 [Source:MGI Symbol;Acc:MGI:3643367]	chr10:129822172-129831497	Vmn2r84	protein_coding	sleep	Yspec	0.0747765	2.19e-07	0.478199	-0.824078	-0.170584	-1.16227	-1.07079	-0.733952	-0.329297	-0.131586	0.0962686	-0.177122	-0.469894
ENSMUSG00000039109	74145	coagulation factor XIII, A1 subunit [Source:MGI Symbol;Acc:MGI:1921395]	chr13:36958847-37142313	F13a1	protein_coding	sleep	Ospec	0.0747765	0.293003	0.00134453	0.245783	-0.552124	-0.0532716	0.456229	0.218612	0.361562	-1.32842	-0.709355	0.189573	-0.360297
ENSMUSG00000073274	NA	predicted gene 14636 [Source:MGI Symbol;Acc:MGI:3641976]	chrX:18733907-18744567	Gm14636	processed_transcript	sleep	Yspec	0.0767878	4.44e-05	0.25361	-0.461535	-0.233238	-0.809601	-1.47544	-0.0322733	0.471177	0.241763	-0.270163	-0.537992	-0.366559
ENSMUSG00000086544	NA	chimerin 1, opposite strand 3 [Source:MGI Symbol;Acc:MGI:3705094]	chr2:73434383-73454269	Gm13704	antisense_RNA	sleep	Yspec	0.0767878	0.00151109	0.385628	-0.387045	-0.0683555	-0.918761	-0.527088	-0.866394	0.764063	0.421431	-0.116684	0.0441981	-0.622367
ENSMUSG00000025358	12566	cyclin-dependent kinase 2 [Source:MGI Symbol;Acc:MGI:104772]	chr10:128134795-128142307	Cdk2	protein_coding	sleep	Ospec	0.0767878	0.225026	1.97e-05	-0.0292376	-0.61992	0.341767	0.0475416	-0.310756	-0.195504	-0.660836	-0.666114	-0.653743	-0.498985
ENSMUSG00000027217	241556	tetraspanin 18 [Source:MGI Symbol;Acc:MGI:1917186]	chr2:93041717-93174862	Tspan18	protein_coding	sleep	Ospec	0.0767878	0.341549	0.00854485	0.194329	-0.364152	0.436339	0.384514	0.0400826	-0.0836189	-0.615994	-0.948618	0.0203679	0.0876345
ENSMUSG00000089633	NA	RIKEN cDNA A230009B12 gene [Source:MGI Symbol;Acc:MGI:2442666]	chr17:10648882-10686121	A230009B12Rik	antisense_RNA	wake	Yspec	0.0768741	0.00286054	0.43574	0.592217	-0.0813268	0.414094	1.12562	0.833404	-0.00425155	-0.199713	-0.290523	-0.2491	0.414029
ENSMUSG00000048756	56484	forkhead box O3 [Source:MGI Symbol;Acc:MGI:1890081]	chr10:41901447-41996761	Foxo3	protein_coding	sleep	Yspec	0.0768741	4.62e-12	0.077916	-0.25125	-0.0845009	-0.271091	-0.368081	-0.210756	-0.155071	-0.126051	-0.0864408	-0.0923299	-0.0331814
ENSMUSG00000073113	NA	NA	chr17:79148158-79150338	Heatr5b	NA	sleep	Yspec	0.0768741	1.67e-06	0.260479	-0.376789	-0.0846741	-0.390713	-0.752399	-0.138225	-0.22582	-0.314865	0.0762657	-0.0126682	-0.0874292
ENSMUSG00000011884	56356	glycolipid transfer protein [Source:MGI Symbol;Acc:MGI:1929253]	chr5:115119212-115141193	Gltp	protein_coding	wake	Yspec	0.0777273	0.00112858	0.392949	0.212522	-0.128049	0.420242	0.540164	0.172844	-0.283161	0.022963	-0.321817	-0.10026	-0.113084
ENSMUSG00000085028	NA	Slc2a4 regulator, pseudogene [Source:MGI Symbol;Acc:MGI:3651388]	chr2:181118755-181122491	Gm14462	transcribed_unitary_pseudogene	wake	common	0.0777273	5.76e-17	3.19e-09	0.972243	0.661865	0.735017	1.60449	0.714252	0.835211	0.892115	0.577443	0.713798	0.464104
ENSMUSG00000078515	68817	DNA-damage inducible protein 2 [Source:MGI Symbol;Acc:MGI:1917244]	chr4:141233264-141279534	Ddi2	protein_coding	wake	common	0.0777273	6.83e-08	1.21e-11	0.227271	0.33594	0.157962	0.0290769	0.393281	0.328765	0.451791	0.365206	0.295498	0.231266
ENSMUSG00000002265	18616	paternally expressed 3 [Source:MGI Symbol;Acc:MGI:104748]	chr7:6656403-6683332	Peg3	protein_coding	sleep	Yspec	0.0777273	0.000145259	0.00431463	-0.233588	-0.150906	-0.26796	-0.491251	-0.143023	-0.0321197	0.0985021	-0.0493934	-0.281271	-0.371462
ENSMUSG00000024521	58801	phorbol-12-myristate-13-acetate-induced protein 1 [Source:MGI Symbol;Acc:MGI:1930146]	chr18:66618058-66625404	Pmaip1	protein_coding	sleep	Yspec	0.0777273	0.00115214	0.573531	-0.312312	0.0690048	-0.276406	-0.604727	-0.286306	-0.0818078	-0.0325953	0.272818	-0.0158723	0.0516691
ENSMUSG00000055493	13853	epilepsy, progressive myoclonic epilepsy, type 2 gene alpha [Source:MGI Symbol;Acc:MGI:1341085]	chr10:11063002-11179642	Epm2a	protein_coding	sleep	common	0.0777273	1.29e-17	7.35e-10	-0.590639	-0.37994	-0.493447	-0.714456	-0.492413	-0.662242	-0.615637	-0.330067	-0.341072	-0.232984
ENSMUSG00000042807	329152	HECT, C2 and WW domain containing E3 ubiquitin protein ligase 2 [Source:MGI Symbol;Acc:MGI:2685817]	chr1:53863526-54252212	Hecw2	protein_coding	sleep	common	0.0777273	1.02e-16	1.32e-05	-0.682289	-0.355904	-0.62347	-1.06017	-0.596003	-0.449511	-0.235236	-0.437041	-0.46759	-0.28375
ENSMUSG00000022957	16443	intersectin 1 (SH3 domain protein 1A) [Source:MGI Symbol;Acc:MGI:1338069]	chr16:91729326-91921042	Itsn1	protein_coding	wake	common	0.0853268	2.86e-11	1.95e-10	0.241039	0.253148	0.102004	0.116634	0.337172	0.408348	0.385568	0.195653	0.256092	0.175277
ENSMUSG00000049184	75029	purine-rich element binding protein G [Source:MGI Symbol;Acc:MGI:1922279]	chr8:34496597-34528140	Purg	protein_coding	wake	Ospec	0.0871211	0.0118598	3.63e-05	0.0162168	0.313538	-0.138911	-0.264314	0.219026	0.249066	0.152965	0.348549	0.318008	0.434632
ENSMUSG00000003037	17274	RAB8A, member RAS oncogene family [Source:MGI Symbol;Acc:MGI:96960]	chr8:74684899-74708003	Rab8a	protein_coding	wake	Yspec	0.0929393	1.51e-07	0.496441	0.212051	0.0511734	0.322449	0.342108	0.0224546	0.161192	0.0908125	0.022894	0.108185	-0.0171979
ENSMUSG00000045411	668661	RIKEN cDNA 2410002F23 gene [Source:MGI Symbol;Acc:MGI:1914226]	chr7:51501892-51518290	2410002F23Rik	protein_coding	sleep	Ospec	0.0929393	7.45e-05	4.16e-08	-0.0862926	-0.204226	-0.0188359	0.0789314	-0.177776	-0.22749	-0.221318	-0.201658	-0.163084	-0.230843
ENSMUSG00000049624	235504	solute carrier family 17 (anion/sugar transporter), member 5 [Source:MGI Symbol;Acc:MGI:1924105]	chr9:78384095-78436048	Slc17a5	protein_coding	sleep	common	0.0929393	5.07e-14	1.01e-06	-0.325485	-0.20045	-0.322857	-0.47601	-0.2734	-0.229673	-0.197304	-0.090409	-0.308189	-0.205899
ENSMUSG00000046191	93891	protocadherin beta 20 [Source:MGI Symbol;Acc:MGI:2136758]	chr18:37663726-37667676	Pcdhb20	protein_coding	sleep	Yspec	0.0951676	9.04e-07	0.633308	-0.362414	-0.0442856	-0.44273	-0.481192	-0.276629	-0.249103	-0.119445	0.0224036	0.0612875	-0.141388
ENSMUSG00000027353	66634	minichromosome maintenance 8 homologous recombination repair factor [Source:MGI Symbol;Acc:MGI:1913884]	chr2:132641677-132670133	Mcm8	protein_coding	sleep	common	0.0951676	7.27e-19	1.9e-10	-0.713884	-0.483861	-0.322504	-0.635703	-0.926128	-0.971201	-0.546994	-0.344721	-0.464251	-0.579478
ENSMUSG00000022822	27416	ATP-binding cassette, sub-family C (CFTR/MRP), member 5 [Source:MGI Symbol;Acc:MGI:1351644]	chr16:20331176-20426667	Abcc5	protein_coding	wake	common	0.0974254	1.66e-12	3.26e-07	0.326937	0.230747	0.164927	0.396864	0.284733	0.461223	0.371011	0.261043	0.176189	0.114746
ENSMUSG00000043313	93890	protocadherin beta 19 [Source:MGI Symbol;Acc:MGI:2136757]	chr18:37656451-37663981	Pcdhb19	protein_coding	sleep	Yspec	0.0974254	6.61e-07	0.213751	-0.438364	-0.168366	-0.479915	-0.865386	-0.246551	-0.161604	-0.169771	-0.00818122	-0.29551	-0.200002
ENSMUSG00000063434	66673	sortilin-related VPS10 domain containing receptor 3 [Source:MGI Symbol;Acc:MGI:1913923]	chr19:48280315-48880195	Sorcs3	protein_coding	wake	common	0.0988756	1.27e-11	9.7e-15	0.223608	0.437306	-0.230681	-0.00277	0.474179	0.653706	0.035018	0.451523	0.65215	0.610531
ENSMUSG00000026848	30934	torsin family 1, member B [Source:MGI Symbol;Acc:MGI:1353605]	chr2:30808279-30814735	Tor1b	protein_coding	wake	Yspec	0.104208	9.04e-15	0.000169815	0.323697	0.140873	0.413399	0.452164	0.249125	0.180102	0.257146	0.167594	0.153754	-0.0150007
ENSMUSG00000074807	NA	predicted gene 10762 [Source:MGI Symbol;Acc:MGI:3704209]	chr2:128792129-128793661	Gm10762	protein_coding	sleep	Yspec	0.104208	2.19e-05	0.0623817	-0.391872	-0.137951	0.0170309	-0.871922	-0.722347	0.00975144	-0.582111	-0.0897436	-0.108055	0.228105
ENSMUSG00000032400	68014	zwilch kinetochore protein [Source:MGI Symbol;Acc:MGI:1915264]	chr9:63984751-64021111	Zwilch	protein_coding	sleep	common	0.108575	1.31e-14	0.000277347	-0.809975	-0.380581	-1.0113	-0.831956	-0.759705	-0.63694	-0.35123	-0.351406	-0.420946	-0.398741
ENSMUSG00000024236	225115	supervillin [Source:MGI Symbol;Acc:MGI:2147319]	chr18:4920338-5119497	Svil	protein_coding	wake	Yspec	0.109273	7.25e-06	0.757674	0.297033	0.0265036	0.0926536	0.409265	0.394118	0.292097	0.0319815	-0.0259353	-0.0395967	0.139565
ENSMUSG00000059498	14131	Fc receptor, IgG, low affinity III [Source:MGI Symbol;Acc:MGI:95500]	chr1:172981100-172995266	Fcgr3	protein_coding	wake	common	0.109273	1.08e-07	1.07e-07	0.371161	0.339696	0.486434	0.520741	0.260161	0.217306	0.17836	0.134154	0.666605	0.379664
ENSMUSG00000073565	71373	proline rich 16 [Source:MGI Symbol;Acc:MGI:1918623]	chr18:51277192-51579898	Prr16	protein_coding	sleep	Yspec	0.109273	1.23e-10	0.0285171	-0.608227	-0.223091	-0.671128	-0.816707	-0.627841	-0.317233	-0.470542	-0.135016	-0.171226	-0.115581
ENSMUSG00000039716	208869	dedicator of cyto-kinesis 3 [Source:MGI Symbol;Acc:MGI:2429763]	chr9:106794965-107134440	Dock3	protein_coding	sleep	common	0.109273	9.28e-15	5.41e-08	-0.34876	-0.24002	-0.292458	-0.575306	-0.25368	-0.273595	-0.109497	-0.211288	-0.322348	-0.316947
ENSMUSG00000019970	20393	serum/glucocorticoid regulated kinase 1 [Source:MGI Symbol;Acc:MGI:1340062]	chr10:21601790-21719909	Sgk1	protein_coding	wake	common	0.109383	2.38e-09	6.68e-18	0.422837	0.80501	0.195294	0.886785	0.594642	0.0146266	0.695061	1.15837	0.85763	0.508982
ENSMUSG00000001143	214895	lectin, mannose-binding 2-like [Source:MGI Symbol;Acc:MGI:2443010]	chr1:36478710-36502316	Lman2l	protein_coding	wake	common	0.110559	1.52e-18	9.36e-10	0.510111	0.335298	0.363632	0.656751	0.455689	0.564373	0.440179	0.271206	0.342564	0.287244
ENSMUSG00000038342	208104	MLX interacting protein [Source:MGI Symbol;Acc:MGI:2141183]	chr5:123844607-123915506	Mlxip	protein_coding	wake	Yspec	0.114033	2.27e-05	1.06e-06	0.221403	0.167042	0.196623	0.290043	0.142061	0.256886	0.48185	0.129921	0.132479	-0.0760807
ENSMUSG00000025762	214048	La ribonucleoprotein domain family, member 1B [Source:MGI Symbol;Acc:MGI:1914604]	chr3:40825661-40844356	Larp1b	protein_coding	sleep	Yspec	0.114033	0.00307098	0.252795	-0.32888	-0.0202732	-0.640559	-0.662207	-0.117733	0.10498	-0.137933	0.447882	-0.201837	-0.189205
ENSMUSG00000084898	NA	predicted gene 12371 [Source:MGI Symbol;Acc:MGI:3652322]	chr4:36899799-36935265	Gm12371	lincRNA	sleep	common	0.114033	2.27e-22	2.35e-10	-1.34985	-0.853225	-1.23925	-1.8874	-1.30364	-0.969112	-1.11173	-0.915872	-0.761146	-0.624152
ENSMUSG00000055296	242474	transmembrane protein 245 [Source:MGI Symbol;Acc:MGI:2445107]	chr4:56879595-56960509	D730040F13Rik	protein_coding	sleep	common	0.114033	1.43e-13	0.000102275	-0.596278	-0.333124	-0.640265	-1.0012	-0.390607	-0.353039	-0.21748	-0.397187	-0.478926	-0.238904
ENSMUSG00000050121	226115	oligodendrocytic myelin paranodal and inner loop protein [Source:MGI Symbol;Acc:MGI:2657025]	chr19:41136764-41151803	Opalin	protein_coding	sleep	common	0.115319	0.000426849	2.94e-10	-0.531093	-1.1152	-0.0125384	-0.245639	-0.640418	-1.22578	-0.614712	-1.55734	-1.15415	-1.13459
ENSMUSG00000059742	170738	potassium voltage-gated channel, subfamily H (eag-related), member 7 [Source:MGI Symbol;Acc:MGI:2159566]	chr2:62531271-63022544	Kcnh7	protein_coding	sleep	Yspec	0.119325	7.44e-07	0.472786	-0.402554	-0.124899	-0.444525	-0.941706	-0.145083	-0.0789037	0.0303307	-0.157867	-0.257606	-0.114455
ENSMUSG00000034687	231470	Fraser extracellular matrix complex subunit 1 [Source:MGI Symbol;Acc:MGI:2385368]	chr5:96802774-97213947	Fras1	protein_coding	wake	common	0.119467	0.000101567	4.74e-06	0.242927	0.306335	0.033967	0.136879	0.317321	0.483543	0.57872	0.229553	0.263394	0.153672
ENSMUSG00000086476	NA	NA	chr9:122481415-122588914	9530059O14Rik	NA	sleep	Ospec	0.123747	0.215977	0.00819997	0.155212	-0.364465	-0.0272761	0.0869971	-0.0247305	0.585856	0.125123	-0.411699	-0.779216	-0.392067
ENSMUSG00000004561	52535	methyltransferase like 17 [Source:MGI Symbol;Acc:MGI:1098577]	chr14:52504317-52512914	Mettl17	protein_coding	wake	Yspec	0.123808	2.18e-08	0.000760623	0.379286	0.180019	0.304222	0.64422	0.173476	0.395225	0.422506	0.274512	0.144367	-0.121309
ENSMUSG00000048794	243538	cilia and flagella associated protein 100 [Source:MGI Symbol;Acc:MGI:2141635]	chr6:90353530-90378991	Ccdc37	protein_coding	wake	common	0.123808	9.99e-12	9.02e-05	0.817899	0.558673	0.190235	0.96179	0.692725	1.42684	0.538639	0.286424	0.897994	0.511636
ENSMUSG00000030849	14183	fibroblast growth factor receptor 2 [Source:MGI Symbol;Acc:MGI:95523]	chr7:137305765-140315233	Fgfr2	protein_coding	wake	Yspec	0.125242	0.00125913	0.264025	0.228852	-0.0564371	0.478684	0.229233	0.240819	-0.0333284	0.114609	-0.22959	-0.172088	0.0613209
ENSMUSG00000037110	241694	Ral GTPase activating protein, alpha subunit 2 (catalytic) [Source:MGI Symbol;Acc:MGI:3036245]	chr2:146065415-146337962	Ralgapa2	protein_coding	wake	Ospec	0.125242	5.38e-05	0.000188294	0.154764	0.208277	-0.0197796	-0.00502459	0.298428	0.345432	0.280349	0.26023	0.182185	0.110342
ENSMUSG00000073591	93893	protocadherin beta 22 [Source:MGI Symbol;Acc:MGI:2136760]	chr18:37677807-37681273	Pcdhb22	protein_coding	sleep	Yspec	0.125242	6.67e-06	0.0276187	-0.339297	-0.184506	-0.396394	-0.707191	-0.0520318	-0.201573	0.105306	-0.183365	-0.404378	-0.255588
ENSMUSG00000025159	72199	MMS19 (MET18 S. cerevisiae) [Source:MGI Symbol;Acc:MGI:1919449]	chr19:42015376-42055847	Mms19	protein_coding	sleep	Ospec	0.125242	0.0340611	0.00185573	-0.0243077	-0.219136	-0.24736	0.220957	-0.10129	0.030462	-0.0916501	-0.207637	-0.297724	-0.279533
ENSMUSG00000029701	68272	RNA binding motif protein 28 [Source:MGI Symbol;Acc:MGI:2655711]	chr6:29073373-29115206	Rbm28	protein_coding	wake	common	0.126798	4.68e-30	4.7e-27	0.664407	0.662428	0.197073	0.599037	0.829645	1.03187	0.5143	0.647961	0.746528	0.740921
ENSMUSG00000074394	NA	NA	chr7:7183838-7200239	Vmn2r29	NA	sleep	Yspec	0.126798	0.000131725	0.627678	-0.382967	0.0896909	-0.832129	-0.701754	0.0240334	-0.0220183	-0.141163	0.186113	0.0757354	0.238078
ENSMUSG00000030306	387314	transmembrane and tetratricopeptide repeat containing 1 [Source:MGI Symbol;Acc:MGI:3039590]	chr6:148180752-148393111	Tmtc1	protein_coding	sleep	common	0.126954	1.58e-13	0.000337789	-0.441034	-0.221234	-0.33939	-0.643387	-0.443128	-0.33823	-0.121346	-0.1923	-0.323388	-0.247901
ENSMUSG00000067399	666731	tripartite motif-containing 43C [Source:MGI Symbol;Acc:MGI:3647365]	chr9:88475529-88484145	Trim43a	protein_coding	wake	common	0.129587	0.000371046	1.23e-05	0.462451	0.664484	-0.110212	0.941665	0.787992	0.23036	1.2861	0.6694	0.403754	0.298683
ENSMUSG00000041406	381306	cDNA sequence BC055324 [Source:MGI Symbol;Acc:MGI:3590554]	chr1:165875924-165925127	BC055324	protein_coding	sleep	Yspec	0.129587	0.00232014	0.163362	-0.295687	-0.129638	0.129891	-0.692876	0.160599	-0.780362	0.12496	0.0302767	-0.645118	-0.0286697
ENSMUSG00000036800	70363	family with sequence similarity 135, member B [Source:MGI Symbol;Acc:MGI:1917613]	chr15:71275908-71558468	Fam135b	protein_coding	wake	Yspec	0.129844	0.00047697	0.0187165	0.207873	0.132955	0.11851	-0.136821	0.435789	0.414014	0.486236	0.0455665	-0.00935904	0.00937716
ENSMUSG00000083744	NA	predicted gene 14824 [Source:MGI Symbol;Acc:MGI:3802065]	chrX:102522878-102524014	Gm14824	processed_pseudogene	wake	common	0.133212	0.000292441	5.93e-07	0.626152	0.859825	0.471613	0.22863	0.449652	1.35471	1.41545	0.856756	0.928392	0.238696
ENSMUSG00000047155	81906	cytochrome P450, family 4, subfamily x, polypeptide 1 [Source:MGI Symbol;Acc:MGI:1932403]	chr4:114778728-114807086	Cyp4x1	protein_coding	sleep	common	0.133212	2.79e-16	2.12e-06	-0.544263	-0.308279	-0.550281	-0.731883	-0.524264	-0.370624	-0.37814	-0.26181	-0.294865	-0.298301
ENSMUSG00000031537	16150	inhibitor of kappaB kinase beta [Source:MGI Symbol;Acc:MGI:1338071]	chr8:23769484-23817261	Ikbkb	protein_coding	wake	Yspec	0.139101	1.91e-13	4.97e-08	0.301702	0.196383	0.270701	0.415239	0.231075	0.289791	0.357605	0.197539	0.191116	0.0392736
ENSMUSG00000052353	80982	cell migration inducing protein, hyaluronan binding [Source:MGI Symbol;Acc:MGI:2443629]	chr7:91081167-91235212	9930013L23Rik	protein_coding	wake	Yspec	0.139101	1.09e-07	0.00534664	0.284361	0.108698	0.204819	0.36658	0.308339	0.257707	0.258588	0.211779	0.0692391	-0.104815
ENSMUSG00000020038	12952	cryptochrome 1 (photolyase-like) [Source:MGI Symbol;Acc:MGI:1270841]	chr10:84594247-84647999	Cry1	protein_coding	wake	Yspec	0.139101	1.34e-07	0.0695124	0.201405	0.0271339	0.329452	0.355434	0.177525	-0.0567918	0.203368	0.00567365	0.0139267	-0.114433
ENSMUSG00000037243	103836	zinc finger protein 692 [Source:MGI Symbol;Acc:MGI:2144276]	chr11:58120371-58128329	Zfp692	protein_coding	wake	Yspec	0.139101	3.12e-06	0.363694	0.36288	0.133129	0.0500301	0.90154	0.069436	0.430512	0.317004	0.160951	0.0352562	0.0193039
ENSMUSG00000048218	105827	adhesion molecule with Ig like domain 2 [Source:MGI Symbol;Acc:MGI:2145995]	chr15:97074305-97077918	Amigo2	protein_coding	wake	Yspec	0.139101	1.88e-05	0.780716	0.443164	0.115999	0.660179	0.938272	0.260967	-0.0867629	0.171831	-0.0137759	0.106113	0.199827
ENSMUSG00000002983	19698	avian reticuloendotheliosis viral (v-rel) oncogene related B [Source:MGI Symbol;Acc:MGI:103289]	chr7:20191366-20214987	Relb	protein_coding	wake	Yspec	0.139101	4.25e-05	0.4977	0.595077	0.127969	0.479143	0.873762	1.03003	-0.00262606	0.410307	-0.0703895	-0.0621336	0.234092
ENSMUSG00000022721	15547	TRM2 tRNA methyltransferase 2A [Source:MGI Symbol;Acc:MGI:96270]	chr16:18248572-18255065	Trmt2a	protein_coding	wake	Yspec	0.139101	4.67e-05	0.654039	0.252559	0.0691588	0.108926	0.671194	0.0610098	0.169105	0.135149	-0.0101661	0.161568	-0.0099151
ENSMUSG00000043301	16522	potassium inwardly-rectifying channel, subfamily J, member 6 [Source:MGI Symbol;Acc:MGI:104781]	chr16:94970673-95219503	Kcnj6	protein_coding	wake	Yspec	0.139101	0.000112683	0.0234436	0.206411	0.115423	0.168099	-0.156197	0.38178	0.431962	0.440378	0.00438985	0.00941713	0.00750852
ENSMUSG00000053475	21930	tumor necrosis factor alpha induced protein 6 [Source:MGI Symbol;Acc:MGI:1195266]	chr2:51893329-51912406	Tnfaip6	protein_coding	wake	Yspec	0.139101	0.000219268	0.793688	0.440661	-0.0447534	0.680184	0.823577	0.484993	-0.22611	0.197448	-0.134183	-0.14341	-0.098869
ENSMUSG00000019359	71584	glycerophosphodiester phosphodiesterase domain containing 2 [Source:MGI Symbol;Acc:MGI:1918834]	chrX:97925012-97934434	Gdpd2	protein_coding	wake	Yspec	0.139101	0.000282131	0.847559	0.440605	-0.0613297	0.350042	0.5747	0.562178	0.275498	0.0588257	-0.209553	0.0111969	-0.105789
ENSMUSG00000039976	207592	TBC1 domain family, member 16 [Source:MGI Symbol;Acc:MGI:2652878]	chr11:119004159-119090013	Tbc1d16	protein_coding	wake	Yspec	0.139101	0.000714508	0.0930331	0.219434	-0.00606278	0.402297	0.514861	0.023693	-0.0631146	0.311737	-0.25505	0.0742584	-0.155197
ENSMUSG00000036907	226359	complement component 1, q subcomponent-like 2 [Source:MGI Symbol;Acc:MGI:3032521]	chr1:122236959-122239948	C1ql2	protein_coding	wake	Yspec	0.139101	0.00214926	0.170253	0.377674	-0.465778	1.09869	0.92183	0.233299	-0.743119	-0.00316905	-0.520148	-0.80043	-0.539363
ENSMUSG00000045404	217826	potassium channel, subfamily K, member 13 [Source:MGI Symbol;Acc:MGI:2384976]	chr12:101202509-101301092	Kcnk13	protein_coding	wake	Yspec	0.139101	0.00264579	0.601335	0.427562	0.00158573	0.532047	0.553613	0.624929	-0.000341422	0.0116595	-0.21164	-0.0904231	0.296747
ENSMUSG00000057388	67681	mitochondrial ribosomal protein L18 [Source:MGI Symbol;Acc:MGI:1914931]	chr17:13104015-13109411	Mrpl18	protein_coding	wake	Ospec	0.139101	0.00740367	2.14e-07	0.108383	0.226821	0.214563	0.0200229	0.0395446	0.159401	0.140034	0.271925	0.316062	0.179261
ENSMUSG00000051149	11538	activity-dependent neuroprotective protein [Source:MGI Symbol;Acc:MGI:1338758]	chr2:168006286-168032812	Adnp	protein_coding	wake	Ospec	0.139101	0.0172588	0.00431274	-0.0313059	0.390087	0.459649	-0.8009	-0.0844804	0.300507	0.941971	0.508677	0.0209842	0.0887178
ENSMUSG00000086568	NA	NA	chr4:135904265-135906449	9130020K20Rik	NA	wake	Ospec	0.139101	0.0353833	0.000464138	0.193821	0.588569	-0.0450044	-0.362704	0.761376	0.421615	1.06999	0.698449	0.471488	0.114347
ENSMUSG00000060445	320558	synaptonemal complex protein 2 [Source:MGI Symbol;Acc:MGI:1933281]	chr2:178079798-178142590	Sycp2	protein_coding	wake	Ospec	0.139101	0.0652615	2.41e-06	0.174246	0.585849	0.0662444	-0.19256	0.462075	0.361224	0.347713	0.803619	0.632597	0.559468
ENSMUSG00000022040	13850	epoxide hydrolase 2, cytoplasmic [Source:MGI Symbol;Acc:MGI:99500]	chr14:66703014-66743537	Ephx2	protein_coding	wake	Ospec	0.139101	0.265513	4.77e-06	0.0724694	0.254514	0.0899618	0.185368	-0.00815029	0.0226979	0.117524	0.250093	0.424797	0.225641
ENSMUSG00000055866	18627	period circadian clock 2 [Source:MGI Symbol;Acc:MGI:1195265]	chr1:93312361-93356107	Per2	protein_coding	wake	common	0.139101	2.29e-33	1.56e-26	0.983978	0.759792	1.28798	1.36491	0.823205	0.45982	1.15425	0.87895	0.721626	0.28434
ENSMUSG00000010097	53319	nuclear RNA export factor 1 [Source:MGI Symbol;Acc:MGI:1858330]	chr19:8831393-8845599	Nxf1	protein_coding	wake	common	0.139101	2.1e-23	2.46e-12	0.417599	0.264356	0.287424	0.54337	0.419122	0.420482	0.205854	0.340204	0.283975	0.22739
ENSMUSG00000024826	19708	D4, zinc and double PHD fingers family 2 [Source:MGI Symbol;Acc:MGI:109529]	chr19:5896316-5913210	Dpf2	protein_coding	wake	common	0.139101	5.69e-14	1.01e-06	0.508004	0.284842	0.5602	0.761012	0.376642	0.334161	0.573526	0.264573	0.264505	0.036764
ENSMUSG00000045282	68255	transmembrane protein 86B [Source:MGI Symbol;Acc:MGI:1915505]	chr7:4579444-4582284	Tmem86b	protein_coding	wake	common	0.139101	3.7e-12	4.78e-05	1.22638	0.72987	0.617866	1.76715	1.10712	1.41338	1.01603	0.754713	0.653031	0.495712
ENSMUSG00000066687	235320	zinc finger and BTB domain containing 16 [Source:MGI Symbol;Acc:MGI:103222]	chr9:48462216-48644250	Zbtb16	protein_coding	wake	common	0.139101	4.45e-12	3.58e-12	0.518099	0.483152	0.355796	0.558898	0.612821	0.544882	0.766761	0.636531	0.357042	0.172273
ENSMUSG00000053460	56316	gamma-glutamyl carboxylase [Source:MGI Symbol;Acc:MGI:1927655]	chr6:72364102-72380906	Ggcx	protein_coding	wake	common	0.139101	1.89e-08	3.24e-05	0.314772	0.254653	0.086473	0.28604	0.352175	0.534399	0.402785	0.20083	0.275598	0.139398
ENSMUSG00000030409	13400	dystrophia myotonica-protein kinase [Source:MGI Symbol;Acc:MGI:94906]	chr7:19668998-19679370	Dmpk	protein_coding	wake	common	0.139101	1.14e-07	0.00546875	0.803231	0.362695	0.784498	1.57201	0.429404	0.427007	0.957537	0.264879	0.362725	-0.134363
ENSMUSG00000086276	NA	NA	chr8:59966651-59987874	2500002B13Rik	NA	wake	common	0.139101	0.000281346	0.00267257	0.456443	0.421514	0.461622	-0.0951472	0.60144	0.857855	0.508157	0.840535	0.320163	0.0172025
ENSMUSG00000072974	214321	predicted gene 4787 [Source:MGI Symbol;Acc:MGI:3646380]	chr12:82477779-82480673	Gm4787	protein_coding	wake	common	0.139101	0.000300391	3.31e-05	0.323607	0.630176	-0.148336	-0.155079	0.936002	0.66184	0.631704	0.758092	0.550588	0.580318
ENSMUSG00000039231	20937	suppressor of variegation 3-9 homolog 1 (Drosophila) [Source:MGI Symbol;Acc:MGI:1099440]	chrX:7638097-7652086	Suv39h1	protein_coding	sleep	Yspec	0.139101	1.47e-11	0.0129407	-0.268543	-0.124713	-0.183006	-0.143931	-0.399925	-0.347308	-0.160577	-0.0942634	-0.130353	-0.113658
ENSMUSG00000044534	59289	atypical chemokine receptor 2 [Source:MGI Symbol;Acc:MGI:1891697]	chr9:121807273-121820382	Ccbp2	protein_coding	sleep	Yspec	0.139101	5.89e-11	0.0322939	-0.942683	-0.36408	-1.15326	-0.946441	-0.916775	-0.754256	-0.448585	-0.241609	-0.352569	-0.413559
ENSMUSG00000062190	71835	LanC (bacterial lantibiotic synthetase component C)-like 2 [Source:MGI Symbol;Acc:MGI:1919085]	chr6:57652395-57689632	Lancl2	protein_coding	sleep	Yspec	0.139101	1.24e-09	0.0014059	-0.320063	-0.177629	-0.177598	-0.434431	-0.288482	-0.379739	-0.310817	-0.0993742	-0.1688	-0.131526
ENSMUSG00000021708	NA	RAS protein-specific guanine nucleotide-releasing factor 2 [Source:MGI Symbol;Acc:MGI:109137]	chr13:92019805-92901811	Rasgrf2	protein_coding	sleep	Yspec	0.139101	5.59e-08	0.254415	-0.36561	-0.102984	-0.414749	-0.530075	-0.31102	-0.206597	-0.25263	-0.0580132	-0.0738925	-0.027399
ENSMUSG00000086084	NA	NA	chr4:135899690-135902096	2610528B01Rik	NA	sleep	Yspec	0.139101	8.83e-08	0.0448026	-0.430981	-0.139759	-0.577269	-0.735694	-0.260373	-0.150589	-0.450051	-0.0415109	-0.0951951	0.0277201
ENSMUSG00000041268	235380	Dmx-like 2 [Source:MGI Symbol;Acc:MGI:2444630]	chr9:54212765-54349767	Dmxl2	protein_coding	sleep	Yspec	0.139101	3.56e-06	0.611265	-0.234974	-0.0784503	-0.286439	-0.572387	-0.049373	-0.031696	-0.0148651	-0.072978	-0.14304	-0.0829183
ENSMUSG00000046387	93888	protocadherin beta 17 [Source:MGI Symbol;Acc:MGI:2136754]	chr18:37644475-37648143	Pcdhb17	protein_coding	sleep	Yspec	0.139101	0.000158718	0.98264	-0.231295	0.00470225	-0.195457	-0.454686	-0.132454	-0.142584	-0.0388861	0.0474709	0.0233068	-0.0130827
ENSMUSG00000028222	12307	calbindin 1 [Source:MGI Symbol;Acc:MGI:88248]	chr4:15808211-15835411	Calb1	protein_coding	sleep	Yspec	0.139101	0.000653496	0.033647	-0.371888	-0.0163146	-0.407998	-0.457657	-0.397897	-0.223999	-0.477334	0.048909	0.061181	0.301986
ENSMUSG00000087475	NA	RIKEN cDNA 4933406I18 gene [Source:MGI Symbol;Acc:MGI:1918295]	chr7:121458793-121558875	4933406I18Rik	lincRNA	sleep	Yspec	0.139101	0.000825452	0.882477	-0.756105	0.0368658	-1.12927	-1.3077	-0.365132	-0.222322	0.193331	0.224309	-0.290516	0.0203397
ENSMUSG00000060176	75050	kinesin family member 27 [Source:MGI Symbol;Acc:MGI:1922300]	chr13:58388677-58456423	Kif27	protein_coding	sleep	Yspec	0.139101	0.000829803	0.41121	-0.315373	0.00184267	-0.273062	-0.518652	-0.17272	-0.297057	-0.18449	0.0696122	-0.0833469	0.205595
ENSMUSG00000084350	NA	ZNF41, pseudogene [Source:MGI Symbol;Acc:MGI:1917255]	chr4:145414940-145420045	1700029I01Rik	unprocessed_pseudogene	sleep	Yspec	0.139101	0.00437634	0.248326	-0.478749	-0.109315	-0.379474	-1.11174	-0.411911	-0.0118696	-0.435959	0.389561	-0.145424	-0.245439
ENSMUSG00000059540	21400	transcription elongation factor A (SII), 2 [Source:MGI Symbol;Acc:MGI:107368]	chr2:181414815-181422976	Tcea2	protein_coding	sleep	Ospec	0.139101	1.37e-05	5.6e-05	-0.141534	-0.281162	-0.117468	0.378271	-0.465682	-0.361256	0.0271999	-0.261301	-0.374348	-0.516199
ENSMUSG00000022816	14314	follistatin-like 1 [Source:MGI Symbol;Acc:MGI:102793]	chr16:37776759-37836800	Fstl1	protein_coding	sleep	Ospec	0.139101	5.63e-05	5.2e-09	-0.149781	-0.2673	-0.0422585	-0.0805188	-0.130055	-0.346292	-0.334771	-0.289109	-0.212778	-0.232541
ENSMUSG00000032744	56198	hairy/enhancer-of-split related with YRPW motif-like [Source:MGI Symbol;Acc:MGI:1860511]	chr4:122910599-122927318	Heyl	protein_coding	sleep	Ospec	0.139101	0.0142327	5.74e-09	-0.269233	-0.689047	-0.385326	-0.241353	-0.465688	0.0154333	-0.819447	-0.828082	-0.458945	-0.649715
ENSMUSG00000032939	71805	nucleoporin 93 [Source:MGI Symbol;Acc:MGI:1919055]	chr8:96738297-96839166	Nup93	protein_coding	sleep	Ospec	0.139101	0.0184316	3.73e-06	-0.110126	-0.205461	-0.18066	-0.160371	-0.129724	0.0302517	-0.105689	-0.267017	-0.101171	-0.347968
ENSMUSG00000051041	244198	olfactomedin-like 1 [Source:MGI Symbol;Acc:MGI:2679264]	chr7:114710760-114734808	Olfml1	protein_coding	sleep	Ospec	0.139101	0.0260122	4.63e-06	-0.176295	-0.481892	0.131958	-0.0588673	-0.241983	-0.536286	-0.450551	-0.665641	-0.485768	-0.325608
ENSMUSG00000029999	21802	transforming growth factor alpha [Source:MGI Symbol;Acc:MGI:98724]	chr6:86145220-86225351	Tgfa	protein_coding	sleep	Ospec	0.139101	0.0333046	0.00158075	-0.06376	-0.242472	0.162737	0.129416	-0.186475	-0.360718	-0.0921693	-0.462324	-0.346917	-0.0684783
ENSMUSG00000022500	56722	LPS-induced TN factor [Source:MGI Symbol;Acc:MGI:1929512]	chr16:10959168-11066450	Litaf	protein_coding	sleep	Ospec	0.139101	0.349462	0.000841218	0.0280921	-0.404694	0.156655	0.190345	0.0722118	-0.306843	-0.211736	-0.511456	-0.495292	-0.40029
ENSMUSG00000030616	83671	synaptotagmin-like 2 [Source:MGI Symbol;Acc:MGI:1933366]	chr7:97497009-97559148	Sytl2	protein_coding	sleep	common	0.139101	8.78e-36	2.18e-27	-0.750912	-0.571535	-0.52462	-0.765695	-0.891247	-0.822088	-0.40219	-0.575042	-0.635722	-0.673189
ENSMUSG00000029333	NA	NA	chr5:99646245-99682146	Rasgef1b	NA	sleep	common	0.139101	9.23e-24	1.92e-17	-0.590746	-0.465853	-0.482565	-0.751436	-0.673803	-0.455181	-0.637827	-0.428279	-0.42877	-0.368538
ENSMUSG00000075478	76965	SLIT and NTRK-like family, member 1 [Source:MGI Symbol;Acc:MGI:2679446]	chr14:109309008-109313656	Slitrk1	protein_coding	sleep	common	0.139101	2.02e-22	3.75e-13	-0.396552	-0.26272	-0.498189	-0.599528	-0.289485	-0.199005	-0.441501	-0.309043	-0.190353	-0.109981
ENSMUSG00000024893	NA	NA	chr19:32463506-32465874	2700046G09Rik	NA	sleep	common	0.139101	2.21e-18	3.87e-12	-1.06678	-0.762226	-0.952777	-1.40563	-0.992821	-0.915876	-1.15085	-0.847325	-0.871161	-0.179563
ENSMUSG00000073485	NA	H3 histone, family 3A, opposite strand [Source:MGI Symbol;Acc:MGI:3802006]	chr1:182743707-182747190	Gm16067	antisense_RNA	sleep	common	0.139101	5.72e-17	6.66e-11	-1.43447	-0.993076	-1.30417	-1.89534	-1.53376	-1.0046	-1.60488	-1.01038	-0.624384	-0.732654
ENSMUSG00000087143	NA	RIKEN cDNA A830082K12 gene [Source:MGI Symbol;Acc:MGI:2443527]	chr13:78337078-78376025	A830082K12Rik	antisense_RNA	sleep	common	0.139101	5.63e-14	0.000174698	-0.571548	-0.285295	-0.69422	-0.892954	-0.472117	-0.2269	-0.46826	-0.321008	-0.267131	-0.0847803
ENSMUSG00000085243	NA	NA	chr14:70132391-70167120	4930480K23Rik	NA	sleep	common	0.139101	1.14e-13	7.44e-07	-0.768368	-0.488989	-0.698465	-1.23257	-0.601601	-0.540831	-0.227737	-0.481981	-0.668355	-0.577884
ENSMUSG00000085386	NA	predicted gene 13630 [Source:MGI Symbol;Acc:MGI:3650561]	chr2:66247351-66259845	Gm13630	processed_transcript	sleep	common	0.139101	9.37e-13	0.00339411	-0.984098	-0.431839	-1.10859	-1.02123	-0.874319	-0.932247	-0.519967	-0.397833	-0.627735	-0.181823
ENSMUSG00000066800	24014	ribonuclease L (2', 5'-oligoisoadenylate synthetase-dependent) [Source:MGI Symbol;Acc:MGI:1098272]	chr1:155596356-155611551	Rnasel	protein_coding	sleep	common	0.139101	1.06e-10	0.000136844	-0.355521	-0.219229	-0.460948	-0.507777	-0.258968	-0.194392	-0.15262	-0.159819	-0.236861	-0.327614
ENSMUSG00000074771	319196	ankyrin repeat and EF-hand domain containing 1 [Source:MGI Symbol;Acc:MGI:2441685]	chr2:136327446-136388027	Ankrd5	protein_coding	sleep	common	0.139101	4.35e-10	0.00143638	-1.23287	-0.635905	-0.877791	-1.58514	-1.73438	-0.734167	-0.868849	-0.114519	-0.828338	-0.731913
ENSMUSG00000019852	215821	ARFGEF family member 3 [Source:MGI Symbol;Acc:MGI:106387]	chr10:18307617-18463764	D10Bwg1379e	protein_coding	sleep	common	0.139101	1.82e-06	0.000876521	-0.300868	-0.231978	-0.183623	-0.85666	-0.131192	-0.0319991	0.183844	-0.349651	-0.394813	-0.367293
ENSMUSG00000005087	12505	CD44 antigen [Source:MGI Symbol;Acc:MGI:88338]	chr2:102651098-102742022	Cd44	protein_coding	sleep	common	0.139101	0.000378704	3.8e-07	-0.548339	-0.629321	-0.269066	-0.561345	-0.7467	-0.616243	-0.926151	-1.29846	-0.157298	-0.135374
ENSMUSG00000023885	21826	thrombospondin 2 [Source:MGI Symbol;Acc:MGI:98738]	chr17:14802307-14831469	Thbs2	protein_coding	sleep	common	0.139101	0.00200484	9.67e-11	-0.229159	-0.463861	-0.232098	-0.162571	-0.153653	-0.368313	-0.502427	-0.591556	-0.49634	-0.265119
ENSMUSG00000032067	19286	6-pyruvoyl-tetrahydropterin synthase [Source:MGI Symbol;Acc:MGI:1338783]	chr9:50329523-50336946	Pts	protein_coding	sleep	Yspec	0.140227	0.00298485	0.0718709	-0.230382	0.0201677	-0.256558	-0.367253	-0.167235	-0.130481	-0.293464	0.0912947	0.113379	0.169461
ENSMUSG00000022472	28075	desumoylating isopeptidase 1 [Source:MGI Symbol;Acc:MGI:106313]	chr15:81822753-81864492	Pppde2	protein_coding	wake	Yspec	0.143133	3.95e-06	0.656926	0.242862	0.0589426	0.410975	0.388408	0.158656	0.0134096	0.126945	-0.0182454	0.0501609	0.0769094
ENSMUSG00000030815	68961	phosphorylase kinase, gamma 2 (testis) [Source:MGI Symbol;Acc:MGI:1916211]	chr7:134716654-134727019	Phkg2	protein_coding	wake	Yspec	0.143133	1.91e-05	0.121364	0.247888	0.0250722	0.31796	0.439924	0.0433895	0.190278	0.261947	0.0177913	-0.0424384	-0.137012
ENSMUSG00000036992	56488	NTF2-related export protein 1 [Source:MGI Symbol;Acc:MGI:1929619]	chr2:148498137-148501963	Nxt1	protein_coding	wake	Yspec	0.143133	0.000115265	0.459775	0.314978	0.0720531	0.319034	0.702756	0.163737	0.0743842	0.253265	-0.108704	0.135989	0.00766331
ENSMUSG00000074925	72351	protein prenyltransferase alpha subunit repeat containing 1 [Source:MGI Symbol;Acc:MGI:1921875]	chr19:23761690-23795819	Ptar1	protein_coding	wake	Yspec	0.143133	0.000252013	0.0309181	0.28431	0.0583822	0.331113	-0.148576	0.471797	0.482904	0.51452	-0.118908	-0.137218	-0.0248658
ENSMUSG00000086894	NA	predicted gene 15708 [Source:MGI Symbol;Acc:MGI:3783149]	chr5:145037730-145041582	Gm15708	sense_intronic	wake	Yspec	0.143133	0.00187824	0.149486	0.32285	0.490248	-0.804806	1.58119	0.134013	0.381	0.928718	0.321973	0.308817	0.401483
ENSMUSG00000092212	NA	solute carrier family 22 (organic cation transporter), member 13b, pseudogene [Source:MGI Symbol;Acc:MGI:1924762]	chr9:119129406-119141010	Slc22a13b	polymorphic_pseudogene	wake	Ospec	0.143133	0.0123789	0.000605168	0.555355	0.67899	0.0718203	1.3582	0.298191	0.493208	1.64784	0.296216	0.825259	-0.0533549
ENSMUSG00000048616	18121	noggin [Source:MGI Symbol;Acc:MGI:104327]	chr11:89161752-89164073	Nog	protein_coding	wake	Ospec	0.143133	0.0233918	1.52e-07	0.159269	0.454671	-0.0256596	-0.0600273	0.471534	0.25123	-0.0819947	0.616745	0.566193	0.71774
ENSMUSG00000032846	NA	zinc finger SWIM-type containing 6 [Source:MGI Symbol;Acc:MGI:1914513]	chr13:108514498-108680458	Zswim6	processed_transcript	wake	common	0.143133	2.73e-08	2.56e-10	0.278369	0.303563	0.236091	0.160879	0.367799	0.348705	0.52456	0.341497	0.220177	0.12802
ENSMUSG00000085436	NA	zinc finger protein 335, opposite strand [Source:MGI Symbol;Acc:MGI:3649775]	chr2:164736654-164745653	Gm11458	antisense_RNA	sleep	Yspec	0.143133	0.000836742	0.0973936	-0.209077	-0.0116679	-0.564061	-0.360416	-0.0705585	0.158726	-0.223631	0.323643	-0.206589	0.0599049
ENSMUSG00000020836	216961	coronin 6 [Source:MGI Symbol;Acc:MGI:2183448]	chr11:77275713-77284186	Coro6	protein_coding	sleep	Ospec	0.143133	0.0291237	0.000153787	-0.0699909	-0.275129	-0.0945936	0.395592	-0.439103	-0.141859	0.273637	-0.210285	-0.425798	-0.738069
ENSMUSG00000042073	76491	abhydrolase domain containing 14b [Source:MGI Symbol;Acc:MGI:1923741]	chr9:106350771-106355446	Abhd14b	protein_coding	sleep	Ospec	0.143133	0.043145	5.4e-05	-0.09151	-0.312415	-0.193295	0.198514	-0.228243	-0.143016	-0.302645	-0.406148	-0.321991	-0.218875
ENSMUSG00000037972	20621	stannin [Source:MGI Symbol;Acc:MGI:1276549]	chr16:11066191-11075276	Snn	protein_coding	sleep	common	0.143133	1.81e-28	3.39e-19	-0.464394	-0.337477	-0.351964	-0.42857	-0.545029	-0.532011	-0.325221	-0.322002	-0.367585	-0.335099
ENSMUSG00000039913	241656	p21 protein (Cdc42/Rac)-activated kinase 7 [Source:MGI Symbol;Acc:MGI:1920334]	chr2:135906640-136213903	Pak7	protein_coding	sleep	common	0.143133	8.99e-14	6.13e-05	-0.535594	-0.289707	-0.424359	-0.760533	-0.488528	-0.468955	-0.29867	-0.28561	-0.413213	-0.161336
ENSMUSG00000037593	NA	cDNA sequence BC030499 [Source:MGI Symbol;Acc:MGI:2652869]	chr11:78104143-78110507	BC030499	protein_coding	sleep	Yspec	0.143337	0.000213636	0.705916	-0.378059	-0.0866217	-0.695447	-0.555757	-0.308305	0.0472731	0.0749356	-0.032161	-0.181514	-0.207748
ENSMUSG00000021217	243931	teashirt zinc finger family member 3 [Source:MGI Symbol;Acc:MGI:2442819]	chr7:37482937-37558676	Tshz3	protein_coding	sleep	Yspec	0.147609	1.64e-11	0.0012563	-0.347318	-0.177877	-0.438221	-0.534588	-0.278804	-0.137658	-0.298497	-0.112769	-0.216029	-0.0842119
ENSMUSG00000091927	NA	NA	chr4:123575676-123582285	Gm17408	NA	wake	common	0.148841	0.000127991	0.000258227	0.303295	0.442767	-0.0451193	-0.0165695	0.430505	0.844363	0.424827	0.603019	0.427098	0.316123
ENSMUSG00000091070	NA	NA	chr3:88018207-88025982	Gm3764	NA	sleep	Ospec	0.148841	0.214509	0.000145389	-0.107712	-0.371348	-0.289386	-0.244973	-0.0401915	0.143702	-0.0241958	-0.462805	-0.601632	-0.396759
ENSMUSG00000071793	NA	RIKEN cDNA 2610005L07 gene [Source:MGI Symbol;Acc:MGI:1914283]	chr8:19863137-20020613	2610005L07Rik	transcribed_unprocessed_pseudogene	wake	common	0.149425	8.78e-05	0.000132969	0.305008	0.309895	0.0727492	0.163471	0.469044	0.514768	0.561862	0.312098	0.32736	0.0382612
ENSMUSG00000032637	233871	ataxin 2-like [Source:MGI Symbol;Acc:MGI:2446242]	chr7:133635024-133647016	Atxn2l	protein_coding	wake	Yspec	0.151847	1.73e-05	0.0870568	0.277466	0.0508044	0.307701	0.487611	0.0846406	0.229909	0.26572	0.0985368	0.0245345	-0.185574
ENSMUSG00000035864	20979	synaptotagmin I [Source:MGI Symbol;Acc:MGI:99667]	chr10:107934506-108448238	Syt1	protein_coding	sleep	Yspec	0.151847	1.32e-08	0.0213732	-0.287166	-0.149573	-0.218615	-0.511164	-0.204821	-0.214064	-0.201273	-0.068181	-0.153945	-0.174894
ENSMUSG00000022538	224092	large 60S subunit nuclear export GTPase 1 [Source:MGI Symbol;Acc:MGI:107236]	chr16:30560380-30587878	Lsg1	protein_coding	wake	Yspec	0.151849	6.1e-09	0.171496	0.249973	0.0675608	0.344804	0.247961	0.281519	0.125606	0.140618	0.0991629	0.0665476	-0.0360853
ENSMUSG00000042079	98758	heterogeneous nuclear ribonucleoprotein F [Source:MGI Symbol;Acc:MGI:2138741]	chr6:117850158-117875839	Hnrnpf	protein_coding	wake	Ospec	0.152903	0.00022892	3.13e-05	0.175938	0.222062	0.321899	0.131763	0.251449	-0.0013584	0.13013	0.194469	0.168004	0.395647
ENSMUSG00000090086	NA	expressed sequence AI480526 [Source:MGI Symbol;Acc:MGI:2140910]	chr5:123583532-123591875	AI480526	lincRNA	sleep	Ospec	0.152903	0.0388887	5.01e-05	-0.11702	-0.356692	-0.278455	0.123946	-0.330993	0.0174208	-0.168439	-0.347945	-0.410903	-0.499483
ENSMUSG00000060534	13176	deleted in colorectal carcinoma [Source:MGI Symbol;Acc:MGI:94869]	chr18:71418192-72510923	Dcc	protein_coding	sleep	Yspec	0.154875	3.38e-05	0.0300047	-0.212569	-0.202131	-0.209745	-0.780676	0.11728	0.0228669	0.0617791	-0.320331	-0.374487	-0.175487
ENSMUSG00000030111	232345	alpha-2-macroglobulin [Source:MGI Symbol;Acc:MGI:2449119]	chr6:121585991-121629455	A2m	protein_coding	wake	Yspec	0.159093	1.31e-08	0.0253887	0.905369	0.257685	0.500591	0.906039	1.45052	0.764326	-0.323279	0.207	0.770914	0.376105
ENSMUSG00000030272	52163	calcium/calmodulin-dependent protein kinase I [Source:MGI Symbol;Acc:MGI:1098535]	chr6:113283918-113294178	Camk1	protein_coding	wake	Yspec	0.159093	3.08e-07	0.0017429	0.225476	0.151724	0.100336	0.42538	0.141946	0.234243	0.151169	0.0990755	0.295628	0.0610221
ENSMUSG00000027936	74343	CREB regulated transcription coactivator 2 [Source:MGI Symbol;Acc:MGI:1921593]	chr3:90057885-90068247	Crtc2	protein_coding	wake	Yspec	0.159093	0.000259874	0.0755743	0.273268	0.0304138	0.27019	0.594756	0.142582	0.0855458	0.362715	-0.0212382	-0.0105507	-0.209271
ENSMUSG00000063415	232174	cytochrome P450, family 26, subfamily b, polypeptide 1 [Source:MGI Symbol;Acc:MGI:2176159]	chr6:84521738-84543940	Cyp26b1	protein_coding	wake	Yspec	0.159093	0.00216858	0.373344	0.642513	-0.227671	0.876111	1.52415	0.652089	-0.482295	-0.780591	-0.409	0.718825	-0.43992
ENSMUSG00000020876	74479	sorting nexin 11 [Source:MGI Symbol;Acc:MGI:1921729]	chr11:96628669-96639073	Snx11	protein_coding	wake	Yspec	0.159093	0.00337318	0.241735	0.201434	-0.0279209	0.179188	0.378626	0.0652941	0.182627	0.187329	-0.0371321	-0.0853803	-0.1765
ENSMUSG00000019734	353499	transmembrane channel-like gene family 4 [Source:MGI Symbol;Acc:MGI:2669035]	chr7:3617192-3629326	Tmc4	protein_coding	wake	common	0.159093	1.47e-17	4.17e-14	1.0194	0.809151	0.787487	1.42444	0.85041	1.01526	1.22623	0.927563	0.6279	0.454913
ENSMUSG00000040852	213556	pleckstrin homology domain containing, family H (with MyTH4 domain) member 2 [Source:MGI Symbol;Acc:MGI:2146813]	chr17:84911035-85021682	Plekhh2	protein_coding	wake	common	0.159093	3.92e-16	5e-10	0.520806	0.364844	0.40539	0.445153	0.508167	0.724512	0.443266	0.333628	0.418329	0.264155
ENSMUSG00000025092	73442	heat shock protein 12A [Source:MGI Symbol;Acc:MGI:1920692]	chr19:58870041-58935674	Hspa12a	protein_coding	sleep	Yspec	0.159093	3.49e-09	0.00804168	-0.245411	-0.118934	-0.147696	-0.365221	-0.223184	-0.245542	-0.0940504	-0.0296557	-0.144408	-0.207622
ENSMUSG00000091511	625131	vomeronasal 2, receptor 87 [Source:MGI Symbol;Acc:MGI:3645796]	chr10:129908188-129934635	Vmn2r87	protein_coding	sleep	Yspec	0.159093	0.00043688	0.825995	-0.309586	0.0440978	-0.661744	-0.844815	0.0706707	0.197543	0.153368	-0.0626797	-0.108173	0.193876
ENSMUSG00000000317	12029	B cell CLL/lymphoma 6, member B [Source:MGI Symbol;Acc:MGI:1278332]	chr11:70037430-70043500	Bcl6b	protein_coding	sleep	Yspec	0.159093	0.00100179	0.382521	-0.372196	-0.01169	-0.376081	-0.341515	-0.521676	-0.249512	0.281787	-0.190824	0.0107496	-0.148472
ENSMUSG00000086878	NA	NA	chr5:112642048-112658168	Miat	NA	sleep	Ospec	0.159093	0.140531	0.000175883	-0.0103422	-0.239922	0.01126	0.297946	-0.298677	-0.0518978	0.267505	-0.203592	-0.402508	-0.621095
ENSMUSG00000031373	56078	carbonic anhydrase 5b, mitochondrial [Source:MGI Symbol;Acc:MGI:1926249]	chrX:160414554-160466129	Car5b	protein_coding	sleep	common	0.159093	2.55e-06	0.000457735	-0.390071	-0.31574	-0.0903173	-0.753567	-0.254794	-0.461606	-0.340805	-0.154365	-0.560337	-0.207454
ENSMUSG00000070632	NA	NA	chr5:107866816-107920847	Btbd8	NA	sleep	common	0.159494	7.92e-09	0.000401238	-0.705678	-0.418615	-0.585695	-1.31433	-0.498591	-0.424092	-0.108516	-0.397881	-0.647053	-0.52101
ENSMUSG00000022672	19090	protein kinase, DNA activated, catalytic polypeptide [Source:MGI Symbol;Acc:MGI:104779]	chr16:15637759-15842532	Prkdc	protein_coding	sleep	Yspec	0.160974	1.67e-06	0.020018	-0.338538	-0.178243	-0.362922	-0.671784	-0.17278	-0.146665	0.078078	-0.22931	-0.29074	-0.271
ENSMUSG00000020248	18045	nuclear transcription factor-Y beta [Source:MGI Symbol;Acc:MGI:97317]	chr10:82211246-82227089	Nfyb	protein_coding	sleep	common	0.161359	1.21e-11	1.61e-06	-0.343294	-0.221092	-0.264014	-0.406832	-0.329931	-0.3724	-0.411121	-0.180602	-0.182313	-0.110331
ENSMUSG00000006958	12667	chordin [Source:MGI Symbol;Acc:MGI:1313268]	chr16:20733000-20742657	Chrd	protein_coding	wake	Yspec	0.161896	4.76e-07	0.121926	0.554262	0.212352	0.335947	1.15746	0.269098	0.454542	0.469228	0.294775	0.127617	-0.042211
ENSMUSG00000025271	18639	6-phosphofructo-2-kinase/fructose-2,6-biphosphatase 1 [Source:MGI Symbol;Acc:MGI:107816]	chrX:147022572-147078621	Pfkfb1	protein_coding	sleep	Yspec	0.16295	0.00298786	0.270583	-0.423016	-0.125281	-0.674904	0.162623	-0.565057	-0.614727	-0.18265	-0.557772	-0.0487287	0.288027
ENSMUSG00000021457	20963	spleen tyrosine kinase [Source:MGI Symbol;Acc:MGI:99515]	chr13:52678342-52744361	Sykb	protein_coding	wake	common	0.163464	0.000721177	0.00632851	0.361914	0.24867	0.0898358	0.412207	0.36269	0.582921	0.712962	0.183989	0.02891	0.0688207
ENSMUSG00000032498	17350	mutL homolog 1 [Source:MGI Symbol;Acc:MGI:101938]	chr9:111130532-111174312	Mlh1	protein_coding	sleep	Ospec	0.163464	0.00131182	6.4e-12	-0.171474	-0.363165	-0.22409	-0.0838381	-0.176211	-0.201756	-0.331347	-0.392923	-0.412682	-0.315707
ENSMUSG00000028575	67753	equatorin, sperm acrosome associated [Source:MGI Symbol;Acc:MGI:1915003]	chr4:94573758-94595734	4930579C15Rik	protein_coding	sleep	Yspec	0.164669	9.17e-07	0.0302755	-0.864955	-0.404365	-1.39536	-0.935184	-0.632278	-0.496998	-0.000483136	-0.670239	-0.324864	-0.621875
ENSMUSG00000045092	13609	sphingosine-1-phosphate receptor 1 [Source:MGI Symbol;Acc:MGI:1096355]	chr3:115413151-115418173	S1pr1	protein_coding	wake	Ospec	0.165672	0.00278517	2.74e-05	0.0880377	0.22915	0.326563	0.0268454	0.0859419	-0.0871989	0.248954	0.257083	0.161779	0.248785
ENSMUSG00000052302	74694	TBC1 domain family, member 30 [Source:MGI Symbol;Acc:MGI:1921944]	chr10:120700680-120748445	Tbc1d30	protein_coding	sleep	Yspec	0.167351	3.7e-06	0.502389	-0.201104	-0.042569	-0.123757	-0.379461	-0.147554	-0.153643	0.0545265	-0.0528811	-0.0797878	-0.0921337
ENSMUSG00000050035	14202	four and a half LIM domains 4 [Source:MGI Symbol;Acc:MGI:1338765]	chr10:84559564-84565440	Fhl4	protein_coding	sleep	common	0.170084	9.74e-06	0.00161082	-1.03957	-0.536376	-1.52912	-1.35406	-0.617972	-0.657116	-1.41503	0.427486	-0.516997	-0.640963
ENSMUSG00000020411	214112	NIPA-like domain containing 4 [Source:MGI Symbol;Acc:MGI:2444671]	chr11:45961457-45980210	Nipal4	protein_coding	wake	Yspec	0.170317	0.00356032	0.206875	0.358455	-0.0808986	0.760198	0.591758	0.200638	-0.118775	0.231458	-0.44489	0.162529	-0.272692
ENSMUSG00000039367	218811	Sec24 related gene family, member C (S. cerevisiae) [Source:MGI Symbol;Acc:MGI:1919746]	chr14:21493343-21514272	Sec24c	protein_coding	wake	Yspec	0.170539	2.52e-12	2.86e-05	0.248681	0.123808	0.268935	0.379631	0.195406	0.150754	0.245732	0.165346	0.121581	-0.0374264
ENSMUSG00000016995	17183	matrilin 4 [Source:MGI Symbol;Acc:MGI:1328314]	chr2:164214929-164230860	Matn4	protein_coding	wake	Yspec	0.171205	0.000184797	0.00180915	0.406547	0.15452	0.409782	0.468332	0.36462	0.383455	0.708895	-0.0286873	0.051474	-0.113603
ENSMUSG00000062961	380768	coiled-coil domain containing 177 [Source:MGI Symbol;Acc:MGI:2686414]	chr12:81854833-81861728	Gm1568	protein_coding	sleep	common	0.171205	8.53e-13	1.11e-08	-0.334853	-0.224058	-0.41151	-0.548596	-0.197896	-0.181408	-0.524523	-0.210721	-0.16113	0.00014058
ENSMUSG00000055538	71918	zinc finger, CCHC domain containing 24 [Source:MGI Symbol;Acc:MGI:1919168]	chr14:26530926-26588542	Zcchc24	protein_coding	wake	Yspec	0.171677	2.67e-08	0.0128163	0.30867	0.153672	0.396063	0.382595	0.280204	0.17582	0.055556	0.114661	0.184504	0.259965
ENSMUSG00000000766	18390	opioid receptor, mu 1 [Source:MGI Symbol;Acc:MGI:97441]	chr10:3308132-3588235	Oprm1	protein_coding	wake	Yspec	0.171677	0.00074931	0.37362	0.359774	0.14221	0.1897	-0.274704	0.484762	1.03934	0.529547	0.109927	-0.0249432	-0.0456892
ENSMUSG00000041607	17196	myelin basic protein [Source:MGI Symbol;Acc:MGI:96925]	chr18:82644338-82755229	Mbp	protein_coding	wake	Yspec	0.171677	0.00213526	0.516572	0.467955	-0.0473361	0.75919	0.760413	0.395495	-0.0432777	0.301161	-0.390895	-0.0738106	-0.0257999
ENSMUSG00000044712	625098	solute carrier family 38, member 6 [Source:MGI Symbol;Acc:MGI:3648156]	chr12:74387566-74455236	Slc38a6	protein_coding	wake	Ospec	0.171677	0.138218	0.00238669	0.0957149	0.278668	0.0469311	-0.107176	0.0612981	0.381806	0.462813	0.418982	0.1698	0.0630764
ENSMUSG00000022160	56335	methyltransferase like 3 [Source:MGI Symbol;Acc:MGI:1927165]	chr14:52914143-52925003	Mettl3	protein_coding	wake	common	0.171677	2.95e-19	6.78e-10	0.510044	0.325349	0.562211	0.673646	0.438084	0.366235	0.441041	0.306308	0.354859	0.199188
ENSMUSG00000027582	229007	zinc finger, CCCH-type with G patch domain [Source:MGI Symbol;Acc:MGI:2449939]	chr2:181099433-181118533	Zgpat	protein_coding	wake	common	0.171677	3.78e-11	0.000195135	0.537775	0.288507	0.56015	0.902729	0.31623	0.371993	0.588612	0.29278	0.200931	0.0717053
ENSMUSG00000020715	78943	endoplasmic reticulum (ER) to nucleus signalling 1 [Source:MGI Symbol;Acc:MGI:1930134]	chr11:106255764-106349366	Ern1	protein_coding	wake	common	0.171677	2.02e-08	6.25e-08	0.273802	0.263186	0.105613	0.290261	0.314737	0.3846	0.440807	0.183848	0.245555	0.182534
ENSMUSG00000044042	14260	formin 1 [Source:MGI Symbol;Acc:MGI:101815]	chr2:113167693-113557124	Fmn1	protein_coding	sleep	Yspec	0.171677	3.99e-06	0.340271	-0.357942	-0.143164	-0.395139	-0.708449	-0.148048	-0.180133	-0.0888205	-0.0891076	-0.219807	-0.174922
ENSMUSG00000062209	13869	erb-b2 receptor tyrosine kinase 4 [Source:MGI Symbol;Acc:MGI:104771]	chr1:68078560-69154833	Erbb4	protein_coding	sleep	Yspec	0.171677	4.28e-05	0.891905	-0.299123	-0.0447423	-0.389727	-0.752439	-0.0301239	-0.0242023	-0.0885698	-0.0406741	-0.115878	0.0661525
ENSMUSG00000054976	241134	neuronal tyrosine-phophorylated phosphoinositide 3-kinase adaptor 2 [Source:MGI Symbol;Acc:MGI:2443135]	chr1:81073325-81338539	9430031J16Rik	protein_coding	sleep	common	0.171677	2.52e-12	0.00126551	-0.643909	-0.317602	-0.730799	-0.979971	-0.452641	-0.412225	-0.460749	-0.362969	-0.33571	-0.110979
ENSMUSG00000047897	382089	ripply transcriptional repressor 2 [Source:MGI Symbol;Acc:MGI:2685968]	chr9:86910172-86914951	Ripply2	protein_coding	sleep	common	0.171677	1.73e-07	0.000915286	-0.997279	-0.446887	-0.993366	-1.31435	-0.889034	-0.792365	-0.912449	-0.437149	-0.864966	0.427014
ENSMUSG00000032525	18087	natural killer tumor recognition sequence [Source:MGI Symbol;Acc:MGI:97346]	chr9:121628087-121666159	Nktr	protein_coding	wake	common	0.171699	7.65e-05	6.24e-05	0.246545	0.291542	0.0903116	0.0694503	0.335063	0.491355	0.409607	0.381155	0.234524	0.140882
ENSMUSG00000034579	237625	phospholipase A2, group III [Source:MGI Symbol;Acc:MGI:2444945]	chr11:3388030-3399553	Pla2g3	protein_coding	wake	common	0.171699	0.000763131	0.000572917	0.273495	0.347973	-0.275426	0.571137	0.389646	0.408624	0.505989	0.628226	0.185058	0.0726206
ENSMUSG00000009687	18301	FXYD domain-containing ion transport regulator 5 [Source:MGI Symbol;Acc:MGI:1201785]	chr7:31817541-31827700	Fxyd5	protein_coding	wake	common	0.171816	2.13e-07	0.00214867	0.423366	0.277151	0.354319	1.05239	0.196184	0.0905673	0.602308	0.260589	0.285859	-0.040152
ENSMUSG00000001741	16170	interleukin 16 [Source:MGI Symbol;Acc:MGI:1270855]	chr7:90791158-90894436	Il16	protein_coding	wake	Yspec	0.1742	0.00263047	0.834315	0.407759	-0.197522	1.05488	1.1175	0.299751	-0.841101	-0.0488087	-0.557558	-0.101076	-0.0826429
ENSMUSG00000052512	78286	neuron navigator 2 [Source:MGI Symbol;Acc:MGI:2183691]	chr7:56501359-56865657	Nav2	protein_coding	wake	Ospec	0.1742	0.00139729	0.00488389	0.185509	0.222197	-0.0651313	0.106888	0.25516	0.445121	0.358276	0.231445	0.252251	0.0468164
ENSMUSG00000017692	246104	rhomboid, veinlet-like 3 (Drosophila) [Source:MGI Symbol;Acc:MGI:2179276]	chr11:80114214-80169657	Rhbdl3	protein_coding	wake	common	0.1742	7.13e-19	3.54e-09	0.699696	0.419367	0.526419	0.700864	0.85056	0.720939	0.209406	0.408624	0.688276	0.371162
ENSMUSG00000025324	11982	ATPase, class V, type 10A [Source:MGI Symbol;Acc:MGI:1330809]	chr7:65913372-66084996	Atp10a	protein_coding	wake	common	0.1742	5.23e-15	6.28e-07	0.481141	0.285896	0.372355	0.590901	0.49193	0.469379	0.29547	0.493544	0.238624	0.115947
ENSMUSG00000037364	83701	serrate RNA effector molecule homolog (Arabidopsis) [Source:MGI Symbol;Acc:MGI:1933527]	chr5:137736732-137749102	Srrt	protein_coding	wake	common	0.1742	2.87e-08	0.00958714	0.480833	0.2466	0.37049	0.800291	0.298294	0.454259	0.462959	0.193751	0.255103	0.0745873
ENSMUSG00000020486	18952	septin 4 [Source:MGI Symbol;Acc:MGI:1270156]	chr11:87382205-87404241	2019-09-04	protein_coding	sleep	Ospec	0.1742	0.0549626	0.00562185	0.0594637	-0.271916	0.270258	0.313691	-0.0227268	-0.323367	0.0902506	-0.415377	-0.36153	-0.401007
ENSMUSG00000039904	14763	G protein-coupled receptor 37 [Source:MGI Symbol;Acc:MGI:1313297]	chr6:25616694-25640929	Gpr37	protein_coding	sleep	Ospec	0.1742	0.0673143	0.00577612	-0.0187855	-0.38372	0.301224	0.163658	0.00697135	-0.546996	-0.120803	-0.621173	-0.466265	-0.32664
ENSMUSG00000038982	17828	biogenesis of lysosomal organelles complex-1, subunit 5, muted [Source:MGI Symbol;Acc:MGI:2178598]	chr13:38684523-38727178	Muted	protein_coding	sleep	common	0.1742	1.55e-15	1.18e-07	-0.460697	-0.289871	-0.484793	-0.313351	-0.503294	-0.54135	-0.364204	-0.347242	-0.235223	-0.212817
ENSMUSG00000022375	54562	leucine rich repeat containing 6 (testis) [Source:MGI Symbol;Acc:MGI:1859553]	chr15:66211220-66332672	Lrrc6	protein_coding	sleep	common	0.1742	9.63e-15	8.1e-09	-0.760848	-0.526409	-0.498559	-0.88821	-0.829014	-0.827608	-0.749422	-0.432123	-0.449516	-0.474573
ENSMUSG00000030092	53870	contactin 6 [Source:MGI Symbol;Acc:MGI:1858223]	chr6:104442584-104813600	Cntn6	protein_coding	sleep	common	0.1742	2.36e-11	0.0008086	-0.47086	-0.269209	-0.422378	-0.743527	-0.388392	-0.329144	-0.245275	-0.198902	-0.344115	-0.288544
ENSMUSG00000078161	209601	glutamate rich 3 [Source:MGI Symbol;Acc:MGI:1919095]	chr3:154424921-154430951	BC007180	protein_coding	sleep	common	0.17473	1.56e-15	8.47e-06	-0.46438	-0.250629	-0.341833	-0.578392	-0.480475	-0.456818	-0.192159	-0.299734	-0.273847	-0.236777
ENSMUSG00000036362	74191	purinergic receptor P2Y, G-protein coupled 13 [Source:MGI Symbol;Acc:MGI:1921441]	chr3:59011618-59015004	P2ry13	protein_coding	sleep	common	0.17473	1.69e-09	1.2e-08	-0.44445	-0.368835	-0.355349	-0.682127	-0.378095	-0.36223	-0.748877	-0.390398	-0.32047	-0.0155949
ENSMUSG00000091448	NA	NA	chr4:135911489-135914157	Gm17388	NA	wake	Ospec	0.174845	0.0421379	2.12e-08	0.3046	0.753229	0.111669	0.196265	0.567112	0.343356	0.930063	0.851382	0.80295	0.428519
ENSMUSG00000019577	27273	pyruvate dehydrogenase kinase, isoenzyme 4 [Source:MGI Symbol;Acc:MGI:1351481]	chr6:5433151-5446509	Pdk4	protein_coding	wake	Ospec	0.174845	0.167213	0.000971866	0.0124868	0.279224	0.284628	-0.118583	0.0434038	-0.159501	0.335048	0.0900827	0.24073	0.451034
ENSMUSG00000085586	NA	predicted gene 11613 [Source:MGI Symbol;Acc:MGI:3651819]	chr11:97505298-97521881	Gm11613	processed_transcript	sleep	common	0.174845	2.51e-26	1.82e-17	-0.746914	-0.531537	-0.502813	-0.773615	-0.915979	-0.79525	-0.411834	-0.450528	-0.639948	-0.623838
ENSMUSG00000038463	320078	olfactomedin-like 2B [Source:MGI Symbol;Acc:MGI:2443310]	chr1:172574463-172613120	Olfml2b	protein_coding	wake	Yspec	0.175068	0.000595119	0.645512	0.429734	-0.0190262	0.687791	0.890305	0.338072	-0.19723	0.319908	-0.249217	-0.134493	-0.0123025
ENSMUSG00000022262	110082	dynein, axonemal, heavy chain 5 [Source:MGI Symbol;Acc:MGI:107718]	chr15:28133307-28402000	Dnahc5	protein_coding	wake	Ospec	0.175068	0.000348848	0.00560443	-0.040757	0.217376	-0.250018	-0.460621	0.257241	0.290371	0.153297	0.0283107	0.214332	0.473565
ENSMUSG00000027215	12521	CD82 antigen [Source:MGI Symbol;Acc:MGI:104651]	chr2:93259068-93303497	Cd82	protein_coding	wake	Yspec	0.175442	0.00348692	0.623262	0.300427	-0.116962	0.661321	0.661838	0.161959	-0.283411	0.12859	-0.279302	-0.24582	-0.0713159
ENSMUSG00000079489	NA	NA	chr14:57352294-57353991	C030013D06Rik	NA	sleep	Yspec	0.176003	0.00770309	0.743128	-0.502625	0.0359877	-0.781565	-1.35409	-0.0115405	0.136694	0.133796	0.203618	0.202122	-0.395585
ENSMUSG00000006456	56275	RNA binding motif protein 14 [Source:MGI Symbol;Acc:MGI:1929092]	chr19:4784099-4811834	Rbm14	protein_coding	wake	common	0.17818	1.45e-12	5.92e-12	0.364013	0.339499	0.285634	0.269025	0.392923	0.508467	0.565921	0.224403	0.341163	0.226507
ENSMUSG00000026457	72674	adiponectin receptor 1 [Source:MGI Symbol;Acc:MGI:1919924]	chr1:136311755-136330128	Adipor1	protein_coding	wake	Yspec	0.178482	1.83e-09	0.0728509	0.231769	0.0989072	0.23909	0.392433	0.142183	0.153368	0.116693	0.106936	0.123482	0.0485182
ENSMUSG00000038564	67661	intraflagellar transport 172 [Source:MGI Symbol;Acc:MGI:2682064]	chr5:31555453-31593687	Ift172	protein_coding	wake	Yspec	0.178482	4.82e-06	0.00678076	0.330474	0.174188	0.239368	0.545279	0.185669	0.351581	0.44435	0.125764	0.138537	-0.0118993
ENSMUSG00000021198	217843	unc-79 homolog (C. elegans) [Source:MGI Symbol;Acc:MGI:2684729]	chr12:104186869-104422408	Unc79	protein_coding	wake	common	0.178482	4.83e-07	6.67e-06	0.213742	0.21612	0.126611	0.0563681	0.291536	0.380452	0.317157	0.2204	0.228019	0.0989041
ENSMUSG00000016356	73368	collagen, type XX, alpha 1 [Source:MGI Symbol;Acc:MGI:1920618]	chr2:180721040-180752445	Col20a1	protein_coding	wake	Yspec	0.178986	2.78e-06	0.0209927	0.784696	0.428283	0.18069	1.2717	0.89178	0.794609	0.856364	0.346699	0.628249	-0.11818
ENSMUSG00000034616	245857	slingshot homolog 3 (Drosophila) [Source:MGI Symbol;Acc:MGI:2683546]	chr19:4261468-4269372	Ssh3	protein_coding	wake	Yspec	0.178986	5.9e-05	0.13624	0.428392	0.103375	0.486586	1.11947	-0.0356763	0.143192	0.552506	0.0632841	0.0700263	-0.272315
ENSMUSG00000052632	211914	ArfGAP with SH3 domain, ankyrin repeat and PH domain 2 [Source:MGI Symbol;Acc:MGI:2685438]	chr12:20996120-21276232	Asap2	protein_coding	wake	common	0.178986	7.57e-19	1.95e-17	0.40611	0.387785	0.315817	0.316294	0.456269	0.536058	0.40881	0.476813	0.405702	0.259816
ENSMUSG00000039419	66797	contactin associated protein-like 2 [Source:MGI Symbol;Acc:MGI:1914047]	chr6:45009860-47251568	Cntnap2	protein_coding	sleep	Yspec	0.178986	2.26e-08	0.00163273	-0.253858	-0.181947	-0.14853	-0.582941	-0.150396	-0.133565	-0.0524133	-0.183387	-0.267892	-0.224095
ENSMUSG00000021938	66645	paraspeckle protein 1 [Source:MGI Symbol;Acc:MGI:1913895]	chr14:57341078-57397353	Pspc1	protein_coding	sleep	Yspec	0.178986	3.21e-06	0.48505	-0.230569	-0.075629	-0.165697	-0.416387	-0.102321	-0.237869	-0.125789	-0.0294421	-0.074536	-0.0727488
ENSMUSG00000045215	211961	additional sex combs like 3 (Drosophila) [Source:MGI Symbol;Acc:MGI:2685175]	chr18:22503184-22688928	Asxl3	protein_coding	sleep	Yspec	0.178986	9.22e-06	0.678382	-0.20403	-0.0713322	-0.374302	-0.518968	-0.0735304	0.150678	-0.00869404	-0.135176	-0.112427	-0.0290313
ENSMUSG00000036281	227644	small nuclear RNA activating complex, polypeptide 4 [Source:MGI Symbol;Acc:MGI:2443935]	chr2:26218085-26236373	Snapc4	protein_coding	sleep	Ospec	0.178986	0.0332039	0.00127976	0.0153926	-0.24693	0.0893507	0.370159	-0.261034	-0.136905	0.106126	-0.253609	-0.382923	-0.457313
ENSMUSG00000054723	106639	vimentin-type intermediate filament associated coiled-coil protein [Source:MGI Symbol;Acc:MGI:2146912]	chr17:56853155-56857322	Vmac	protein_coding	sleep	common	0.178986	0.000680829	5.42e-08	-0.255522	-0.468214	-0.299539	0.0355843	-0.447693	-0.310439	-0.54329	-0.567527	-0.33872	-0.423319
ENSMUSG00000041147	12190	breast cancer 2, early onset [Source:MGI Symbol;Acc:MGI:109337]	chr5:151325005-151372521	Brca2	protein_coding	sleep	common	0.180411	2.65e-16	7.83e-09	-0.825971	-0.580269	-1.02624	-1.33947	-0.512981	-0.425189	-0.698936	-0.619616	-0.502166	-0.500358
ENSMUSG00000028033	226922	potassium voltage-gated channel, subfamily Q, member 5 [Source:MGI Symbol;Acc:MGI:1924937]	chr1:21388284-21952223	Kcnq5	protein_coding	sleep	common	0.180411	2.24e-11	0.000663192	-0.352849	-0.203206	-0.358426	-0.554634	-0.285687	-0.212649	-0.234806	-0.150385	-0.233801	-0.193832
ENSMUSG00000042942	381157	growth regulation by estrogen in breast cancer-like [Source:MGI Symbol;Acc:MGI:3576497]	chr18:10324975-10563132	Greb1l	protein_coding	sleep	common	0.180411	4.21e-11	0.00485013	-0.664843	-0.312696	-0.862551	-0.810134	-0.576249	-0.410439	-0.39622	-0.246026	-0.371651	-0.236885
ENSMUSG00000017868	27219	serum/glucocorticoid regulated kinase 2 [Source:MGI Symbol;Acc:MGI:1351318]	chr2:162812866-162840063	Sgk2	protein_coding	sleep	Ospec	0.18078	0.14019	0.000941448	-0.165053	-0.725713	0.102293	0.18537	-0.0724005	-0.875473	-0.721999	-1.07004	-0.519862	-0.590954
ENSMUSG00000055216	NA	RIKEN cDNA 9430025C20 gene [Source:MGI Symbol;Acc:MGI:3045277]	chr4:3733582-3736098	9430025C20Rik	pseudogene	wake	Ospec	0.181704	0.394758	0.000118483	0.2568	0.799797	0.20933	-0.00697186	0.663159	0.161683	0.558437	1.49109	0.29579	0.853873
ENSMUSG00000033107	67664	ring finger protein 125 [Source:MGI Symbol;Acc:MGI:1914914]	chr18:21102926-21142549	Rnf125	protein_coding	wake	Ospec	0.181704	0.925852	0.0031448	-0.0792862	0.448034	-0.145142	0.0172734	-0.111434	-0.0778424	0.287973	0.440436	0.627116	0.436611
ENSMUSG00000051166	319670	echinoderm microtubule associated protein like 5 [Source:MGI Symbol;Acc:MGI:2442513]	chr12:100024614-100139894	Eml5	protein_coding	wake	common	0.181704	6.17e-08	0.00286003	0.384416	0.303675	0.0311736	0.15331	0.58125	0.771931	0.338816	0.336973	0.259251	0.279662
ENSMUSG00000067276	12338	calpain 6 [Source:MGI Symbol;Acc:MGI:1100850]	chrX:140236574-140262157	Capn6	protein_coding	sleep	common	0.181704	1.76e-06	0.000915286	-0.57124	-0.406851	-0.624067	-0.989347	-0.390158	-0.281388	-0.348621	-0.112932	-0.534062	-0.63179
ENSMUSG00000052613	11994	protocadherin 15 [Source:MGI Symbol;Acc:MGI:1891428]	chr10:72561890-74112682	Pcdh15	protein_coding	sleep	Yspec	0.182876	6.95e-05	0.440625	-0.231045	-0.0946169	-0.336471	-0.604088	0.00448118	0.0118992	0.0655936	-0.158309	-0.144834	-0.140918
ENSMUSG00000056310	100929	tRNA-yW synthesizing protein 1 homolog (S. cerevisiae) [Source:MGI Symbol;Acc:MGI:2141161]	chr5:130731289-130817633	Tyw1	protein_coding	wake	Yspec	0.183283	0.00229049	0.0410114	0.291983	0.0620759	0.220445	0.461814	0.217945	0.267729	0.435264	0.0297307	-0.00306414	-0.213627
ENSMUSG00000049511	15551	5-hydroxytryptamine (serotonin) receptor 1B [Source:MGI Symbol;Acc:MGI:96274]	chr9:81524750-81526422	Htr1b	protein_coding	wake	common	0.183283	5.69e-14	1.58e-09	1.07139	0.781398	1.18874	0.815881	0.9679	1.31306	1.31384	1.03863	0.315074	0.458046
ENSMUSG00000032690	246728	2'-5' oligoadenylate synthetase 2 [Source:MGI Symbol;Acc:MGI:2180852]	chr5:121180142-121200062	Oas2	protein_coding	wake	common	0.183283	2.83e-05	0.00168745	0.896713	0.532822	0.380243	0.738934	0.965673	1.502	1.03029	0.529543	0.408347	0.163103
ENSMUSG00000032776	244049	multiple C2 domains, transmembrane 2 [Source:MGI Symbol;Acc:MGI:2685335]	chr7:79222518-79451681	Mctp2	protein_coding	sleep	Yspec	0.183283	4.54e-06	0.127429	-0.657838	-0.245487	-0.663707	-0.943288	-0.401646	-0.62271	0.0919089	-0.193818	-0.613838	-0.266201
ENSMUSG00000031548	20377	secreted frizzled-related protein 1 [Source:MGI Symbol;Acc:MGI:892014]	chr8:24521774-24560304	Sfrp1	protein_coding	sleep	Yspec	0.183283	8.21e-05	0.00967495	-0.362415	-0.167889	-0.213999	-0.450588	-0.331868	-0.453206	-0.476783	-0.249801	0.00411833	0.0509095
ENSMUSG00000092048	623734	vomeronasal 2, receptor 85 [Source:MGI Symbol;Acc:MGI:3646965]	chr10:129854628-129866868	Vmn2r85	protein_coding	sleep	Yspec	0.183283	0.00065007	0.925802	-0.456979	0.0239871	-0.969321	-0.817861	0.156773	-0.197508	0.134683	-0.0180322	0.146206	-0.166909
ENSMUSG00000035258	320712	ABI gene family, member 3 (NESH) binding protein [Source:MGI Symbol;Acc:MGI:2444583]	chr16:56477757-56690441	Abi3bp	protein_coding	sleep	common	0.183283	1.22e-13	0.00104843	-0.941535	-0.507128	-0.362785	-1.19711	-0.987205	-1.21904	-0.416313	-0.527911	-0.488779	-0.59551
ENSMUSG00000033579	338521	fatty acid 2-hydroxylase [Source:MGI Symbol;Acc:MGI:2443327]	chr8:113868835-113917924	Fa2h	protein_coding	wake	Yspec	0.183788	0.00827749	0.362846	0.289042	-0.115772	0.548391	0.565457	0.285651	-0.243329	0.229748	-0.392042	-0.159607	-0.141187
ENSMUSG00000050730	71544	Rho GTPase activating protein 42 [Source:MGI Symbol;Acc:MGI:1918794]	chr9:8994753-9239226	Arhgap42	protein_coding	sleep	Yspec	0.183788	6.67e-10	0.0272096	-0.55121	-0.24321	-0.591715	-0.842009	-0.536621	-0.234493	-0.304704	-0.223862	-0.344798	-0.0994759
ENSMUSG00000044566	71213	cancer antigen 1 [Source:MGI Symbol;Acc:MGI:1918463]	chr13:38097721-38129138	Cage1	protein_coding	sleep	Yspec	0.183788	7.61e-07	0.490043	-0.409427	-0.095564	-0.643701	-0.531749	-0.236631	-0.225627	-0.239155	-0.0649255	0.00119983	-0.0793752
ENSMUSG00000075389	NA	RIKEN cDNA 2810410L24 gene [Source:MGI Symbol;Acc:MGI:1923627]	chr11:120046514-120051366	2810410L24Rik	processed_transcript	sleep	Ospec	0.183788	0.635063	0.00374595	0.0510643	-0.431351	-0.107198	0.385653	-0.0022902	-0.0719078	-0.810179	-0.556134	-0.399662	0.040569
ENSMUSG00000048279	50720	sacsin [Source:MGI Symbol;Acc:MGI:1354724]	chr14:61757094-61859732	Sacs	protein_coding	sleep	Yspec	0.184083	0.000593293	0.859724	-0.229515	-0.0514035	-0.339066	-0.615784	0.012283	0.0245078	0.0432709	-0.0276877	-0.147568	-0.0736296
ENSMUSG00000092083	98741	potassium voltage gated channel, Shab-related subfamily, member 2 [Source:MGI Symbol;Acc:MGI:99632]	chr1:15302333-15701910	Kcnb2	protein_coding	sleep	common	0.186438	5.22e-05	2.18e-05	-0.260637	-0.304396	-0.301477	-0.63087	-0.124782	0.014582	0.0896617	-0.504533	-0.419903	-0.38281
ENSMUSG00000053141	19281	protein tyrosine phosphatase, receptor type, T [Source:MGI Symbol;Acc:MGI:1321152]	chr2:161347526-162487083	Ptprt	protein_coding	sleep	Yspec	0.188111	8.45e-06	0.585252	-0.204995	-0.00839271	-0.32009	-0.592774	0.00325999	0.0896231	-0.131099	-0.0612998	0.0157564	0.143072
ENSMUSG00000078485	231002	pleckstrin homology domain containing, family N member 1 [Source:MGI Symbol;Acc:MGI:2387630]	chr4:155595365-155602851	Plekhn1	protein_coding	wake	Yspec	0.188478	0.00151033	0.263782	0.494687	0.109108	0.285665	1.08563	0.0846335	0.522819	0.589276	0.015584	0.0325437	-0.200973
ENSMUSG00000031626	234214	sorbin and SH3 domain containing 2 [Source:MGI Symbol;Acc:MGI:1924574]	chr8:46592948-46913459	Sorbs2	protein_coding	sleep	Yspec	0.188478	0.000696654	0.997791	-0.202478	0.00324926	-0.235389	-0.370413	-0.176472	-0.0276376	-0.00898036	0.0337693	-0.00350614	-0.00828577
ENSMUSG00000034796	102278	copine VII [Source:MGI Symbol;Acc:MGI:2142747]	chr8:125641074-125659282	Cpne7	protein_coding	wake	Yspec	0.188909	1.99e-05	0.739935	0.635189	0.132673	0.443149	0.981484	0.457553	0.658569	0.296853	0.0292128	0.0585938	0.146034
ENSMUSG00000070427	16068	interleukin 18 binding protein [Source:MGI Symbol;Acc:MGI:1333800]	chr7:109163393-109166869	Il18bp	protein_coding	wake	Yspec	0.188909	7.4e-05	0.0228976	0.362766	0.209131	0.144145	0.638942	0.135028	0.532949	0.547124	0.0875324	0.0564498	0.14542
ENSMUSG00000021643	20365	small EDRK-rich factor 1 [Source:MGI Symbol;Acc:MGI:1337114]	chr13:100877752-100884726	Serf1	protein_coding	sleep	Yspec	0.188909	0.00434294	0.736366	-0.249127	0.0773976	-0.365395	-0.400549	-0.180112	-0.0504536	-0.0435606	0.127351	0.083069	0.142731
ENSMUSG00000000567	20682	SRY (sex determining region Y)-box 9 [Source:MGI Symbol;Acc:MGI:98371]	chr11:112643338-112649274	Sox9	protein_coding	sleep	Ospec	0.188909	0.00246433	3.87e-06	-0.187646	-0.330899	-0.0276635	-0.490585	-0.182851	-0.0494836	-0.559159	-0.345379	-0.209218	-0.209839
ENSMUSG00000040187	272322	aryl hydrocarbon receptor nuclear translocator-like 2 [Source:MGI Symbol;Acc:MGI:2684845]	chr6:146744377-146782251	Arntl2	protein_coding	sleep	common	0.190737	6.52e-05	0.00508611	-0.319547	-0.202187	-0.484591	-0.370026	-0.269687	-0.153883	0.00568641	-0.107181	-0.264544	-0.44271
ENSMUSG00000050854	230678	transmembrane protein 125 [Source:MGI Symbol;Acc:MGI:1923409]	chr4:118213346-118216849	Tmem125	protein_coding	sleep	Ospec	0.192335	0.332292	0.00972522	-0.002175	-0.459121	0.0410792	0.17424	0.207649	-0.431669	-0.373199	-0.581404	-0.561169	-0.320713
ENSMUSG00000063235	NA	protein tyrosine phosphatase, mitochondrial 1 [Source:MGI Symbol;Acc:MGI:1913711]	chr2:90750670-90758615	Ptpmt1	processed_transcript	sleep	Yspec	0.192709	4.33e-08	0.0776095	-0.290039	-0.117055	-0.19556	-0.380291	-0.285331	-0.298973	-0.193054	-0.103873	-0.140263	-0.0310313
ENSMUSG00000043153	75847	isoprenoid synthase domain containing [Source:MGI Symbol;Acc:MGI:1923097]	chr12:37107906-37416231	Ispd	protein_coding	sleep	Yspec	0.192894	4.26e-06	0.101791	-0.343255	-0.107771	-0.274243	-0.572226	-0.200492	-0.326059	-0.314062	-0.182648	-0.0102102	0.0758381
ENSMUSG00000068115	78177	ninein-like [Source:MGI Symbol;Acc:MGI:1925427]	chr2:150760055-150865318	Ninl	protein_coding	sleep	common	0.192894	2.66e-12	0.000922308	-0.53207	-0.269661	-0.797001	-0.527957	-0.542157	-0.261166	-0.317595	-0.40805	-0.210977	-0.142024
ENSMUSG00000008398	13713	ELK3, member of ETS oncogene family [Source:MGI Symbol;Acc:MGI:101762]	chr10:92709959-92774080	Elk3	protein_coding	wake	Yspec	0.193045	6.09e-05	3.01e-05	0.272354	0.10738	0.131405	0.298489	0.2743	0.385224	-0.366308	0.151706	0.194595	0.449526
ENSMUSG00000079165	751865	sin3 associated polypeptide [Source:MGI Symbol;Acc:MGI:3802945]	chr5:138082501-138084329	Sap25	protein_coding	wake	Yspec	0.193112	1.24e-06	0.0439103	0.902333	0.473864	0.986461	1.70759	0.397306	0.51797	0.751031	0.164654	0.841987	0.137783
ENSMUSG00000054412	NA	predicted gene 4793 [Source:MGI Symbol;Acc:MGI:3646955]	chr1:137481150-137496727	Gm4793	antisense_RNA	sleep	Ospec	0.193112	0.878587	0.00497337	0.0709299	-0.429583	0.102195	0.167209	-0.0651929	0.0795092	-0.391044	-0.345607	-0.427111	-0.554569
ENSMUSG00000091870	NA	NA	chr6:129481912-129483490	1700101I11Rik	NA	sleep	common	0.193112	6.77e-12	2.19e-07	-0.854808	-0.615908	-0.861111	-0.599743	-0.934214	-1.02417	-1.06123	-0.691358	-0.514089	-0.196958
ENSMUSG00000030897	233649	cyclic nucleotide gated channel alpha 4 [Source:MGI Symbol;Acc:MGI:2664099]	chr7:112552882-112557452	Cnga4	protein_coding	sleep	common	0.193112	4.3e-06	0.000103039	-0.728768	-0.650066	-0.175769	-0.446757	-1.29673	-0.995816	-0.848317	-0.924492	-0.751079	-0.0763777
ENSMUSG00000001750	27060	T cell, immune regulator 1, ATPase, H+ transporting, lysosomal V0 protein A3 [Source:MGI Symbol;Acc:MGI:1350931]	chr19:3895850-3907333	Tcirg1	protein_coding	wake	Yspec	0.194126	0.00708123	0.155381	0.399832	-0.154854	0.559502	0.911271	0.0191562	0.109397	0.38125	-0.206277	-0.262217	-0.532171
ENSMUSG00000048997	72522	ataxin 7-like 2 [Source:MGI Symbol;Acc:MGI:1919772]	chr3:108004940-108014052	Atxn7l2	protein_coding	wake	Yspec	0.194126	0.0080872	0.262827	0.219111	-0.105825	0.149419	0.746313	-0.161404	0.142117	0.245452	-0.0939368	-0.206152	-0.368665
ENSMUSG00000029798	67138	hect domain and RLD 6 [Source:MGI Symbol;Acc:MGI:1914388]	chr6:57530786-57615330	Herc6	protein_coding	sleep	Yspec	0.194126	3.01e-08	0.0962008	-0.472446	-0.184848	-0.39325	-0.811891	-0.406209	-0.278433	-0.242153	-0.21251	-0.280198	-0.00453153
ENSMUSG00000043668	244579	TOX high mobility group box family member 3 [Source:MGI Symbol;Acc:MGI:3039593]	chr8:92770813-92872351	Tox3	protein_coding	sleep	Yspec	0.194126	7.84e-07	0.303181	-0.302787	-0.0714152	-0.299531	-0.420842	-0.412577	-0.0781991	-0.172919	-0.0414033	-0.148083	0.0767437
ENSMUSG00000037014	20608	somatostatin receptor 4 [Source:MGI Symbol;Acc:MGI:105372]	chr2:148220913-148226439	Sstr4	protein_coding	wake	common	0.194215	4.7e-10	4.24e-08	0.440224	0.326416	0.455792	0.371907	0.43777	0.495428	0.680726	0.331041	0.26365	0.0302467
ENSMUSG00000004677	17925	myosin IXb [Source:MGI Symbol;Acc:MGI:106624]	chr8:73796413-73884811	Myo9b	protein_coding	wake	common	0.194551	1.46e-06	0.000457108	0.564605	0.335187	0.465107	0.746575	0.423799	0.622938	0.815809	0.244754	0.287493	-0.00730986
ENSMUSG00000025130	18453	prolyl 4-hydroxylase, beta polypeptide [Source:MGI Symbol;Acc:MGI:97464]	chr11:120421412-120434767	P4hb	protein_coding	wake	Yspec	0.194709	7.03e-09	0.111001	0.200366	0.0851466	0.22456	0.36102	0.15982	0.0560624	0.0978003	0.0933899	0.116017	0.0333796
ENSMUSG00000032220	71602	myosin IE [Source:MGI Symbol;Acc:MGI:106621]	chr9:70054957-70248074	Myo1e	protein_coding	wake	Yspec	0.195004	6.13e-11	0.00301683	0.413346	0.195412	0.424569	0.3801	0.483161	0.365554	0.311088	0.196436	0.131674	0.14245
ENSMUSG00000026890	16874	LIM homeobox protein 6 [Source:MGI Symbol;Acc:MGI:1306803]	chr2:35937270-35961128	Lhx6	protein_coding	wake	Yspec	0.195004	2.56e-06	0.0293656	0.218551	0.159248	0.00797529	0.264084	0.122449	0.479696	0.16667	0.168259	0.216378	0.0856838
ENSMUSG00000036777	68743	anillin, actin binding protein [Source:MGI Symbol;Acc:MGI:1920174]	chr9:22135458-22193850	Anln	protein_coding	wake	Yspec	0.195004	0.000102175	0.740509	0.645466	0.122237	0.602616	0.759242	0.9082	0.311806	0.0303562	-0.0220176	0.163373	0.317238
ENSMUSG00000031024	76954	suppression of tumorigenicity 5 [Source:MGI Symbol;Acc:MGI:108517]	chr7:116667225-116760861	St5	protein_coding	wake	Yspec	0.195004	0.000159661	0.0612283	0.293965	0.10572	0.293394	0.53227	0.103916	0.246278	0.390418	-0.030548	0.0809322	-0.0179236
ENSMUSG00000027907	20195	S100 calcium binding protein A11 [Source:MGI Symbol;Acc:MGI:1338798]	chr3:93324210-93330409	S100a11	protein_coding	wake	Yspec	0.195004	0.00028691	0.735299	0.418965	0.118569	-0.261864	0.705887	0.727569	0.50427	0.202131	-0.0782198	0.1722	0.178166
ENSMUSG00000021228	171281	acyl-CoA thioesterase 3 [Source:MGI Symbol;Acc:MGI:2159619]	chr12:85392894-85400715	Acot3	protein_coding	wake	Ospec	0.195004	0.513421	0.00938404	-0.101967	0.308061	0.0326259	-0.324496	-0.0254572	-0.0905416	0.175432	0.111126	0.69982	0.245864
ENSMUSG00000030276	101100	tubulin tyrosine ligase-like family, member 3 [Source:MGI Symbol;Acc:MGI:2141418]	chr6:113339054-113364777	Ttll3	protein_coding	wake	common	0.195004	1.14e-13	9.95e-07	0.99975	0.613345	0.987693	1.13078	0.809045	1.07148	0.970394	0.658804	0.596112	0.22807
ENSMUSG00000079144	319266	RIKEN cDNA A130010J15 gene [Source:MGI Symbol;Acc:MGI:2441776]	chr1:194994043-195002697	A130010J15Rik	protein_coding	sleep	Yspec	0.195004	0.000149595	0.777261	-0.284623	-0.0213447	-0.305591	-0.353904	-0.318059	-0.160939	-0.108052	-0.070205	0.0885076	0.00437018
ENSMUSG00000024672	109225	membrane-spanning 4-domains, subfamily A, member 7 [Source:MGI Symbol;Acc:MGI:1918846]	chr19:11395329-11410836	Ms4a7	protein_coding	sleep	Ospec	0.195004	0.73395	0.00319182	0.0201609	-0.842467	0.464234	-0.299688	-0.064414	-0.0194888	-0.943209	-0.56129	-0.806323	-1.05905
ENSMUSG00000033774	226304	neuropeptides B/W receptor 1 [Source:MGI Symbol;Acc:MGI:891989]	chr1:5903588-5907679	Npbwr1	protein_coding	sleep	common	0.195004	1.91e-10	0.00829408	-1.54243	-0.828744	-1.16276	-2.19909	-1.90683	-0.901036	-0.761995	-0.955031	-0.382074	-1.21587
ENSMUSG00000031583	22427	Werner syndrome RecQ like helicase [Source:MGI Symbol;Acc:MGI:109635]	chr8:34344656-34496199	Wrn	protein_coding	sleep	common	0.195004	1.8e-09	0.00752856	-0.403208	-0.212505	-0.50948	-0.586518	-0.228158	-0.288675	-0.167067	-0.191982	-0.273101	-0.21787
ENSMUSG00000005774	53970	regulatory factor X, 5 (influences HLA class II expression) [Source:MGI Symbol;Acc:MGI:1858421]	chr3:94757797-94765683	Rfx5	protein_coding	sleep	common	0.195004	5.69e-09	1e-17	-0.273569	-0.450525	-0.246798	-0.193137	-0.393497	-0.260845	-0.418284	-0.351431	-0.500925	-0.531461
ENSMUSG00000028525	18578	phosphodiesterase 4B, cAMP specific [Source:MGI Symbol;Acc:MGI:99557]	chr4:101759948-102280064	Pde4b	protein_coding	sleep	common	0.195311	8.41e-12	7.55e-11	-0.257698	-0.216883	-0.22456	-0.327801	-0.225129	-0.253302	-0.390081	-0.242219	-0.196229	-0.0390042
ENSMUSG00000028927	18600	peptidyl arginine deiminase, type II [Source:MGI Symbol;Acc:MGI:1338892]	chr4:140462059-140508701	Padi2	protein_coding	sleep	Ospec	0.195894	0.143978	0.00751004	0.0853605	-0.303364	0.366292	0.230876	0.0220847	-0.277811	0.0999596	-0.495115	-0.475967	-0.342331
ENSMUSG00000078765	233073	U2 small nuclear RNA auxiliary factor 1-like 4 [Source:MGI Symbol;Acc:MGI:2678374]	chr7:31348120-31353179	U2af1l4	protein_coding	wake	common	0.196621	8.75e-11	0.00217155	0.389046	0.219182	0.360153	0.714915	0.179838	0.301277	0.285102	0.265344	0.236221	0.0900601
ENSMUSG00000056306	329641	serine rich and transmembrane domain containing 1 [Source:MGI Symbol;Acc:MGI:3607715]	chr3:54700790-54720009	6030405A18Rik	protein_coding	sleep	common	0.196621	1.3e-12	7.09e-05	-0.386261	-0.20151	-0.398675	-0.411417	-0.419315	-0.315636	-0.333913	-0.271869	-0.166481	-0.0337782
ENSMUSG00000015869	67763	phosphoribosyl pyrophosphate synthetase-associated protein 1 [Source:MGI Symbol;Acc:MGI:1915013]	chr11:116331959-116355716	Prpsap1	protein_coding	wake	Yspec	0.197544	2.78e-07	0.0876388	0.269905	0.111799	0.258747	0.50133	0.14017	0.179371	0.247788	0.0849399	0.0770643	0.0374058
ENSMUSG00000085272	381835	SH3 domain binding kinase family, member 3 [Source:MGI Symbol;Acc:MGI:2685924]	chr7:4916662-4922970	Gm1078	protein_coding	wake	Yspec	0.197544	1.33e-05	0.685965	0.555934	0.134749	0.204959	0.61661	0.727347	0.674818	0.185994	0.139194	0.188116	0.0256925
ENSMUSG00000059645	664837	predicted gene 7361 [Source:MGI Symbol;Acc:MGI:3805965]	chr5:26584031-26591048	Gm7361	protein_coding	sleep	Ospec	0.197544	0.0397143	4.45e-05	-0.327116	-0.924755	-0.773598	-0.866763	0.671547	-0.339648	-1.49431	-1.33884	-0.965368	0.0994958
ENSMUSG00000014856	66320	transmembrane protein 208 [Source:MGI Symbol;Acc:MGI:1913570]	chr8:107850062-107859319	Tmem208	protein_coding	wake	common	0.198325	5.16e-05	0.00697751	0.398017	0.211315	0.389543	0.710844	0.259294	0.232385	0.632594	-0.0317287	0.130016	0.114379
ENSMUSG00000091524	NA	NA	chr16:11203276-11226089	2610020C07Rik	NA	sleep	Yspec	0.19884	2.77e-07	0.416675	-0.732399	-0.228636	-1.00278	-1.07586	-0.515125	-0.335835	-0.351185	-0.242571	-0.10669	-0.214097
ENSMUSG00000021594	78925	steroid 5 alpha-reductase 1 [Source:MGI Symbol;Acc:MGI:98400]	chr13:69712127-69750520	Srd5a1	protein_coding	sleep	common	0.19884	1.44e-08	1.56e-05	-0.270677	-0.299181	0.120019	-0.156861	-0.389305	-0.656562	-0.169865	-0.367357	-0.37348	-0.286021
ENSMUSG00000018574	11370	acyl-Coenzyme A dehydrogenase, very long chain [Source:MGI Symbol;Acc:MGI:895149]	chr11:69823485-69829113	Acadvl	protein_coding	wake	Yspec	0.198955	2.8e-06	0.355862	0.305464	0.11968	0.203308	0.654163	0.167879	0.196509	0.218449	0.0956673	0.101236	0.06337
ENSMUSG00000029735	29807	thiamine pyrophosphokinase [Source:MGI Symbol;Acc:MGI:1352500]	chr6:43294800-43616477	Tpk1	protein_coding	sleep	Yspec	0.199105	0.000499316	0.419863	-0.363856	-0.026796	-0.400055	-0.476339	-0.2268	-0.352232	-0.293617	-0.0220044	0.0730861	0.135351
ENSMUSG00000038844	16558	kinesin family member 16B [Source:MGI Symbol;Acc:MGI:1098240]	chr2:142443010-142727467	Kif16b	protein_coding	sleep	common	0.19928	6.47e-13	9.08e-06	-0.403988	-0.252344	-0.505052	-0.509886	-0.35456	-0.246453	-0.184241	-0.239726	-0.310209	-0.275202
ENSMUSG00000069516	17105	lysozyme 2 [Source:MGI Symbol;Acc:MGI:96897]	chr10:116714190-116719577	Lyz2	protein_coding	wake	Yspec	0.199757	0.000173626	0.00291256	0.2161	-0.188624	-0.343656	-0.127567	0.505485	0.830136	-0.537999	-0.517037	0.245443	0.0550967
ENSMUSG00000057147	66632	diphthamine biosynthesis 6 [Source:MGI Symbol;Acc:MGI:1913882]	chr2:114341952-114480900	Atpbd4	protein_coding	sleep	Yspec	0.199757	9.21e-09	0.10064	-0.43289	-0.175178	-0.360877	-0.5892	-0.371709	-0.409774	-0.227503	-0.126837	-0.148604	-0.197766
ENSMUSG00000040138	17986	Norrie disease (pseudoglioma) (human) [Source:MGI Symbol;Acc:MGI:102570]	chrX:16462447-16489100	Ndp	protein_coding	sleep	common	0.199757	3.49e-19	1.56e-14	-0.706043	-0.602285	-0.285928	-0.642012	-0.817542	-1.07869	-0.540603	-0.432546	-0.827855	-0.608136
ENSMUSG00000004568	102098	rho/rac guanine nucleotide exchange factor (GEF) 18 [Source:MGI Symbol;Acc:MGI:2142567]	chr8:3392806-3456801	Arhgef18	protein_coding	wake	Yspec	0.200354	6.58e-08	0.00414613	0.286337	0.115877	0.328202	0.381261	0.210803	0.225082	0.312314	0.131001	0.0872193	-0.0670253
ENSMUSG00000022194	54196	poly(A) binding protein, nuclear 1 [Source:MGI Symbol;Acc:MGI:1859158]	chr14:55511137-55517206	Pabpn1	protein_coding	wake	Yspec	0.200354	7.26e-07	0.0347877	0.388172	0.164193	0.296431	0.79898	0.157082	0.300195	0.408877	0.253366	0.0629606	-0.0684329
ENSMUSG00000044447	68813	dedicator of cytokinesis 5 [Source:MGI Symbol;Acc:MGI:2652871]	chr14:68369785-68551829	Dock5	protein_coding	wake	Yspec	0.200354	0.00074011	0.573807	0.45821	0.0582294	0.391049	0.408108	0.703496	0.330187	0.126692	-0.142204	-0.0248623	0.273292
ENSMUSG00000029528	19303	paxillin [Source:MGI Symbol;Acc:MGI:108295]	chr5:115956485-116006196	Pxn	protein_coding	wake	Yspec	0.200354	0.00140893	0.256916	0.277304	0.134037	0.0984576	0.650736	0.0478577	0.312166	0.324545	0.010791	0.212908	-0.0120981
ENSMUSG00000071757	387609	zinc fingers and homeoboxes 2 [Source:MGI Symbol;Acc:MGI:2683087]	chr15:57526020-57671588	Zhx2	protein_coding	wake	common	0.200354	8.49e-12	0.0041322	0.513398	0.248376	0.633339	0.669919	0.474029	0.276306	0.331224	0.232414	0.280734	0.149133
ENSMUSG00000090785	NA	predicted gene 17116 [Source:MGI Symbol;Acc:MGI:4937943]	chr14:64729837-64733678	Gm17116	antisense_RNA	wake	common	0.200354	0.000935042	0.000355308	0.489294	0.554906	0.0217471	0.273693	0.699581	0.962154	0.686293	0.828658	0.603165	0.101508
ENSMUSG00000061013	210719	mohawk homeobox [Source:MGI Symbol;Acc:MGI:2687286]	chr18:6934764-7004977	Mkx	protein_coding	sleep	Yspec	0.200354	5.42e-05	0.45158	-0.250154	0.012925	-0.483629	-0.39107	-0.227135	0.101221	-0.189757	0.0215541	0.0748211	0.145082
ENSMUSG00000028182	74435	leucine-rich repeats and IQ motif containing 3 [Source:MGI Symbol;Acc:MGI:1921685]	chr3:154756198-154857442	Lrriq3	protein_coding	sleep	Yspec	0.200354	7.57e-05	0.1646	-0.722533	-0.277889	-0.374697	-1.0746	-0.494686	-0.946147	-0.447989	0.186703	-0.401053	-0.449217
ENSMUSG00000040265	103967	dynamin 3 [Source:MGI Symbol;Acc:MGI:1341299]	chr1:163912384-164408365	Dnm3	protein_coding	sleep	Yspec	0.200354	7.57e-05	0.565396	-0.204158	-0.0602179	-0.294749	-0.531956	0.011842	-0.0017683	-0.188336	-0.00433251	-0.0781259	0.0299227
ENSMUSG00000055313	319207	piggyBac transposable element derived 1 [Source:MGI Symbol;Acc:MGI:2441675]	chr13:21512944-21533127	Pgbd1	protein_coding	sleep	Yspec	0.200354	0.0016236	0.764158	-0.323282	-0.00576337	-0.36997	-0.618816	-0.00365797	-0.300686	-0.198423	0.141978	-0.00857178	0.0419637
ENSMUSG00000031283	83453	chordin-like 1 [Source:MGI Symbol;Acc:MGI:1933172]	chrX:139720017-139829005	Chrdl1	protein_coding	sleep	Yspec	0.200354	0.00281342	0.0753997	-0.29417	-0.0612849	-0.218819	-0.459635	-0.27836	-0.219865	-0.394667	0.000917173	-0.061057	0.209667
ENSMUSG00000025572	217353	transmembrane channel-like gene family 6 [Source:MGI Symbol;Acc:MGI:1098686]	chr11:117627102-117643712	Tmc6	protein_coding	sleep	Ospec	0.200354	0.107613	0.00855554	-0.202147	-0.454446	0.227451	0.166091	-0.318815	-0.883314	0.0989062	-1.19072	-0.665982	-0.0599833
ENSMUSG00000052551	94191	adenosine deaminase, RNA-specific, B2 [Source:MGI Symbol;Acc:MGI:2151118]	chr13:8201912-8768193	Adarb2	protein_coding	sleep	common	0.200354	4.72e-11	5.88e-07	-0.426195	-0.309344	-0.387789	-0.674025	-0.401789	-0.241178	-0.0983354	-0.290944	-0.483342	-0.364756
ENSMUSG00000020599	19739	regulator of G-protein signaling 9 [Source:MGI Symbol;Acc:MGI:1338824]	chr11:109086469-109159643	Rgs9	protein_coding	wake	Yspec	0.200431	7.62e-06	0.264308	0.330738	0.131701	-0.0144955	0.265292	0.492613	0.579542	0.238147	-0.0481249	0.184629	0.152155
ENSMUSG00000029439	231769	splicing factor, suppressor of white-apricot homolog (Drosophila) [Source:MGI Symbol;Acc:MGI:101760]	chr5:130006906-130077458	Sfswap	protein_coding	wake	Yspec	0.200431	0.000422211	0.0421467	0.278878	0.108299	0.253588	0.523558	0.0603347	0.278032	0.420336	0.0597585	0.0775331	-0.124431
ENSMUSG00000015970	218865	choline dehydrogenase [Source:MGI Symbol;Acc:MGI:1860776]	chr14:30822009-30853852	Chdh	protein_coding	wake	Yspec	0.200431	0.00556643	0.604781	0.474883	-0.0603532	0.618779	0.555813	0.424666	0.300274	0.208264	-0.171217	-0.29734	0.0188804
ENSMUSG00000066838	232855	zinc finger protein 772 [Source:MGI Symbol;Acc:MGI:2385265]	chr7:7154633-7162706	Zfp772	protein_coding	wake	Ospec	0.200431	0.0162576	0.000461388	0.0950438	0.2079	-0.0487712	-0.0510193	0.230744	0.249222	0.097015	0.355591	0.279461	0.0995316
ENSMUSG00000032380	13143	death-associated protein kinase 2 [Source:MGI Symbol;Acc:MGI:1341297]	chr9:66005830-66120249	Dapk2	protein_coding	wake	common	0.200431	1.37e-21	3.04e-11	1.58242	1.02935	1.49472	1.61131	1.9016	1.32204	0.934532	1.08943	1.21103	0.88239
ENSMUSG00000021357	66482	exocyst complex component 2 [Source:MGI Symbol;Acc:MGI:1913732]	chr13:30905588-31066116	Exoc2	protein_coding	sleep	Yspec	0.200431	2e-09	0.0053728	-0.289627	-0.144367	-0.268793	-0.459658	-0.188985	-0.241071	-0.267768	-0.139646	-0.116786	-0.0532665
ENSMUSG00000026227	72792	RIKEN cDNA 2810459M11 gene [Source:MGI Symbol;Acc:MGI:1920042]	chr1:87942238-87952231	2810459M11Rik	protein_coding	sleep	Ospec	0.200569	0.00647728	0.00935187	-0.0850852	-0.200704	0.217516	-0.042226	-0.185745	-0.329886	-0.159716	-0.308544	-0.207203	-0.127355
ENSMUSG00000022678	67203	nudE neurodevelopment protein 1 [Source:MGI Symbol;Acc:MGI:1914453]	chr16:14163168-14193221	Nde1	protein_coding	wake	Yspec	0.200828	2.39e-09	0.0117595	0.564249	0.293521	0.50498	0.848083	0.6524	0.251533	0.262651	0.256989	0.293421	0.361024
ENSMUSG00000057378	20192	ryanodine receptor 3 [Source:MGI Symbol;Acc:MGI:99684]	chr2:112471312-113057453	Ryr3	protein_coding	wake	Yspec	0.200953	0.000376241	0.0871325	0.313331	0.129981	0.153065	0.231088	0.505803	0.363366	0.423956	-0.00796871	0.0357497	0.0681887
ENSMUSG00000035783	11475	actin, alpha 2, smooth muscle, aorta [Source:MGI Symbol;Acc:MGI:87909]	chr19:34315380-34330026	Acta2	protein_coding	wake	Yspec	0.200953	0.00357103	0.648284	0.4021	0.0786173	0.242428	0.849987	0.278977	0.237007	0.184021	-0.207958	0.195848	0.142557
ENSMUSG00000028952	100090	zinc finger and BTB domain containing 48 [Source:MGI Symbol;Acc:MGI:2140248]	chr4:151393683-151401980	Zbtb48	protein_coding	wake	Yspec	0.200953	0.00381045	0.216848	0.475251	0.10993	0.439467	1.12994	-0.00321356	0.334806	0.674359	-0.211281	0.187527	-0.210886
ENSMUSG00000027210	17536	Meis homeobox 2 [Source:MGI Symbol;Acc:MGI:108564]	chr2:115688600-115891775	Meis2	protein_coding	sleep	Yspec	0.200953	0.000122242	0.159293	-0.215839	-0.0599816	-0.197087	-0.334116	-0.190124	-0.142029	-0.232584	0.022526	-0.0608735	0.0310054
ENSMUSG00000005871	11789	adenomatosis polyposis coli [Source:MGI Symbol;Acc:MGI:88039]	chr18:34380378-34482043	Apc	protein_coding	sleep	Yspec	0.200953	0.000137846	0.941212	-0.21371	-0.0248147	-0.204374	-0.547604	-0.0893922	-0.0134714	0.00688624	-0.046835	-0.0866885	0.0273786
ENSMUSG00000045036	381107	transmembrane protein 232 [Source:MGI Symbol;Acc:MGI:2685786]	chr17:65605145-65890322	Tmem232	protein_coding	sleep	common	0.200953	2.78e-18	4.67e-10	-0.858101	-0.554249	-0.637951	-0.969419	-0.847851	-0.977183	-0.542493	-0.529287	-0.548624	-0.596594
ENSMUSG00000086357	NA	NA	chr7:74348768-74367544	1700112J16Rik	NA	sleep	common	0.200953	1.31e-14	3.3e-10	-1.27296	-0.957048	-1.0165	-1.35859	-1.18074	-1.53602	-1.20883	-1.03458	-1.14502	-0.439765
ENSMUSG00000069171	13865	nuclear receptor subfamily 2, group F, member 1 [Source:MGI Symbol;Acc:MGI:1352451]	chr13:78328034-78339218	Nr2f1	protein_coding	sleep	common	0.201027	6.27e-20	2.21e-11	-0.529065	-0.341413	-0.572929	-0.564581	-0.633914	-0.344836	-0.498243	-0.370842	-0.384219	-0.112349
ENSMUSG00000031028	22141	tubby bipartite transcription factor [Source:MGI Symbol;Acc:MGI:2651573]	chr7:116154139-116178174	Tub	protein_coding	wake	Yspec	0.201052	1.42e-12	3.35e-06	0.24691	0.136689	0.297114	0.401897	0.144076	0.144551	0.268644	0.199872	0.117115	-0.0388738
ENSMUSG00000026425	14270	SLIT-ROBO Rho GTPase activating protein 2 [Source:MGI Symbol;Acc:MGI:109605]	chr1:133181628-133424138	Srgap2	protein_coding	wake	Yspec	0.201052	4.65e-11	2.84e-05	0.227692	0.147132	0.164121	0.183024	0.251166	0.312457	0.168614	0.19233	0.16159	0.0659939
ENSMUSG00000041870	68420	ankyrin repeat domain 13a [Source:MGI Symbol;Acc:MGI:1915670]	chr5:115224486-115256409	Ankrd13a	protein_coding	wake	Yspec	0.201052	1.29e-07	0.00703546	0.365949	0.173201	0.466465	0.663229	0.224215	0.109888	0.481646	0.103983	0.0815211	0.0256513
ENSMUSG00000026927	68112	serologically defined colon cancer antigen 3 [Source:MGI Symbol;Acc:MGI:1915362]	chr2:26238120-26245036	Sdccag3	protein_coding	wake	Yspec	0.201052	6.12e-07	0.198243	0.264315	0.104714	0.195506	0.473184	0.131212	0.257359	0.172192	0.123906	0.111485	0.0112746
ENSMUSG00000049357	271508	RIKEN cDNA 4933408B17 gene [Source:MGI Symbol;Acc:MGI:3045347]	chr18:34739300-34757322	4933408B17Rik	protein_coding	wake	Yspec	0.201052	2.67e-05	0.195917	0.634306	0.228937	0.321755	1.01373	0.34899	0.852748	0.394881	0.422569	0.222351	-0.124052
ENSMUSG00000031385	140571	plexin B3 [Source:MGI Symbol;Acc:MGI:2154240]	chrX:71002229-71018053	Plxnb3	protein_coding	wake	Yspec	0.201052	0.000111122	0.288233	0.629232	0.108155	0.744626	0.7844	0.682105	0.305797	0.537157	-0.124123	0.0606846	-0.0410975
ENSMUSG00000025348	16404	integrin alpha 7 [Source:MGI Symbol;Acc:MGI:102700]	chr10:128370669-128395533	Itga7	protein_coding	wake	Yspec	0.201052	0.00039901	0.798613	0.589484	0.0216764	0.611606	1.15838	0.465674	0.122279	0.341184	-0.0651422	-0.0321249	-0.157212
ENSMUSG00000068206	18693	protein interacting with C kinase 1 [Source:MGI Symbol;Acc:MGI:894645]	chr15:79059403-79087304	Pick1	protein_coding	wake	Yspec	0.201052	0.00052623	0.11142	0.229246	0.0895363	0.149444	0.534919	0.0410342	0.191589	0.318204	0.0807944	0.0864397	-0.127293
ENSMUSG00000040940	16801	Rho guanine nucleotide exchange factor (GEF) 1 [Source:MGI Symbol;Acc:MGI:1353510]	chr7:25687731-25711811	Arhgef1	protein_coding	wake	Yspec	0.201052	0.00440418	0.104679	0.413288	-0.00270655	0.387702	1.00219	0.000523116	0.262738	0.631145	-0.0140957	-0.223271	-0.404605
ENSMUSG00000033717	11551	adrenergic receptor, alpha 2a [Source:MGI Symbol;Acc:MGI:87934]	chr19:54119472-54123672	Adra2a	protein_coding	wake	Yspec	0.201052	0.00459198	0.229292	0.278992	0.0539571	0.344473	0.533883	0.30402	-0.0664086	-0.214988	0.268378	-0.112899	0.275338
ENSMUSG00000045608	223843	developing brain homeobox 2 [Source:MGI Symbol;Acc:MGI:107445]	chr15:95453794-95486591	Dbx2	protein_coding	wake	Ospec	0.201052	0.000109677	0.00145562	0.174562	0.212906	0.442757	0.236192	0.0163802	0.00291667	0.154464	0.205741	0.143482	0.347936
ENSMUSG00000066637	75516	tetratricopeptide repeat domain 32 [Source:MGI Symbol;Acc:MGI:1922766]	chr12:9036603-9043400	Ttc32	protein_coding	wake	Ospec	0.201052	0.0803791	0.00272786	0.231837	0.383444	0.239739	-0.0847538	0.621263	0.151099	-0.016103	0.777207	0.235414	0.537256
ENSMUSG00000048578	109154	malectin [Source:MGI Symbol;Acc:MGI:1924015]	chr5:115592790-115608388	Mlec	protein_coding	wake	common	0.201052	4.39e-25	6.9e-19	0.457899	0.353783	0.522763	0.547134	0.37789	0.383807	0.519361	0.324244	0.361161	0.210365
ENSMUSG00000028967	74155	ERBB receptor feedback inhibitor 1 [Source:MGI Symbol;Acc:MGI:1921405]	chr4:150227828-150243201	Errfi1	protein_coding	wake	common	0.201052	1.06e-10	6.34e-10	0.312904	0.314448	0.438546	0.426219	0.296678	0.0901724	0.1718	0.446515	0.274367	0.365113
ENSMUSG00000042328	192232	HPS4, biogenesis of lysosomal organelles complex 3 subunit 2 [Source:MGI Symbol;Acc:MGI:2177742]	chr5:112771915-112807634	Hps4	protein_coding	wake	common	0.201052	2.58e-08	4.22e-06	0.424007	0.233783	0.612878	0.644833	0.154659	0.28366	0.783243	0.135914	0.0427537	-0.026779
ENSMUSG00000056211	226412	R3H domain containing 1 [Source:MGI Symbol;Acc:MGI:2448514]	chr1:129999683-130134512	R3hdm1	protein_coding	wake	common	0.201052	2.48e-07	1.51e-08	0.271726	0.372628	0.14404	0.0368954	0.350291	0.555675	0.353046	0.405927	0.382982	0.348559
ENSMUSG00000045854	108755	LYR motif containing 2 [Source:MGI Symbol;Acc:MGI:1917573]	chr4:32887028-32888734	Lyrm2	protein_coding	sleep	Yspec	0.201052	2.43e-08	0.0121684	-0.431591	-0.190235	-0.39434	-0.540047	-0.385378	-0.4066	-0.389814	-0.214339	-0.153127	-0.00365975
ENSMUSG00000058997	219189	von Willebrand factor A domain containing 8 [Source:MGI Symbol;Acc:MGI:1919008]	chr14:79248785-79602317	1300010F03Rik	protein_coding	sleep	Yspec	0.201052	3e-08	8.61e-05	-0.205718	-0.134945	-0.230366	-0.289101	-0.12885	-0.174554	-0.00080013	-0.13526	-0.179632	-0.224089
ENSMUSG00000024109	18189	neurexin I [Source:MGI Symbol;Acc:MGI:1096391]	chr17:90435714-91492537	Nrxn1	protein_coding	sleep	Yspec	0.201052	1.16e-07	0.00114202	-0.255282	-0.197905	-0.158104	-0.584986	-0.133075	-0.144964	-0.0663467	-0.19835	-0.303709	-0.223216
ENSMUSG00000055897	NA	protein phosphatase 4, regulatory subunit 1-like, pseudogene [Source:MGI Symbol;Acc:MGI:1924560]	chr2:173404621-173485341	Ppp4r1l-ps	transcribed_unprocessed_pseudogene	sleep	Yspec	0.201052	1.75e-06	0.000104677	-0.268755	-0.171145	-0.305936	-0.333772	-0.224937	-0.210377	0.0630822	-0.207818	-0.202267	-0.337578
ENSMUSG00000031698	213435	myosin light chain kinase 3 [Source:MGI Symbol;Acc:MGI:2443063]	chr8:87848002-87910444	Mylk3	protein_coding	sleep	Yspec	0.201052	2.44e-06	0.264096	-0.410379	-0.140119	-0.400542	-0.191881	-0.529031	-0.520064	-0.283161	-0.122021	0.00398479	-0.159279
ENSMUSG00000026587	11899	astrotactin 1 [Source:MGI Symbol;Acc:MGI:1098567]	chr1:160292271-160622117	Astn1	protein_coding	sleep	Yspec	0.201052	4.76e-06	0.384323	-0.207779	-0.0631857	-0.238252	-0.398535	-0.10681	-0.0875201	-0.165822	-0.0394166	-0.0407362	-0.00676794
ENSMUSG00000078202	67122	Notch-regulated ankyrin repeat protein [Source:MGI Symbol;Acc:MGI:1914372]	chr2:25036078-25039050	Nrarp	protein_coding	sleep	Yspec	0.201052	5.29e-06	0.39269	-0.312914	-0.0635009	-0.413926	-0.229808	-0.31309	-0.294831	-0.206912	0.0051448	-0.0962643	0.0440276
ENSMUSG00000014592	100072	calmodulin binding transcription activator 1 [Source:MGI Symbol;Acc:MGI:2140230]	chr4:150433433-151236185	Camta1	protein_coding	sleep	Yspec	0.201052	7.29e-06	0.384278	-0.263089	-0.0977978	-0.254125	-0.503149	-0.151693	-0.143388	-0.17123	-0.0373005	-0.119241	-0.0634191
ENSMUSG00000068196	12837	collagen, type VIII, alpha 1 [Source:MGI Symbol;Acc:MGI:88463]	chr16:57624171-57755050	Col8a1	protein_coding	sleep	Yspec	0.201052	1.09e-05	0.123425	-0.578012	-0.178238	-0.553495	-0.60375	-0.545144	-0.609657	-0.522241	-0.173355	-0.106367	0.0890095
ENSMUSG00000038776	13849	epoxide hydrolase 1, microsomal [Source:MGI Symbol;Acc:MGI:95405]	chr1:182906086-182951235	Ephx1	protein_coding	sleep	Yspec	0.201052	0.000843752	0.0204706	-0.258346	-0.212381	-0.0793673	-0.000270458	-0.355453	-0.598294	-0.131396	-0.49851	0.0113182	-0.230935
ENSMUSG00000057193	68682	solute carrier family 44, member 2 [Source:MGI Symbol;Acc:MGI:1915932]	chr9:21142088-21159669	Slc44a2	protein_coding	sleep	Ospec	0.201052	0.000451647	7.36e-06	-0.144551	-0.24906	-0.0625614	0.0600414	-0.32908	-0.246602	-0.114293	-0.34731	-0.258677	-0.27596
ENSMUSG00000049555	20776	transmembrane inner ear [Source:MGI Symbol;Acc:MGI:2159400]	chr9:110768015-110782817	Tmie	protein_coding	sleep	Ospec	0.201052	0.0130946	0.00305871	-0.354196	-0.391127	-0.164621	-0.396562	-0.73843	-0.117169	-0.434652	-0.681168	0.144509	-0.5932
ENSMUSG00000000148	231841	BRCA1-associated ATM activator 1 [Source:MGI Symbol;Acc:MGI:1891679]	chr5:141180765-141195533	Baat1	protein_coding	sleep	Ospec	0.201052	0.0348226	0.00613433	-0.00810689	-0.272864	0.0768415	0.337968	-0.331893	-0.115344	-0.019159	-0.317897	-0.396492	-0.357908
ENSMUSG00000031775	67801	plasma membrane proteolipid [Source:MGI Symbol;Acc:MGI:1915051]	chr8:97198595-97220342	Pllp	protein_coding	sleep	Ospec	0.201052	0.0495254	1.92e-05	-0.19261	-0.573324	0.0624891	0.105443	-0.311379	-0.626991	-0.143984	-0.807842	-0.68845	-0.653019
ENSMUSG00000027434	18088	NK2 homeobox 2 [Source:MGI Symbol;Acc:MGI:97347]	chr2:147003082-147020179	Nkx2-2	protein_coding	sleep	Ospec	0.201052	0.119748	0.00215455	-0.169688	-0.396942	0.205678	-0.17017	-0.488486	-0.225772	-0.413467	-0.847001	-0.0979064	-0.229394
ENSMUSG00000016494	12490	CD34 antigen [Source:MGI Symbol;Acc:MGI:88329]	chr1:196764815-196787686	Cd34	protein_coding	sleep	common	0.201052	9.66e-21	2.31e-12	-0.489459	-0.335964	-0.329536	-0.518414	-0.590788	-0.519098	-0.273443	-0.226689	-0.451202	-0.392521
ENSMUSG00000086635	NA	NA	chr10:94136038-94151558	4932415G12Rik	NA	sleep	common	0.201052	2.13e-18	4.68e-11	-0.711704	-0.487794	-0.741018	-0.93634	-0.57548	-0.593977	-0.72	-0.487876	-0.446874	-0.296427
ENSMUSG00000018417	17912	myosin IB [Source:MGI Symbol;Acc:MGI:107752]	chr1:51806409-51973115	Myo1b	protein_coding	sleep	common	0.201052	3.11e-12	0.000634573	-0.493005	-0.26246	-0.423778	-0.674281	-0.499234	-0.374727	-0.312548	-0.243409	-0.3127	-0.181185
ENSMUSG00000039116	215798	adhesion G protein-coupled receptor G6 [Source:MGI Symbol;Acc:MGI:1916151]	chr10:14122191-14265042	Gpr126	protein_coding	sleep	common	0.201052	8.42e-12	0.000204696	-0.637386	-0.328869	-0.434571	-0.759435	-0.680914	-0.674626	-0.151785	-0.251372	-0.386495	-0.525823
ENSMUSG00000052525	70891	speedy/RINGO cell cycle regulator family, member A [Source:MGI Symbol;Acc:MGI:1918141]	chr17:71901201-71939073	Spdya	protein_coding	sleep	common	0.201052	4.66e-10	0.00238459	-1.08093	-0.536279	-0.925828	-1.55377	-1.12656	-0.717572	-0.725137	-0.524663	-0.557967	-0.337348
ENSMUSG00000087488	NA	NA	chr5:104538036-104548906	Gm16990	NA	sleep	common	0.201052	3.54e-09	7.2e-07	-0.631233	-0.493104	-0.708442	-0.987774	-0.490305	-0.338413	-0.216404	-0.459936	-0.650118	-0.645956
ENSMUSG00000078902	NA	predicted gene 14443 [Source:MGI Symbol;Acc:MGI:3652324]	chr2:174991556-175001572	Gm14443	protein_coding	sleep	common	0.201052	6.98e-07	0.00888842	-0.456851	-0.33081	-0.708102	-0.955633	-0.260338	0.0966685	-0.504782	-0.185689	-0.433146	-0.199624
ENSMUSG00000028307	230163	aldolase B, fructose-bisphosphate [Source:MGI Symbol;Acc:MGI:87995]	chr4:49548667-49562618	Aldob	protein_coding	sleep	common	0.201052	1.58e-05	0.00212719	-0.795769	-0.268307	-0.257011	-0.727012	-1.18088	-1.01817	-0.00734559	0.474605	-0.618351	-0.922137
ENSMUSG00000022211	268747	capping protein regulator and myosin 1 linker 3 [Source:MGI Symbol;Acc:MGI:2448573]	chr14:56109730-56127283	Lrrc16b	protein_coding	wake	Yspec	0.201261	0.000471588	0.14167	0.549148	0.0445548	0.69832	1.03782	0.136083	0.324365	0.659132	-0.0634483	-0.123581	-0.293884
ENSMUSG00000028527	11639	adenylate kinase 4 [Source:MGI Symbol;Acc:MGI:87979]	chr4:101091682-101140576	Ak4	protein_coding	wake	common	0.201261	5.87e-10	2.58e-16	0.244674	0.378682	0.444081	0.25851	0.161659	0.114447	0.439725	0.42768	0.414543	0.232781
ENSMUSG00000022773	106369	yippee-like 1 (Drosophila) [Source:MGI Symbol;Acc:MGI:1913303]	chr16:17069589-17087338	Ypel1	protein_coding	sleep	Yspec	0.201261	2.06e-08	0.0169528	-0.363739	-0.159438	-0.239226	-0.287861	-0.568309	-0.35956	-0.255857	-0.13265	-0.298973	0.0497278
ENSMUSG00000023827	68262	1-acylglycerol-3-phosphate O-acyltransferase 4 (lysophosphatidic acid acyltransferase, delta) [Source:MGI Symbol;Acc:MGI:1915512]	chr17:12311370-12412711	Agpat4	protein_coding	wake	Yspec	0.201404	6.32e-05	0.396134	0.441005	0.102304	0.602037	0.69886	0.271451	0.191674	0.346907	-0.104582	0.13183	0.0350606
ENSMUSG00000028656	12331	CAP, adenylate cyclase-associated protein 1 (yeast) [Source:MGI Symbol;Acc:MGI:88262]	chr4:122536090-122563499	Cap1	protein_coding	wake	Yspec	0.202334	5.37e-13	6.32e-07	0.239694	0.172816	0.243605	0.383827	0.181688	0.149658	0.115853	0.168851	0.210086	0.196475
ENSMUSG00000028453	60534	Fanconi anemia, complementation group G [Source:MGI Symbol;Acc:MGI:1926471]	chr4:43015015-43023578	Fancg	protein_coding	sleep	Ospec	0.202818	0.00083467	0.000165384	-0.117907	-0.242716	-0.0877599	0.22158	-0.279235	-0.326212	-0.0321026	-0.280038	-0.284706	-0.374016
ENSMUSG00000018166	13867	erb-b2 receptor tyrosine kinase 3 [Source:MGI Symbol;Acc:MGI:95411]	chr10:128004379-128026908	Erbb3	protein_coding	wake	Yspec	0.203327	1.73e-06	0.0694289	0.526831	0.197806	0.834312	0.593998	0.458843	0.22017	0.454442	-0.100985	0.139824	0.297943
ENSMUSG00000008845	93671	CD163 antigen [Source:MGI Symbol;Acc:MGI:2135946]	chr6:124254469-124280745	Cd163	protein_coding	wake	Yspec	0.203327	0.0071054	0.63517	0.51999	-0.15934	0.114278	1.03765	0.648234	0.279804	-0.590208	-0.191618	-0.044123	0.188588
ENSMUSG00000002831	57435	perilipin 4 [Source:MGI Symbol;Acc:MGI:1929709]	chr17:56239814-56249425	Plin4	protein_coding	wake	common	0.204017	6.02e-14	8.86e-08	2.18984	1.32282	0.974034	3.16855	2.87934	1.73743	0.831019	1.90885	1.56674	0.984664
ENSMUSG00000003184	54131	interferon regulatory factor 3 [Source:MGI Symbol;Acc:MGI:1859179]	chr7:52252818-52258418	Irf3	protein_coding	wake	common	0.204017	6.65e-13	4.56e-06	0.600972	0.374679	0.646681	1.02286	0.401235	0.333116	0.626474	0.414638	0.358415	0.0991886
ENSMUSG00000071112	319552	spexin hormone [Source:MGI Symbol;Acc:MGI:2442262]	chr6:142361761-142368450	B230216G23Rik	protein_coding	wake	common	0.204017	0.000269352	6.38e-08	0.420126	0.558002	0.308467	0.688265	0.329058	0.354712	0.822181	0.743646	0.815759	-0.149579
ENSMUSG00000003279	224997	discs, large (Drosophila) homolog-associated protein 1 [Source:MGI Symbol;Acc:MGI:1346065]	chr17:70318213-71170953	Dlgap1	protein_coding	sleep	Yspec	0.204017	9.49e-11	0.000643564	-0.269108	-0.15348	-0.155464	-0.372857	-0.278704	-0.269407	-0.161508	-0.0965802	-0.220137	-0.135696
ENSMUSG00000047033	93886	protocadherin beta 15 [Source:MGI Symbol;Acc:MGI:2136750]	chr18:37633000-37636194	Pcdhb15	protein_coding	sleep	Yspec	0.204017	0.000492344	0.407479	-0.221976	-0.0811721	-0.130776	-0.764753	0.0249564	-0.017332	0.0800194	-0.115346	0.0125266	-0.301888
ENSMUSG00000021537	12626	centrin 3 [Source:MGI Symbol;Acc:MGI:1097706]	chr13:81922091-81936342	Cetn3	protein_coding	sleep	common	0.204017	4.6e-11	0.000157417	-0.524508	-0.297578	-0.50578	-0.710082	-0.429822	-0.452346	-0.453269	-0.233891	-0.371171	-0.13198
ENSMUSG00000027227	20322	sorbitol dehydrogenase [Source:MGI Symbol;Acc:MGI:98266]	chr2:122060285-122091276	Sord	protein_coding	sleep	common	0.204017	9.73e-11	8.54e-07	-0.312358	-0.213004	-0.186318	-0.29202	-0.345743	-0.425353	-0.324173	-0.0189881	-0.241822	-0.267032
ENSMUSG00000028278	52187	Ras-related GTP binding D [Source:MGI Symbol;Acc:MGI:1098604]	chr4:33069812-33109355	Rragd	protein_coding	sleep	common	0.204017	1.3e-09	0.00201927	-0.396696	-0.22089	-0.237715	-0.486152	-0.40386	-0.459058	-0.343782	-0.192087	-0.189699	-0.157992
ENSMUSG00000051177	18795	phospholipase C, beta 1 [Source:MGI Symbol;Acc:MGI:97613]	chr2:134611695-135301194	Plcb1	protein_coding	sleep	Yspec	0.2041	4.77e-06	0.12399	-0.282784	-0.120515	-0.259346	-0.538583	-0.160802	-0.172404	-0.287225	-0.0646047	-0.0959785	-0.0342534
ENSMUSG00000073856	434232	IQ motif containing K [Source:MGI Symbol;Acc:MGI:3612188]	chr7:125999074-126116366	Iqck	protein_coding	sleep	common	0.205054	2.42e-05	0.00163555	-0.797895	-0.741665	-0.367382	-0.242035	-0.843559	-1.7386	-0.739193	-1.22656	-0.404226	-0.596677
ENSMUSG00000002396	77090	occludin/ELL domain containing 1 [Source:MGI Symbol;Acc:MGI:1924340]	chr8:73894997-73903460	Ocel1	protein_coding	wake	common	0.205237	1.34e-06	0.000630706	0.302209	0.267864	0.00670234	0.296388	0.375784	0.529962	0.370958	0.287931	0.252862	0.159704
ENSMUSG00000004394	103694	transmembrane p24 trafficking protein 4 [Source:MGI Symbol;Acc:MGI:1915070]	chr11:6170172-6175073	Tmed4	protein_coding	wake	Yspec	0.205864	1.73e-07	0.0615554	0.264845	0.139899	0.311043	0.475761	0.145138	0.127438	0.152718	0.0936332	0.191828	0.121419
ENSMUSG00000001062	72325	VPS9 domain containing 1 [Source:MGI Symbol;Acc:MGI:1914143]	chr8:125766056-125778448	1300018I17Rik	protein_coding	wake	Yspec	0.205864	0.00579655	0.198338	0.224969	-0.0319346	0.231843	0.658085	-0.114025	0.123973	0.328635	-0.042409	-0.0987514	-0.315213
ENSMUSG00000020412	75452	activating signal cointegrator 1 complex subunit 2 [Source:MGI Symbol;Acc:MGI:1922702]	chr11:4537550-4585902	Ascc2	protein_coding	wake	common	0.205864	3.25e-13	4.77e-09	0.422053	0.301041	0.38082	0.558862	0.334913	0.413616	0.512933	0.342342	0.249511	0.0993777
ENSMUSG00000031949	30947	adenosine deaminase, tRNA-specific 1 [Source:MGI Symbol;Acc:MGI:1353631]	chr8:114490608-114516402	Adat1	protein_coding	wake	common	0.205864	4.57e-05	0.000591202	0.282769	0.22024	0.16805	0.162129	0.333699	0.467196	0.451081	0.241218	0.0623664	0.126293
ENSMUSG00000032946	19395	RAS, guanyl releasing protein 2 [Source:MGI Symbol;Acc:MGI:1333849]	chr19:6399140-6415416	Rasgrp2	protein_coding	wake	common	0.205864	0.00122154	0.000448181	0.255999	0.202677	0.263032	0.475356	0.0315838	0.254023	0.612916	0.142953	0.158205	-0.103366
ENSMUSG00000089810	NA	predicted gene 16536 [Source:MGI Symbol;Acc:MGI:4414956]	chr9:45664652-45666640	Gm16536	antisense_RNA	sleep	Yspec	0.205864	0.00283516	0.224131	-0.212815	0.0171464	-0.342914	-0.179403	-0.130508	-0.198434	-0.187685	0.170669	0.00569057	0.0799109
ENSMUSG00000050930	74393	microtubule-associated protein 10 [Source:MGI Symbol;Acc:MGI:1921643]	chr8:128193518-128197465	4933403G14Rik	protein_coding	sleep	Ospec	0.205864	0.185287	2.88e-05	-0.031114	-0.261074	-0.243584	-0.10826	0.168407	0.0589807	-0.552195	-0.379407	-0.264688	0.151993
ENSMUSG00000074517	NA	predicted gene 10710 [Source:MGI Symbol;Acc:MGI:3642896]	chr3:82928998-82933368	Gm10710	lincRNA	sleep	Ospec	0.205864	0.307867	0.000882271	-0.121356	-0.834479	0.571269	-0.292976	-0.20835	-0.555366	-0.829296	-1.35621	-0.640699	-0.511711
ENSMUSG00000046999	68725	RIKEN cDNA 1110032F04 gene [Source:MGI Symbol;Acc:MGI:1915975]	chr3:68673308-68676285	1110032F04Rik	protein_coding	sleep	common	0.205864	2.41e-13	1.12e-06	-0.56496	-0.3357	-0.699354	-0.675751	-0.472035	-0.412698	-0.580252	-0.234168	-0.414974	-0.113405
ENSMUSG00000037139	242702	myomesin family, member 3 [Source:MGI Symbol;Acc:MGI:2685280]	chr4:135315430-135371679	Myom3	protein_coding	sleep	common	0.205864	6.59e-11	0.00623263	-1.01815	-0.438236	0.011264	-0.720641	-1.52323	-1.83998	0.0482283	-0.148037	-0.699725	-0.953412
ENSMUSG00000047669	73390	male-specific lethal 3-like 2 (Drosophila) [Source:MGI Symbol;Acc:MGI:1920640]	chr10:55826523-55836886	Msl3l2	protein_coding	sleep	common	0.207523	1.09e-08	1.55e-08	-0.367839	-0.24836	-0.514803	-0.38798	-0.307965	-0.260609	-0.693779	-0.157688	-0.256481	0.11451
ENSMUSG00000056144	94094	tripartite motif-containing 34A [Source:MGI Symbol;Acc:MGI:2137359]	chr7:111392771-111489407	Trim34a	protein_coding	wake	Ospec	0.207802	0.33151	0.00809985	0.176874	0.344839	0.217849	0.508728	-0.001626	-0.0174554	-0.0717854	0.0150946	0.73177	0.704278
ENSMUSG00000029108	54216	protocadherin 7 [Source:MGI Symbol;Acc:MGI:1860487]	chr5:58109060-58520790	Pcdh7	protein_coding	sleep	Yspec	0.207802	2.95e-05	0.0259733	-0.239142	-0.150637	-0.258466	-0.522642	-0.101465	-0.0739939	0.0579895	-0.198331	-0.232502	-0.229706
ENSMUSG00000078958	435376	ATPase, H+ transporting, lysosomal accessory protein 1-like [Source:MGI Symbol;Acc:MGI:3648665]	chr13:91022865-91045160	Atp6ap1l	protein_coding	sleep	common	0.207802	4.41e-06	0.000110543	-0.405224	-0.391064	-0.218409	-0.142962	-0.551567	-0.707956	-0.339739	-0.569348	-0.554813	-0.100357
ENSMUSG00000024754	83921	transmembrane protein 2 [Source:MGI Symbol;Acc:MGI:1890373]	chr19:21852632-21933017	Tmem2	protein_coding	wake	Yspec	0.208349	1.31e-06	0.648807	0.209933	0.059483	-0.00108055	0.20827	0.387317	0.245226	0.0267078	0.0337803	0.0969085	0.0805354
ENSMUSG00000030555	67009	tetratricopeptide repeat domain 23 [Source:MGI Symbol;Acc:MGI:1914259]	chr7:74792096-74871662	Ttc23	protein_coding	sleep	Yspec	0.208349	0.000295771	0.433687	-0.351559	-0.0821873	-0.247971	-0.498505	-0.350988	-0.308771	-0.309219	0.0622782	-0.023442	-0.0583665
ENSMUSG00000031241	245572	T-box 22 [Source:MGI Symbol;Acc:MGI:2389465]	chrX:104863103-104884519	Tbx22	protein_coding	sleep	Yspec	0.210926	8.07e-06	0.0604808	-0.788595	-0.0133246	-1.57896	-0.982979	-0.671322	0.0788811	-0.916727	-0.122309	0.323912	0.661826
ENSMUSG00000020834	70451	dehydrogenase/reductase (SDR family) member 13 [Source:MGI Symbol;Acc:MGI:1917701]	chr11:77845582-77851568	Dhrs13	protein_coding	wake	Yspec	0.211369	0.0067446	0.122666	0.307717	0.11154	0.506967	0.237596	0.229198	0.257107	-0.260693	0.300506	0.283994	0.122353
ENSMUSG00000085492	NA	tRNA methyltransferase 61B [Source:MGI Symbol;Acc:MGI:1916039]	chr17:71906167-71948295	Trmt61b	processed_transcript	wake	Ospec	0.211369	0.410717	0.00688576	0.0289901	0.214621	0.145268	-0.159815	0.0712452	0.0592624	0.0538933	0.311747	0.334283	0.15856
ENSMUSG00000023191	14789	prolyl 3-hydroxylase 3 [Source:MGI Symbol;Acc:MGI:1315208]	chr6:124790907-124807970	Leprel2	protein_coding	wake	common	0.211369	1.46e-05	0.00191446	0.640798	0.398519	0.470774	0.925689	0.472692	0.694037	0.89954	0.230026	0.482535	-0.0180261
ENSMUSG00000032316	102414	CDC-like kinase 3 [Source:MGI Symbol;Acc:MGI:1098670]	chr9:57598318-57613867	Clk3	protein_coding	wake	common	0.211374	2.21e-09	0.00120363	0.402401	0.228888	0.39797	0.642837	0.228131	0.340666	0.396813	0.20497	0.248776	0.0649934
ENSMUSG00000053841	109658	taxilin alpha [Source:MGI Symbol;Acc:MGI:105968]	chr4:129303127-129318509	Txlna	protein_coding	wake	common	0.214339	8.89e-11	0.000602951	0.407168	0.215148	0.498922	0.616049	0.270999	0.242701	0.419456	0.1817	0.190754	0.0686843
ENSMUSG00000004894	73940	hyaluronan and proteoglycan link protein 2 [Source:MGI Symbol;Acc:MGI:2137300]	chr3:87825472-87831705	Hapln2	protein_coding	wake	Yspec	0.215693	3.29e-06	0.0160845	0.678757	0.304042	0.604399	0.806204	0.828044	0.476382	0.265499	0.0230508	0.350139	0.577477
ENSMUSG00000085446	NA	NA	chr10:127936220-127941498	A430046D13Rik	NA	sleep	Yspec	0.215693	1.29e-09	0.00657997	-0.225241	-0.126841	-0.307012	-0.406292	-0.151043	-0.0366158	-0.21313	-0.103385	-0.127823	-0.0630279
ENSMUSG00000032589	12217	bassoon [Source:MGI Symbol;Acc:MGI:1277955]	chr9:107998154-108092915	Bsn	protein_coding	wake	Ospec	0.215865	0.37022	0.00271404	0.0721773	0.263273	-0.041656	-0.0278955	0.108511	0.24975	0.440172	0.27872	0.247817	0.0863823
ENSMUSG00000042190	14747	chemokine-like receptor 1 [Source:MGI Symbol;Acc:MGI:109603]	chr5:114062163-114100635	Cmklr1	protein_coding	wake	Yspec	0.217184	3.21e-06	0.501453	0.676515	0.179212	0.680642	0.645917	0.817848	0.561652	0.159666	0.0288833	0.312935	0.215365
ENSMUSG00000036046	223739	RIKEN cDNA 5031439G07 gene [Source:MGI Symbol;Acc:MGI:2444899]	chr15:84774166-84819181	5031439G07Rik	protein_coding	wake	common	0.217554	3.07e-11	0.000105113	0.441812	0.257517	0.49669	0.588745	0.440915	0.240896	0.424443	0.13405	0.296875	0.174699
ENSMUSG00000051107	NA	predicted gene 15440 [Source:MGI Symbol;Acc:MGI:3642353]	chr13:51780698-51796610	Gm15440	protein_coding	wake	Yspec	0.217972	0.00148015	0.462954	0.359508	0.0321351	0.588972	0.67751	0.121775	0.0497744	0.320842	-0.241314	0.091695	-0.042683
ENSMUSG00000023031	109901	chymotrypsin-like elastase family, member 1 [Source:MGI Symbol;Acc:MGI:95314]	chr15:100504656-100518551	Cela1	protein_coding	sleep	common	0.217972	0.00944313	0.000424202	-0.298885	-0.628272	0.176542	0.068018	-0.37014	-1.06996	-0.136968	-1.12172	-0.612853	-0.641542
ENSMUSG00000038346	269800	zinc finger protein 384 [Source:MGI Symbol;Acc:MGI:2443203]	chr6:124958963-124988083	Zfp384	protein_coding	wake	Yspec	0.217989	6.54e-11	2.87e-05	0.271185	0.192499	0.118605	0.430619	0.235271	0.300244	0.222968	0.163805	0.228822	0.154403
ENSMUSG00000008393	52502	calcium regulated heat stable protein 1 [Source:MGI Symbol;Acc:MGI:1196368]	chr16:8658480-8672446	Carhsp1	protein_coding	wake	Yspec	0.217989	0.00174589	0.901622	0.290034	0.0497505	0.476396	0.592636	0.277467	-0.186364	0.106166	-0.0892481	0.0866781	0.0954058
ENSMUSG00000028318	64424	polymerase (RNA) I polypeptide E [Source:MGI Symbol;Acc:MGI:1929022]	chr4:45031255-45049637	Polr1e	protein_coding	wake	Yspec	0.217989	0.00270796	0.198645	0.238451	0.0828567	0.177134	0.49292	0.167628	0.116122	0.123657	-0.0753716	0.314973	-0.031832
ENSMUSG00000025892	14802	glutamate receptor, ionotropic, AMPA4 (alpha 4) [Source:MGI Symbol;Acc:MGI:95811]	chr9:4417699-4796434	Gria4	protein_coding	sleep	Yspec	0.217989	5.25e-06	0.496807	-0.286049	-0.0941222	-0.295898	-0.529891	-0.205052	-0.113356	-0.153343	-0.0654628	-0.125395	-0.0322887
ENSMUSG00000078117	NA	predicted gene 16485 [Source:MGI Symbol;Acc:MGI:3642771]	chr9:8971591-8975973	Gm16485	protein_coding	sleep	Yspec	0.217989	0.00115919	0.936851	-0.267756	-0.0389333	-0.437756	-0.524215	-0.0601292	-0.0489243	-0.0417661	0.0285844	-0.122903	-0.0196486
ENSMUSG00000079038	211135	RIKEN cDNA D130040H23 gene [Source:MGI Symbol;Acc:MGI:2444324]	chr8:71824475-71827261	D130040H23Rik	protein_coding	sleep	Yspec	0.217989	0.00177123	0.100075	-0.278785	-0.207567	-0.272709	-0.959819	0.0571657	0.0602218	0.153165	-0.309362	-0.514981	-0.159092
ENSMUSG00000028402	17475	multiple PDZ domain protein [Source:MGI Symbol;Acc:MGI:1343489]	chr4:80924204-81088919	Mpdz	protein_coding	wake	common	0.218196	1.16e-10	1.37e-06	0.240228	0.208416	0.0900524	0.127039	0.357955	0.385867	0.231454	0.215616	0.189831	0.196764
ENSMUSG00000037148	78514	Rho GTPase activating protein 10 [Source:MGI Symbol;Acc:MGI:1925764]	chr8:79774065-80042006	Arhgap10	protein_coding	sleep	Yspec	0.218196	2.56e-08	0.0741352	-0.290865	-0.0989392	-0.0860189	-0.32902	-0.386015	-0.362408	0.0279177	-0.0305683	-0.18973	-0.203377
ENSMUSG00000079254	NA	NA	chr19:47968888-47993989	Itprip	NA	wake	Yspec	0.219261	0.000175832	0.0121838	0.619762	0.208329	1.10142	1.37355	0.0646796	-0.060601	1.32295	-0.262429	0.0364133	-0.263617
ENSMUSG00000001521	22158	tubby-like protein 3 [Source:MGI Symbol;Acc:MGI:1329045]	chr6:128270958-128306069	Tulp3	protein_coding	wake	Yspec	0.219263	0.00343344	0.37199	0.213465	0.0336186	0.213714	0.347296	0.0825522	0.210296	0.166053	-0.0339956	0.122135	-0.119717
ENSMUSG00000051278	71643	zinc finger, GRF-type containing 1 [Source:MGI Symbol;Acc:MGI:1918893]	chr3:127256207-127321139	4930422G04Rik	protein_coding	sleep	Yspec	0.220095	1.97e-07	0.0324875	-0.507783	-0.248344	-0.643144	-0.748606	-0.347673	-0.29171	-0.0966317	-0.279701	-0.338105	-0.278937
ENSMUSG00000046287	245468	paraneoplastic antigen MA3 [Source:MGI Symbol;Acc:MGI:2180565]	chrX:70309926-70313729	Pnma3	protein_coding	sleep	common	0.222152	5.23e-16	2.34e-20	-0.474318	-0.610156	-0.365255	-0.255951	-0.743982	-0.532085	-0.442924	-0.648921	-0.674941	-0.673836
ENSMUSG00000091711	NA	NA	chr17:7002539-7032539	Gm2885	NA	sleep	Yspec	0.222666	1.71e-05	0.0699239	-0.715008	-0.322657	-0.781653	-1.1329	-0.27063	-0.674851	-0.47897	-0.281388	-0.574993	0.0447212
ENSMUSG00000072893	NA	RIKEN cDNA 4933439C10 gene [Source:MGI Symbol;Acc:MGI:1921726]	chr11:59318964-59327349	4933439C10Rik	processed_transcript	wake	Yspec	0.223414	3.58e-07	0.0208018	0.308381	0.200433	0.0908631	0.68323	0.119773	0.339658	0.278139	0.259629	0.183908	0.0800563
ENSMUSG00000026280	66615	autophagy related 4B, cysteine peptidase [Source:MGI Symbol;Acc:MGI:1913865]	chr1:95647877-95686572	Atg4b	protein_coding	wake	Yspec	0.223414	6.19e-06	0.0941435	0.202701	0.0863204	0.233001	0.373283	0.111177	0.0933426	0.200733	0.0303267	0.122265	-0.00804372
ENSMUSG00000086095	NA	predicted gene 15328 [Source:MGI Symbol;Acc:MGI:3705182]	chr18:16974716-16981492	Gm15328	lincRNA	wake	Yspec	0.223414	1.55e-05	0.0118468	0.200518	0.278324	-0.376258	-0.091239	0.464539	0.805028	0.013136	0.445184	0.183902	0.471076
ENSMUSG00000023170	56310	G protein pathway suppressor 2 [Source:MGI Symbol;Acc:MGI:1891751]	chr11:69727190-69730293	Gps2	protein_coding	wake	Yspec	0.223414	2.02e-05	0.680747	0.291235	0.0539516	0.434933	0.747239	-0.0798979	0.0626667	0.175959	0.1178	0.0264386	-0.104392
ENSMUSG00000000149	14673	guanine nucleotide binding protein, alpha 12 [Source:MGI Symbol;Acc:MGI:95767]	chr5:141234162-141306585	Gna12	protein_coding	wake	Yspec	0.223414	0.00225971	0.240063	0.312504	0.0277158	0.532642	0.587422	0.139608	-0.00965556	0.400813	-0.23263	-0.0494121	-0.0079077
ENSMUSG00000037112	235344	salt inducible kinase 2 [Source:MGI Symbol;Acc:MGI:2445031]	chr9:50700717-50817378	Sik2	protein_coding	wake	common	0.223414	2.65e-15	1.02e-10	0.628579	0.435085	0.841135	0.408479	0.686275	0.578428	0.894791	0.361155	0.299521	0.184874
ENSMUSG00000086040	330319	WAS/WASL interacting protein family, member 3 [Source:MGI Symbol;Acc:MGI:3044681]	chr6:54379397-54453962	Wipf3	protein_coding	wake	common	0.223414	2.16e-09	0.00527507	0.563463	0.292073	0.490279	0.782166	0.620689	0.360717	0.126796	0.241394	0.414762	0.385338
ENSMUSG00000020941	53859	mitogen-activated protein kinase kinase kinase 14 [Source:MGI Symbol;Acc:MGI:1858204]	chr11:103080876-103128986	Map3k14	protein_coding	wake	common	0.223414	3.82e-05	9.75e-06	0.852746	0.822083	0.544433	1.6966	0.805829	0.364125	1.79431	0.805619	0.530304	0.158104
ENSMUSG00000046204	239157	paraneoplastic antigen MA2 [Source:MGI Symbol;Acc:MGI:2444129]	chr14:67529807-67539091	Pnma2	protein_coding	sleep	Yspec	0.223414	5.27e-07	0.112549	-0.254442	-0.110276	-0.127333	-0.354726	-0.304539	-0.231169	-0.17937	-0.0713341	-0.139567	-0.0508346
ENSMUSG00000031851	66566	nucleoside-triphosphatase, cancer-related [Source:MGI Symbol;Acc:MGI:1913816]	chr8:128253663-128272335	Ntpcr	protein_coding	sleep	Ospec	0.223414	0.00110579	0.000355308	-0.165442	-0.242785	-0.0369109	0.0456775	-0.365635	-0.3049	-0.149371	-0.361635	-0.11842	-0.341716
ENSMUSG00000079487	59024	mediator complex subunit 12 [Source:MGI Symbol;Acc:MGI:1926212]	chrX:98469169-98493004	Med12	protein_coding	sleep	Ospec	0.223414	0.279938	2.03e-06	-0.114594	-0.34118	-0.0358867	0.0109092	-0.225386	-0.208012	0.0744488	-0.391768	-0.428548	-0.618852
ENSMUSG00000025278	286940	filamin, beta [Source:MGI Symbol;Acc:MGI:2446089]	chr14:8650271-8784302	Flnb	protein_coding	sleep	Ospec	0.223414	0.334109	2e-06	-0.0590577	-0.234342	0.152517	0.0225398	-0.245198	-0.166089	0.446164	-0.263207	-0.41209	-0.708233
ENSMUSG00000030528	12144	Bloom syndrome, RecQ helicase-like [Source:MGI Symbol;Acc:MGI:1328362]	chr7:87599679-87680205	Blm	protein_coding	sleep	common	0.223414	8.86e-15	2.66e-07	-0.743844	-0.480926	-0.67986	-1.10429	-0.633024	-0.558197	-0.424195	-0.499118	-0.515533	-0.484858
ENSMUSG00000001240	54409	receptor (calcitonin) activity modifying protein 2 [Source:MGI Symbol;Acc:MGI:1859650]	chr11:101107142-101121060	Ramp2	protein_coding	wake	Yspec	0.224328	9.72e-06	0.131619	0.229567	0.151476	0.186345	0.709078	0.0558459	-0.0330028	0.148153	0.177838	0.27992	-5.72e-06
ENSMUSG00000022176	140743	rad and gem related GTP binding protein 2 [Source:MGI Symbol;Acc:MGI:2155260]	chr14:55094737-55099471	Rem2	protein_coding	wake	Yspec	0.225365	5.62e-05	0.57498	0.487853	0.0717992	0.655618	0.676895	0.548978	0.0699193	0.0531161	-0.0458883	0.377068	-0.0970991
ENSMUSG00000042625	224902	scaffold attachment factor B2 [Source:MGI Symbol;Acc:MGI:2146808]	chr17:56700188-56724208	Safb2	protein_coding	wake	common	0.225365	1.17e-07	0.000406006	0.452072	0.251295	0.446578	0.664138	0.294877	0.402695	0.557726	0.289852	0.230269	-0.072668
ENSMUSG00000045731	18155	prepronociceptin [Source:MGI Symbol;Acc:MGI:105308]	chr14:66019310-66044246	Pnoc	protein_coding	wake	Yspec	0.225905	0.000550847	0.87937	0.509685	0.0358509	0.543095	0.604213	0.628613	0.262819	0.0886509	-0.172335	0.150792	0.0762962
ENSMUSG00000036098	225908	myelin regulatory factor [Source:MGI Symbol;Acc:MGI:2684944]	chr19:10282562-10315438	Gm98	protein_coding	wake	Yspec	0.225905	0.00525055	0.443345	0.405852	-0.0110292	0.614657	0.682335	0.372874	-0.0464596	0.363454	-0.289284	-0.0371647	-0.0811216
ENSMUSG00000040111	235283	GRAM domain containing 1B [Source:MGI Symbol;Acc:MGI:1925037]	chr9:40100618-40339168	Gramd1b	protein_coding	wake	common	0.225905	1.17e-23	1.32e-20	0.452029	0.401618	0.434868	0.359904	0.49672	0.516622	0.502856	0.425434	0.411419	0.266761
ENSMUSG00000032360	387285	hypocretin (orexin) receptor 2 [Source:MGI Symbol;Acc:MGI:2680765]	chr9:76073510-76171585	Hcrtr2	protein_coding	wake	common	0.225905	5.68e-09	5.54e-05	0.623387	0.422628	0.622082	0.40052	0.645112	0.825834	0.587481	0.642521	0.243881	0.21663
ENSMUSG00000044934	238673	zinc finger protein 367 [Source:MGI Symbol;Acc:MGI:2442266]	chr13:64234130-64254710	Zfp367	protein_coding	sleep	Yspec	0.225905	5.73e-06	0.23186	-0.373759	-0.143616	-0.23619	-0.543021	-0.34108	-0.374744	-0.26455	-0.0679225	-0.16862	-0.07337
ENSMUSG00000031285	13193	doublecortin [Source:MGI Symbol;Acc:MGI:1277171]	chrX:140290185-140368054	Dcx	protein_coding	sleep	common	0.225905	4.25e-14	4.25e-07	-0.766335	-0.540582	-0.902649	-1.22225	-0.586285	-0.35416	-0.489544	-0.608673	-0.655693	-0.408417
ENSMUSG00000091890	NA	RIKEN cDNA A830073O21 gene [Source:MGI Symbol;Acc:MGI:2443692]	chr7:80883579-80886003	A830073O21Rik	TEC	sleep	common	0.225905	3.29e-10	7.28e-06	-0.563613	-0.532174	-1.03661	-1.0427	-0.25033	0.0751844	-0.526584	-0.672757	-0.594163	-0.335191
ENSMUSG00000034587	NA	RIKEN cDNA 8430429K09 gene [Source:MGI Symbol;Acc:MGI:1918773]	chr11:3352168-3380034	8430429K09Rik	processed_transcript	sleep	common	0.225905	8.4e-09	0.000674946	-0.48847	-0.233078	-0.538643	-0.771368	-0.423819	-0.220051	-0.563301	-0.269087	-0.191699	0.0917747
ENSMUSG00000092003	NA	NA	chr9:43920806-43930230	Gm3906	NA	wake	Ospec	0.226505	0.319907	0.00648739	0.197548	0.678277	0.775495	0.188664	-0.174847	0.000881088	0.178053	0.507998	1.03201	0.995047
ENSMUSG00000049892	19416	RAS, dexamethasone-induced 1 [Source:MGI Symbol;Acc:MGI:1270848]	chr11:59776483-59778646	Rasd1	protein_coding	wake	common	0.226505	1.98e-13	9.77e-07	1.86517	1.20783	1.75308	2.24323	2.23987	1.2245	1.23387	0.931477	1.21477	1.45121
ENSMUSG00000026479	16782	laminin, gamma 2 [Source:MGI Symbol;Acc:MGI:99913]	chr1:154969686-155033777	Lamc2	protein_coding	sleep	Yspec	0.226505	4.14e-10	0.000538963	-0.374597	-0.192127	-0.311925	-0.465806	-0.353165	-0.367494	-0.0390556	-0.255429	-0.10964	-0.364382
ENSMUSG00000022828	74197	general transcription factor II E, polypeptide 1 (alpha subunit) [Source:MGI Symbol;Acc:MGI:1921447]	chr16:37509676-37540075	Gtf2e1	protein_coding	sleep	Yspec	0.226505	6.96e-05	0.0397611	-0.202891	-0.0871901	-0.204468	-0.297127	-0.118317	-0.191654	-0.211323	-0.0309574	-0.162816	0.0563355
ENSMUSG00000033931	52202	RNA binding motif protein 34 [Source:MGI Symbol;Acc:MGI:1098653]	chr8:129470875-129495179	Rbm34	protein_coding	sleep	Yspec	0.226505	0.000831133	0.0242825	-0.218206	-0.0828655	-0.214356	-0.31169	-0.13124	-0.215539	-0.327424	-0.0313807	-0.0754268	0.10277
ENSMUSG00000020652	52504	centromere protein O [Source:MGI Symbol;Acc:MGI:1923800]	chr12:4195804-4234494	Cenpo	protein_coding	sleep	Ospec	0.226505	0.0116211	0.000961726	-0.216929	-0.305207	-0.458974	0.0315802	-0.140341	-0.29998	-0.0949402	-0.414467	-0.472064	-0.239356
ENSMUSG00000042213	67492	zinc finger, AN1-type domain 4 [Source:MGI Symbol;Acc:MGI:1914742]	chr6:116214040-116280516	Anubl1	protein_coding	sleep	common	0.226505	9.31e-13	4.87e-07	-0.761574	-0.468476	-0.966134	-0.95501	-0.567067	-0.558083	-0.976477	-0.339746	-0.314537	-0.243144
ENSMUSG00000027796	55994	SMAD family member 9 [Source:MGI Symbol;Acc:MGI:1859993]	chr3:54559304-54605379	Smad9	protein_coding	sleep	common	0.226505	2.35e-10	3.57e-06	-0.403623	-0.303927	-0.445443	-0.695824	-0.235792	-0.237433	-0.360729	-0.258969	-0.405174	-0.190836
ENSMUSG00000086393	NA	NA	chr9:95842268-95860012	Gm16794	NA	sleep	common	0.226505	8.66e-09	0.000896795	-0.597493	-0.4016	-0.961368	-1.23815	-0.244697	0.0542417	-0.827093	-0.310396	-0.476812	0.00790222
ENSMUSG00000056032	NA	cDNA sequence BC018473 [Source:MGI Symbol;Acc:MGI:3039625]	chr11:116613281-116620887	BC018473	antisense_RNA	sleep	common	0.226505	4.59e-07	0.000455021	-1.1105	-0.667909	-0.663122	-1.41305	-0.810135	-1.55571	-0.722003	0.0155706	-1.08325	-0.881956
ENSMUSG00000049928	93896	glucagon-like peptide 2 receptor [Source:MGI Symbol;Acc:MGI:2136733]	chr11:67474804-67584855	Glp2r	protein_coding	sleep	common	0.226505	1.45e-05	0.000739099	-0.391811	-0.242688	-0.209287	-0.358961	-0.450802	-0.548195	-0.524337	-0.104548	-0.118384	-0.223486
ENSMUSG00000072812	NA	AHNAK nucleoprotein 2 [Source:MGI Symbol;Acc:MGI:2144831]	chr12:114010205-114041068	Ahnak2	protein_coding	sleep	common	0.226505	0.00123072	2.06e-05	-0.588101	-0.489221	-0.408645	-0.73877	-0.330876	-0.874112	-0.0318614	0.247635	-0.797632	-1.37503
ENSMUSG00000021556	105348	golgi membrane protein 1 [Source:MGI Symbol;Acc:MGI:1917329]	chr13:59736157-59777345	Golm1	protein_coding	wake	Yspec	0.226736	3.48e-06	0.000502706	0.287554	0.194696	0.232071	0.501615	0.323336	0.0931947	-0.0786029	0.185139	0.387252	0.284996
ENSMUSG00000001305	67223	ribosomal RNA processing 15 homolog (S. cerevisiae) [Source:MGI Symbol;Acc:MGI:1914473]	chr1:188544657-188573437	Rrp15	protein_coding	sleep	Ospec	0.227359	0.0660461	0.00016483	-0.0729939	-0.217403	-0.0890862	0.0405236	-0.260733	0.01732	-0.245134	-0.0630069	-0.201503	-0.359966
ENSMUSG00000038622	69790	mediator complex subunit 30 [Source:MGI Symbol;Acc:MGI:1917040]	chr15:52543800-52562186	Med30	protein_coding	sleep	common	0.227467	2.7e-09	9.56e-05	-0.460917	-0.264527	-0.405316	-0.511676	-0.55911	-0.367565	-0.520268	-0.138656	-0.306371	-0.0928117
ENSMUSG00000091886	NA	NA	chr3:88004345-88007603	AW047730	NA	sleep	common	0.227627	2.41e-07	7.96e-09	-0.378317	-0.410397	-0.15426	-0.450551	-0.611534	-0.296922	-0.641642	-0.423334	-0.516294	-0.0603196
ENSMUSG00000024325	19763	ring finger protein 1 [Source:MGI Symbol;Acc:MGI:1101770]	chr17:34157537-34161825	Ring1	protein_coding	wake	Yspec	0.228155	0.0046588	0.346996	0.341175	-0.0111401	0.331323	0.76934	0.00961798	0.254419	0.365934	-0.0345628	-0.0837347	-0.292197
ENSMUSG00000022677	66086	Fgfr1op N-terminal like [Source:MGI Symbol;Acc:MGI:1913336]	chr16:14299137-14317668	0610037P05Rik	protein_coding	sleep	Yspec	0.228155	2.96e-06	0.184858	-0.230975	-0.0598188	-0.27881	-0.277369	-0.224773	-0.142948	-0.154384	-0.067972	-0.0947984	0.077879
ENSMUSG00000060216	216869	arrestin, beta 2 [Source:MGI Symbol;Acc:MGI:99474]	chr11:70245937-70254530	Arrb2	protein_coding	wake	Yspec	0.228631	0.00137927	0.488171	0.318132	0.0870866	0.381943	0.782377	-0.0643583	0.172566	0.294428	-0.0204845	0.214028	-0.139625
ENSMUSG00000022801	70144	leucine-rich repeats and calponin homology (CH) domain containing 3 [Source:MGI Symbol;Acc:MGI:1917394]	chr16:32913986-33015933	Lrch3	protein_coding	wake	common	0.228631	5.3e-13	1.2e-10	0.361739	0.310089	0.297853	0.279981	0.402453	0.466672	0.477363	0.292934	0.273811	0.19625
ENSMUSG00000090061	319807	NACHT and WD repeat domain containing 2 [Source:MGI Symbol;Acc:MGI:1920464]	chr5:64040142-64201985	3110047P20Rik	protein_coding	sleep	Yspec	0.228631	1.48e-07	0.0424616	-0.405058	-0.0790039	-0.695098	-0.753083	-0.19079	0.0187396	-0.388135	-0.249483	0.0949227	0.22668
ENSMUSG00000051043	70355	G protein-coupled receptor, family C, group 5, member C [Source:MGI Symbol;Acc:MGI:1917605]	chr11:114712266-114734131	Gprc5c	protein_coding	sleep	Ospec	0.228631	0.0342614	0.000739265	-0.277024	-0.540522	-0.318002	0.144056	-0.569862	-0.364288	-0.432212	-0.88147	-0.405154	-0.443252
ENSMUSG00000024172	240119	beta galactoside alpha 2,6 sialyltransferase 2 [Source:MGI Symbol;Acc:MGI:2445190]	chr17:55584480-55654079	St6gal2	protein_coding	sleep	common	0.228631	1.61e-10	0.00018546	-0.528067	-0.29925	-0.66457	-0.871772	-0.362558	-0.213369	-0.6125	-0.272964	-0.284895	-0.0266425
ENSMUSG00000021959	50523	large tumor suppressor 2 [Source:MGI Symbol;Acc:MGI:1354386]	chr14:58260714-58377425	Lats2	protein_coding	wake	common	0.229494	1.93e-08	0.00284642	0.464835	0.285844	0.532953	0.61369	0.576405	0.136293	0.190223	0.224489	0.352725	0.37594
ENSMUSG00000029416	100561	solute carrier family 15, member 4 [Source:MGI Symbol;Acc:MGI:2140796]	chr5:128075834-128113467	Slc15a4	protein_coding	wake	common	0.229747	3.6e-12	1.35e-05	0.446615	0.283038	0.543734	0.664569	0.338886	0.239271	0.455526	0.204272	0.253498	0.218857
ENSMUSG00000036931	243910	nuclear factor of kappa light polypeptide gene enhancer in B cells inhibitor, delta [Source:MGI Symbol;Acc:MGI:3041243]	chr7:31206551-31213965	Nfkbid	protein_coding	wake	common	0.229747	3.96e-07	0.00262974	0.693431	0.300386	0.760638	1.06037	0.518868	0.43385	0.917256	0.360656	0.11305	-0.189418
ENSMUSG00000086605	NA	NA	chr2:166924094-166927526	Gm14290	NA	wake	common	0.229747	2.1e-06	2.36e-05	0.224184	0.23832	0.120816	0.0455216	0.313347	0.417051	0.3484	0.218284	0.218512	0.168084
ENSMUSG00000090498	NA	NA	chr1:15702184-15706648	Kcnb2	NA	sleep	Yspec	0.229747	1.37e-08	0.0275089	-0.518893	-0.292886	-0.619471	-1.12013	-0.322326	-0.0136446	-0.254382	-0.422962	-0.366993	-0.127207
ENSMUSG00000036356	234356	chondroitin sulfate N-acetylgalactosaminyltransferase 1 [Source:MGI Symbol;Acc:MGI:2442354]	chr8:70880480-71259245	Csgalnact1	protein_coding	sleep	Yspec	0.229747	3.5e-08	0.00654556	-0.364088	-0.164872	-0.466173	-0.464076	-0.234973	-0.291128	-0.35112	-0.133008	-0.206826	0.0314645
ENSMUSG00000023236	20394	secretogranin V [Source:MGI Symbol;Acc:MGI:98289]	chr2:113616319-113669478	Scg5	protein_coding	sleep	Yspec	0.229747	3.98e-07	0.143575	-0.254275	-0.0967875	-0.240452	-0.300751	-0.218746	-0.257153	-0.172746	-0.0289993	-0.108734	-0.0766712
ENSMUSG00000000058	12390	caveolin 2 [Source:MGI Symbol;Acc:MGI:107571]	chr6:17230985-17239315	Cav2	protein_coding	sleep	Yspec	0.229747	6.32e-07	0.0150926	-0.444796	-0.235125	-0.289586	-0.622891	-0.385097	-0.48161	-0.378518	-0.16407	-0.346386	-0.0515244
ENSMUSG00000072980	70645	Opa interacting protein 5 [Source:MGI Symbol;Acc:MGI:1917895]	chr2:119435048-119444405	Oip5	protein_coding	sleep	Yspec	0.229747	2.64e-06	0.0128829	-0.871254	-0.540503	-0.281151	-0.82741	-1.63998	-0.736478	-0.857706	-0.0132306	-0.588033	-0.703042
ENSMUSG00000076437	72657	selenoprotein H [Source:MGI Symbol;Acc:MGI:1919907]	chr2:84509175-84511127	2700094K13Rik	protein_coding	sleep	Yspec	0.229747	0.000156692	0.65284	-0.316337	-0.060513	-0.0282338	-0.332194	-0.489133	-0.415788	-0.0654997	-0.0799151	-0.18286	0.0862229
ENSMUSG00000036446	17022	lumican [Source:MGI Symbol;Acc:MGI:109347]	chr10:97027935-97035537	Lum	protein_coding	sleep	Ospec	0.229747	0.545906	0.00958742	-0.0210791	-0.360297	-0.240803	0.0491152	0.226647	-0.119275	-0.631694	-0.411479	-0.454761	0.0567474
ENSMUSG00000032397	66131	timeless interacting protein [Source:MGI Symbol;Acc:MGI:1921571]	chr9:64129214-64152799	Tipin	protein_coding	sleep	common	0.229747	7.67e-15	3.17e-09	-0.657742	-0.430435	-0.830377	-0.810287	-0.465867	-0.524438	-0.836026	-0.440238	-0.339282	-0.106192
ENSMUSG00000028556	67299	dedicator of cytokinesis 7 [Source:MGI Symbol;Acc:MGI:1914549]	chr4:98603156-98787806	Dock7	protein_coding	sleep	common	0.229747	5.3e-11	0.000159838	-0.351708	-0.214337	-0.355455	-0.523203	-0.283851	-0.244322	-0.123709	-0.214766	-0.276957	-0.241916
ENSMUSG00000027799	26422	neurobeachin [Source:MGI Symbol;Acc:MGI:1347075]	chr3:55428927-55987823	Nbea	protein_coding	sleep	common	0.229747	2.3e-09	0.000744637	-0.337128	-0.227303	-0.321105	-0.640727	-0.207217	-0.179461	-0.129153	-0.253731	-0.30885	-0.217477
ENSMUSG00000051965	378430	nanos homolog 2 (Drosophila) [Source:MGI Symbol;Acc:MGI:2676627]	chr7:19572673-19574511	Nanos2	protein_coding	sleep	common	0.229747	6.43e-09	0.001406	-1.14936	-0.52336	-1.06503	-1.12715	-1.09674	-1.30851	-0.0370007	-0.671009	-0.42136	-0.96407
ENSMUSG00000010086	22671	ring finger protein 112 [Source:MGI Symbol;Acc:MGI:106611]	chr11:61261744-61267833	Rnf112	protein_coding	wake	Yspec	0.229748	4.7e-05	0.424874	0.340184	0.0943334	0.353323	0.812898	0.0527393	0.141777	0.282241	0.126884	0.0926927	-0.124485
ENSMUSG00000021514	170936	zinc finger protein 369 [Source:MGI Symbol;Acc:MGI:2176229]	chr13:65379922-65405729	Zfp369	protein_coding	wake	Yspec	0.230257	0.000483842	0.0802106	0.232921	0.121031	0.239308	-0.0915336	0.349723	0.434187	0.404938	0.0467612	0.0404772	-0.00805251
ENSMUSG00000009075	192650	calcium binding protein 7 [Source:MGI Symbol;Acc:MGI:2183437]	chr11:4636695-4646981	Cabp7	protein_coding	wake	Yspec	0.230693	0.00378937	0.968139	0.456526	-0.00582312	0.572624	0.83557	0.48835	-0.0704422	0.124172	-0.149982	-0.00494473	0.00746299
ENSMUSG00000072946	77219	prostaglandin reductase 2 [Source:MGI Symbol;Acc:MGI:1916372]	chr12:85625982-85656982	Ptgr2	protein_coding	sleep	common	0.230693	1.45e-11	2.15e-09	-0.358728	-0.282316	-0.28901	-0.461489	-0.363731	-0.320684	-0.483912	-0.344547	-0.245927	-0.0548795
ENSMUSG00000066036	69116	ubiquitin protein ligase E3 component n-recognin 4 [Source:MGI Symbol;Acc:MGI:1916366]	chr4:138908324-139045703	Ubr4	protein_coding	wake	Ospec	0.230856	0.0187266	0.00264743	0.251763	0.20565	0.164902	0.122408	0.354871	0.364873	0.624395	0.120048	0.175523	-0.0973666
ENSMUSG00000019814	353258	LTV1 ribosome biogenesis factor [Source:MGI Symbol;Acc:MGI:2447810]	chr10:12898246-12913143	Ltv1	protein_coding	wake	common	0.230856	2.17e-07	5.9e-08	0.259356	0.23562	0.286806	0.34962	0.228461	0.172535	-0.0221362	0.34883	0.411002	0.204785
ENSMUSG00000024085	17158	mannosidase 2, alpha 1 [Source:MGI Symbol;Acc:MGI:104669]	chr17:64949876-65104650	Man2a1	protein_coding	sleep	Yspec	0.230856	2.07e-08	0.0655197	-0.367502	-0.17707	-0.424386	-0.646296	-0.200551	-0.198775	-0.174899	-0.215242	-0.206089	-0.112053
ENSMUSG00000029638	170772	glucocorticoid induced transcript 1 [Source:MGI Symbol;Acc:MGI:2179717]	chr6:8459400-8547748	Glcci1	protein_coding	sleep	Yspec	0.230856	2.8e-05	0.361247	-0.333956	-0.151497	-0.399241	-0.846983	-0.202212	0.112611	0.00242433	-0.230117	-0.285017	-0.0932783
ENSMUSG00000021367	13614	endothelin 1 [Source:MGI Symbol;Acc:MGI:95283]	chr13:42396439-42403558	Edn1	protein_coding	sleep	Ospec	0.230856	0.0617364	5.73e-06	-0.116655	-0.408183	-0.395356	-0.0883751	-0.258551	0.275661	-0.939576	-0.346322	-0.13396	-0.212875
ENSMUSG00000028469	230103	natriuretic peptide receptor 2 [Source:MGI Symbol;Acc:MGI:97372]	chr4:43644607-43664316	Npr2	protein_coding	sleep	Ospec	0.230856	0.0635048	0.00305871	-0.0627351	-0.234564	-0.0256668	0.228736	-0.266469	-0.187541	0.0371527	-0.322358	-0.289917	-0.363133
ENSMUSG00000030075	18488	contactin 3 [Source:MGI Symbol;Acc:MGI:99534]	chr6:102113100-102414861	Cntn3	protein_coding	sleep	common	0.230856	1.43e-10	0.00161199	-0.470349	-0.265782	-0.505019	-0.710079	-0.36843	-0.297869	-0.336697	-0.220345	-0.278894	-0.227193
ENSMUSG00000020380	19360	RAD50 double strand break repair protein [Source:MGI Symbol;Acc:MGI:109292]	chr11:53462821-53521021	Rad50	protein_coding	sleep	common	0.230856	2.42e-10	0.000510641	-0.393584	-0.231405	-0.324346	-0.601252	-0.308665	-0.340073	-0.205783	-0.189019	-0.3142	-0.216617
ENSMUSG00000018906	18452	procollagen-proline, 2-oxoglutarate 4-dioxygenase (proline 4-hydroxylase), alpha II polypeptide [Source:MGI Symbol;Acc:MGI:894286]	chr11:53913397-53945367	P4ha2	protein_coding	wake	common	0.23136	2.17e-10	9.92e-09	0.678164	0.531428	0.603135	0.956248	0.552297	0.600973	1.01992	0.592206	0.357084	0.156504
ENSMUSG00000021986	72125	APC membrane recruitment 2 [Source:MGI Symbol;Acc:MGI:1919375]	chr14:60996884-61000040	Fam123a	protein_coding	wake	Yspec	0.232283	4.63e-07	0.00175547	0.354214	0.139855	0.535611	0.0412647	0.411851	0.428129	0.511796	-0.0684527	-0.0584834	0.174559
ENSMUSG00000021371	76137	mitochondrial calcium uniporter regulator 1 [Source:MGI Symbol;Acc:MGI:1923387]	chr13:43635591-43655695	Ccdc90a	protein_coding	sleep	Ospec	0.232283	8.58e-05	1.31e-05	-0.17473	-0.223876	-0.0220017	-0.136769	-0.155342	-0.384806	-0.17035	-0.200601	-0.385991	-0.138563
ENSMUSG00000068917	12748	CDC-like kinase 2 [Source:MGI Symbol;Acc:MGI:1098669]	chr3:88968517-88981043	Clk2	protein_coding	wake	Yspec	0.232564	1.51e-05	0.0469271	0.267836	0.117172	0.241099	0.578692	0.114284	0.137271	0.360544	0.116916	0.0197624	-0.0285336
ENSMUSG00000047786	66643	limb and CNS expressed 1 [Source:MGI Symbol;Acc:MGI:1913893]	chr17:17539436-17596551	Lix1	protein_coding	sleep	Yspec	0.232564	0.000863728	0.172728	-0.205999	-0.111346	-0.0368467	-0.18368	-0.202351	-0.401117	-0.264704	-0.0685092	-0.0950955	-0.0170763
ENSMUSG00000037572	218973	WD repeat and HMG-box DNA binding protein 1 [Source:MGI Symbol;Acc:MGI:2443514]	chr14:47860419-47896732	Wdhd1	protein_coding	sleep	Yspec	0.233978	0.000157856	0.545548	-0.226653	-0.0592816	-0.310041	-0.370044	-0.0907122	-0.135814	-0.123675	0.026686	-0.015984	-0.124153
ENSMUSG00000089922	NA	predicted gene 43517 [Source:MGI Symbol;Acc:MGI:5663654]	chr12:50485961-50508533	3110039M20Rik	protein_coding	sleep	Yspec	0.233978	0.000513624	0.0861999	-0.242951	-0.185906	-0.349904	-0.567332	-0.0629698	0.00840128	-0.035595	-0.162774	-0.334759	-0.210496
ENSMUSG00000089706	NA	RIKEN cDNA B230216N24 gene [Source:MGI Symbol;Acc:MGI:1925853]	chr1:99927493-99954457	B230216N24Rik	processed_transcript	wake	Ospec	0.233999	0.0322132	0.000682468	0.0835524	0.411139	-0.151799	-0.224751	0.273987	0.436773	0.263741	0.344905	0.555386	0.480524
ENSMUSG00000024232	68010	BMP and activin membrane-bound inhibitor [Source:MGI Symbol;Acc:MGI:1915260]	chr18:3507755-3516602	Bambi	protein_coding	wake	Ospec	0.235416	0.0363819	7.53e-08	0.243822	0.572605	0.437159	0.307105	0.00668147	0.224344	0.80186	0.532317	0.629281	0.326961
ENSMUSG00000029063	192185	NAD kinase [Source:MGI Symbol;Acc:MGI:2183149]	chr4:154936287-154965310	Nadk	protein_coding	wake	common	0.235675	2.87e-11	5.59e-06	0.351396	0.250388	0.414479	0.55977	0.217424	0.213912	0.373196	0.18304	0.300936	0.144378
ENSMUSG00000074788	NA	NA	chr19:53515502-53539486	5830416P10Rik	NA	wake	common	0.235675	7.38e-09	4.22e-06	0.709517	0.614039	-0.0929228	0.80415	0.839717	1.28712	0.571562	0.0551877	0.837502	0.991903
ENSMUSG00000042272	228071	SEC14 and spectrin domains 1 [Source:MGI Symbol;Acc:MGI:1916262]	chr2:77018197-77129363	Sestd1	protein_coding	sleep	Yspec	0.235675	1.31e-06	0.22049	-0.316797	-0.128569	-0.396885	-0.565837	-0.233492	-0.0709725	-0.239031	-0.0818135	-0.155966	-0.0374656
ENSMUSG00000032060	12955	crystallin, alpha B [Source:MGI Symbol;Acc:MGI:88516]	chr9:50560663-50564938	Cryab	protein_coding	wake	Yspec	0.235839	3.94e-05	0.226498	0.708772	0.237287	0.959341	1.20001	0.403106	0.272628	0.698628	-0.0478259	0.125155	0.17319
ENSMUSG00000026605	108000	centromere protein F [Source:MGI Symbol;Acc:MGI:1313302]	chr1:191464278-191512165	Cenpf	protein_coding	wake	Yspec	0.235839	0.00167594	0.121486	0.670562	0.235029	0.864858	0.4225	0.895703	0.499187	-0.38208	0.0870418	0.162616	1.07254
ENSMUSG00000027953	19729	solute carrier family 50 (sugar transporter), member 1 [Source:MGI Symbol;Acc:MGI:107417]	chr3:89071968-89074692	Slc50a1	protein_coding	wake	Yspec	0.235839	0.00830158	0.786007	0.268164	-0.0797625	0.27809	0.628206	0.0540853	0.112276	0.0573184	-0.0547228	-0.154113	-0.167532
ENSMUSG00000032297	76183	CUGBP, Elav-like family member 6 [Source:MGI Symbol;Acc:MGI:1923433]	chr9:59425524-59455299	Celf6	protein_coding	wake	common	0.235839	2.53e-09	5.76e-07	0.355579	0.322736	0.28951	0.207701	0.313005	0.612099	0.385884	0.317742	0.394826	0.192494
ENSMUSG00000044768	52392	DNA segment, Chr 1, ERATO Doi 622, expressed [Source:MGI Symbol;Acc:MGI:1277184]	chr1:99540280-99558851	D1Ertd622e	protein_coding	sleep	common	0.235839	5.26e-11	1.27e-05	-0.435922	-0.263314	-0.426466	-0.587248	-0.367717	-0.362259	-0.461323	-0.277441	-0.281722	-0.0327697
ENSMUSG00000069920	97440	UDP-GlcNAc:betaGal beta-1,3-N-acetylglucosaminyltransferase 9 [Source:MGI Symbol;Acc:MGI:2142841]	chr8:107776338-107779253	B3gnt9-ps	protein_coding	sleep	common	0.235839	0.00168119	6.01e-07	-0.452082	-0.760287	-0.0530569	-0.382733	-0.39593	-0.976607	-0.615146	-1.20238	-0.638791	-0.584828
ENSMUSG00000021702	21828	thrombospondin 4 [Source:MGI Symbol;Acc:MGI:1101779]	chr13:93521345-93564973	Thbs4	protein_coding	wake	Yspec	0.236334	0.000260784	0.311141	1.15843	0.36067	1.13382	1.469	1.62106	0.409858	0.156441	-0.0945252	0.667838	0.712926
ENSMUSG00000084799	NA	INO80 complex subunit D, opposite strand [Source:MGI Symbol;Acc:MGI:3651861]	chr1:63160845-63205064	Gm11602	lincRNA	sleep	Yspec	0.236459	0.000109372	0.169216	-0.500343	-0.0688685	-0.71788	-0.7293	-0.0880621	-0.466131	-0.506437	-0.108144	0.230809	0.108298
ENSMUSG00000026141	12823	collagen, type XIX, alpha 1 [Source:MGI Symbol;Acc:MGI:1095415]	chr1:24268529-24594511	Col19a1	protein_coding	sleep	Yspec	0.236627	0.000128085	0.0234149	-0.280338	-0.176497	-0.376456	-0.450073	-0.285541	-0.00928339	0.055988	-0.193203	-0.326219	-0.242555
ENSMUSG00000031295	110094	phosphorylase kinase alpha 2 [Source:MGI Symbol;Acc:MGI:97577]	chrX:156939898-157037010	Phka2	protein_coding	sleep	common	0.236782	5.32e-11	3.51e-16	-0.378126	-0.446591	-0.275618	-0.359227	-0.542912	-0.334748	-0.0428494	-0.456527	-0.657972	-0.629016
ENSMUSG00000026958	83768	dipeptidylpeptidase 7 [Source:MGI Symbol;Acc:MGI:1933213]	chr2:25207596-25212079	Dpp7	protein_coding	wake	Yspec	0.237852	0.000512591	0.4506	0.311731	0.0457363	0.31504	0.670675	0.101431	0.159776	0.292048	0.0250845	-0.00873377	-0.125453
ENSMUSG00000028048	14466	glucosidase, beta, acid [Source:MGI Symbol;Acc:MGI:95665]	chr3:89006650-89012803	Gba	protein_coding	wake	Yspec	0.238201	1.06e-06	0.144919	0.324528	0.127131	0.33964	0.555629	0.19588	0.206961	0.232595	0.124561	0.175307	-0.0239402
ENSMUSG00000039671	228880	zinc finger, MYND-type containing 8 [Source:MGI Symbol;Acc:MGI:1918025]	chr2:165609454-165724716	Zmynd8	protein_coding	wake	common	0.239204	1.14e-21	8.32e-16	0.477343	0.361372	0.463579	0.524962	0.487181	0.43365	0.495928	0.414704	0.352615	0.18224
ENSMUSG00000052516	268902	roundabout guidance receptor 2 [Source:MGI Symbol;Acc:MGI:1890110]	chr16:73892351-74412270	Robo2	protein_coding	sleep	Yspec	0.239204	6.19e-08	0.0192041	-0.337696	-0.171704	-0.199533	-0.550548	-0.327924	-0.272782	-0.054759	-0.12268	-0.25996	-0.249417
ENSMUSG00000034218	11920	ataxia telangiectasia mutated [Source:MGI Symbol;Acc:MGI:107202]	chr9:53247054-53345045	Atm	protein_coding	sleep	Yspec	0.2399	0.000588558	0.228944	-0.211165	-0.119735	-0.287218	-0.568805	-0.0178744	0.0292378	0.0479817	-0.174154	-0.274512	-0.078257
ENSMUSG00000027889	109674	adenosine monophosphate deaminase 2 [Source:MGI Symbol;Acc:MGI:88016]	chr3:107876780-107889769	Ampd2	protein_coding	wake	Yspec	0.240879	3.81e-06	0.155339	0.486217	0.190161	0.403813	0.786738	0.328691	0.425626	0.394367	0.179507	0.204678	-0.0179067
ENSMUSG00000042496	382066	PR domain containing 10 [Source:MGI Symbol;Acc:MGI:2682952]	chr9:31087923-31186328	Prdm10	protein_coding	wake	common	0.240879	7.16e-08	8.26e-07	0.341429	0.311166	0.23119	0.308884	0.295301	0.530341	0.492755	0.249514	0.342313	0.16008
ENSMUSG00000025104	29877	HDGF like 3 [Source:MGI Symbol;Acc:MGI:1352760]	chr7:89025937-89079559	Hdgfrp3	protein_coding	sleep	Yspec	0.240879	2.21e-05	0.120324	-0.27583	-0.0970261	-0.349637	-0.592091	-0.0973606	-0.0642318	-0.315066	-0.077877	-0.111674	0.116513
ENSMUSG00000000392	14089	fibroblast activation protein [Source:MGI Symbol;Acc:MGI:109608]	chr2:62338800-62412332	Fap	protein_coding	sleep	common	0.240879	1.31e-14	2.81e-07	-0.773547	-0.495238	-0.948539	-1.13141	-0.571613	-0.442631	-0.669336	-0.523126	-0.463159	-0.32533
ENSMUSG00000029720	NA	predicted gene 20605 [Source:MGI Symbol;Acc:MGI:5306917]	chr5:138070151-138082527	Lrch4	protein_coding	wake	Yspec	0.241122	3.21e-05	0.188875	0.714898	0.252953	0.692617	1.3565	0.425839	0.384632	0.725996	0.103155	0.144643	0.0380158
ENSMUSG00000024843	12660	choline kinase alpha [Source:MGI Symbol;Acc:MGI:107760]	chr19:3851573-3894569	Chka	protein_coding	wake	common	0.241122	0.000174875	0.00112769	0.259869	0.206995	0.188253	0.147312	0.312526	0.391387	0.425693	0.250109	0.118035	0.0341423
ENSMUSG00000024299	224697	a disintegrin-like and metallopeptidase (reprolysin type) with thrombospondin type 1 motif, 10 [Source:MGI Symbol;Acc:MGI:2449112]	chr17:33660949-33690927	Adamts10	protein_coding	wake	Yspec	0.242448	0.00127962	0.483223	0.369977	0.0455879	0.308797	0.803739	0.0483379	0.319032	0.375379	0.00582539	-0.100049	-0.0988039
ENSMUSG00000047719	71707	UbiA prenyltransferase domain containing 1 [Source:MGI Symbol;Acc:MGI:1918957]	chr4:147808404-147819080	Ubiad1	protein_coding	wake	Yspec	0.242508	0.00104148	0.0459522	0.233645	0.165156	0.222925	0.47632	0.0494372	0.185897	0.251123	0.0256811	0.342324	0.0414949
ENSMUSG00000025404	71750	R3H domain containing 2 [Source:MGI Symbol;Acc:MGI:1919000]	chr10:126817183-126936640	R3hdm2	protein_coding	wake	common	0.242508	6.3e-12	3.67e-12	0.289999	0.325884	0.181758	0.128042	0.334959	0.515237	0.196749	0.386461	0.388789	0.331538
ENSMUSG00000001128	18636	complement factor properdin [Source:MGI Symbol;Acc:MGI:97545]	chrX:20502380-20508881	Cfp	protein_coding	wake	common	0.243435	6.38e-12	3.44e-07	1.15939	0.708062	1.37568	1.75072	0.724118	0.78703	1.51892	0.806113	0.373875	0.133341
ENSMUSG00000068696	64378	G-protein coupled receptor 88 [Source:MGI Symbol;Acc:MGI:1927653]	chr3:115952372-115956602	Gpr88	protein_coding	sleep	Yspec	0.243435	0.000315517	0.0925958	-0.429464	-0.204385	-0.182164	-0.444934	-0.529128	-0.561629	-0.524994	-0.132358	-0.22866	0.0684733
ENSMUSG00000049336	23964	teneurin transmembrane protein 2 [Source:MGI Symbol;Acc:MGI:1345184]	chr11:35819958-37049666	Odz2	protein_coding	sleep	common	0.243435	5.05e-09	0.000552471	-0.299205	-0.207192	-0.342993	-0.565522	-0.192479	-0.0958264	-0.0718858	-0.295188	-0.243121	-0.218572
ENSMUSG00000021023	66132	RIKEN cDNA 1110008L16 gene [Source:MGI Symbol;Acc:MGI:1913382]	chr12:56403424-56483678	1110008L16Rik	protein_coding	sleep	Ospec	0.24451	0.011169	2.5e-09	-0.193735	-0.403825	-0.29485	-0.128075	-0.184655	-0.167359	-0.538221	-0.493394	-0.23458	-0.349104
ENSMUSG00000030590	73833	family with sequence similarity 98, member C [Source:MGI Symbol;Acc:MGI:1921083]	chr7:29937330-29941453	Fam98c	protein_coding	wake	Yspec	0.244779	6.72e-07	0.0635429	0.40515	0.159344	0.401713	0.639909	0.171817	0.407159	0.381442	0.216582	0.0504431	-0.0110902
ENSMUSG00000021327	72739	zinc finger with KRAB and SCAN domains 3 [Source:MGI Symbol;Acc:MGI:1919989]	chr13:21478674-21494824	Zkscan3	protein_coding	wake	common	0.244779	0.00017478	3.09e-08	0.297161	0.400713	0.271105	0.186607	0.3617	0.369232	0.617372	0.529717	0.278424	0.177337
ENSMUSG00000059203	60367	interleukin 1 receptor accessory protein-like 2 [Source:MGI Symbol;Acc:MGI:1913106]	chrX:134104947-135381685	Il1rapl2	protein_coding	sleep	Yspec	0.244779	1.03e-06	0.112924	-0.495136	-0.218499	-0.404143	-0.71431	-0.4567	-0.40539	-0.331418	-0.0490398	-0.269949	-0.223589
ENSMUSG00000037486	NA	additional sex combs like 2 (Drosophila) [Source:MGI Symbol;Acc:MGI:1922552]	chr12:3426657-3507052	Asxl2	protein_coding	sleep	Yspec	0.244779	3.97e-06	0.344674	-0.254264	-0.126917	-0.403826	-0.585618	-0.00304136	-0.0245695	-0.160255	-0.151791	-0.127789	-0.0678333
ENSMUSG00000032940	224344	RNA binding motif protein 11 [Source:MGI Symbol;Acc:MGI:2447622]	chr16:75592889-75603274	Rbm11	protein_coding	sleep	common	0.244779	6.63e-23	5.12e-17	-0.991317	-0.777749	-0.938612	-1.2323	-0.886809	-0.90755	-1.04008	-0.733148	-0.716619	-0.621152
ENSMUSG00000027890	14865	glutathione S-transferase, mu 4 [Source:MGI Symbol;Acc:MGI:95862]	chr3:107843126-107848012	Gstm4	protein_coding	sleep	common	0.244779	2.56e-05	3.8e-05	-0.394478	-0.402111	-0.261945	-0.141716	-0.656348	-0.517902	-0.0912074	-0.755356	-0.339246	-0.422636
ENSMUSG00000029068	56036	cyclin L2 [Source:MGI Symbol;Acc:MGI:1927119]	chr4:155186398-155198852	Ccnl2	protein_coding	wake	common	0.245281	1.11e-14	1.65e-07	0.376178	0.237114	0.406239	0.517396	0.226876	0.354198	0.379602	0.292325	0.155528	0.121002
ENSMUSG00000046449	245555	expressed sequence C77370 [Source:MGI Symbol;Acc:MGI:2148050]	chrX:101272573-101396724	C77370	protein_coding	sleep	Yspec	0.246219	5.37e-05	0.449324	-0.325699	-0.119322	-0.456914	-0.757999	-0.0115476	-0.076337	-0.29475	-0.0769805	-0.134533	0.0289763
ENSMUSG00000020467	216616	epidermal growth factor-containing fibulin-like extracellular matrix protein 1 [Source:MGI Symbol;Acc:MGI:1339998]	chr11:28753004-28826943	Efemp1	protein_coding	sleep	Yspec	0.246219	0.0019081	0.220052	-0.353209	-0.124558	-0.199117	-0.331028	-0.348429	-0.534262	-0.354727	-0.174459	-0.0439988	0.0749526
ENSMUSG00000063455	330286	RIKEN cDNA D630045J12 gene [Source:MGI Symbol;Acc:MGI:2669829]	chr6:38072974-38204209	D630045J12Rik	protein_coding	wake	common	0.246546	9.14e-11	8.01e-11	0.357491	0.369565	0.302614	0.220047	0.382107	0.525195	0.502871	0.39249	0.343441	0.239458
ENSMUSG00000036555	74239	IQ motif containing E [Source:MGI Symbol;Acc:MGI:1921489]	chr5:141137581-141178532	Iqce	protein_coding	wake	Yspec	0.248884	0.00520469	0.0136912	0.30717	0.111615	0.326625	0.536656	0.119941	0.245458	0.572647	0.0574053	0.066233	-0.249827
ENSMUSG00000030714	75565	SAGA complex associated factor 29 [Source:MGI Symbol;Acc:MGI:1922815]	chr7:133792623-133816639	Ccdc101	protein_coding	wake	Yspec	0.248931	0.0064268	0.59371	0.3777	0.0777153	0.144132	0.839916	0.230736	0.296016	0.338466	-0.127589	-0.0385796	0.138564
ENSMUSG00000021495	212483	family with sequence similarity 193, member B [Source:MGI Symbol;Acc:MGI:2385851]	chr13:55640480-55672681	Fam193b	protein_coding	wake	Yspec	0.249838	0.000417663	0.100262	0.468379	0.217972	0.425778	0.910867	0.107101	0.429769	0.636204	0.0518194	0.213902	-0.0300373
ENSMUSG00000020674	69675	peroxidasin [Source:MGI Symbol;Acc:MGI:1916925]	chr12:30622701-30702723	Pxdn	protein_coding	wake	common	0.249838	1.43e-10	0.0017953	0.518812	0.28011	0.367219	0.634601	0.573885	0.499542	0.366668	0.296236	0.249082	0.208453
ENSMUSG00000020807	74477	RIKEN cDNA 4933427D14 gene [Source:MGI Symbol;Acc:MGI:1921727]	chr11:71967231-72021161	4933427D14Rik	protein_coding	wake	common	0.249838	1.57e-10	3.61e-08	0.312644	0.273544	0.20454	0.328353	0.269102	0.448582	0.369931	0.281779	0.290823	0.151644
ENSMUSG00000090771	NA	NA	chr3:145313076-145315257	Gm17501	NA	wake	common	0.249838	4.27e-09	0.000908883	1.18682	0.605151	1.00767	1.70042	0.808484	1.23071	0.777023	1.03875	0.553857	0.0509769
ENSMUSG00000025269	77622	apurinic/apyrimidinic endonuclease 2 [Source:MGI Symbol;Acc:MGI:1924872]	chrX:146953862-147024611	Apex2	protein_coding	wake	common	0.249838	2.6e-06	1.28e-06	0.377085	0.3635	0.292243	0.311331	0.355562	0.549202	0.633742	0.272934	0.431658	0.115666
ENSMUSG00000040118	12293	calcium channel, voltage-dependent, alpha2/delta subunit 1 [Source:MGI Symbol;Acc:MGI:88295]	chr5:15440309-15880529	Cacna2d1	protein_coding	sleep	Yspec	0.249838	1.18e-06	0.14304	-0.448244	-0.190356	-0.442758	-0.693513	-0.348553	-0.308152	-0.303473	-0.102212	-0.258533	-0.0972077
ENSMUSG00000044791	235626	SET domain containing 2 [Source:MGI Symbol;Acc:MGI:1918177]	chr9:110434901-110521337	Setd2	protein_coding	sleep	Yspec	0.249838	2.8e-05	0.675957	-0.230049	-0.0708366	-0.26995	-0.540972	-0.0746058	-0.0346699	-0.095877	-0.0984537	-0.104763	0.0157474
ENSMUSG00000026837	12831	collagen, type V, alpha 1 [Source:MGI Symbol;Acc:MGI:88457]	chr2:27741745-27895234	Col5a1	protein_coding	sleep	Ospec	0.249838	0.0367857	0.00409731	0.0159428	-0.244685	-0.00769507	0.579539	-0.192236	-0.315836	0.251464	-0.139588	-0.457796	-0.632821
ENSMUSG00000028573	75578	FGGY carbohydrate kinase domain containing [Source:MGI Symbol;Acc:MGI:1922828]	chr4:95223998-95593830	Fggy	protein_coding	sleep	Ospec	0.249838	0.0500421	0.000162612	-0.106066	-0.224355	-0.00504397	0.0505203	-0.211597	-0.258145	-0.317398	-0.178186	-0.00495775	-0.396877
ENSMUSG00000090511	NA	NA	chr5:15429373-15439424	Gm3510	NA	sleep	common	0.249838	1.35e-14	9.47e-08	-0.838093	-0.544931	-0.812619	-0.933952	-0.95285	-0.652951	-0.84722	-0.466112	-0.488525	-0.377865
ENSMUSG00000089737	NA	predicted gene 15688 [Source:MGI Symbol;Acc:MGI:3647549]	chr3:141120740-141128497	Gm15688	antisense_RNA	sleep	common	0.249838	3.13e-12	6.11e-10	-1.03165	-0.927245	-1.10899	-1.5419	-0.73037	-0.745339	-1.0298	-0.699962	-1.34215	-0.637063
ENSMUSG00000037814	NA	NA	chr3:40754353-40781915	Larp1b	NA	sleep	common	0.249838	2.29e-07	0.00147514	-0.380134	-0.229616	-0.288302	-0.512913	-0.374124	-0.345198	-0.464725	-0.116973	-0.198797	-0.137968
ENSMUSG00000078429	52468	CTD (carboxy-terminal domain, RNA polymerase II, polypeptide A) small phosphatase 2 [Source:MGI Symbol;Acc:MGI:1098748]	chr10:126415573-126437231	Ctdsp2	protein_coding	wake	Yspec	0.250298	6.33e-06	0.227338	0.28057	0.0992921	0.364206	0.490577	0.154716	0.112779	0.263192	0.0472867	0.0483968	0.0382932
ENSMUSG00000078307	330941	expressed sequence AI593442 [Source:MGI Symbol;Acc:MGI:2143099]	chr9:52480949-52487734	AI593442	protein_coding	sleep	Yspec	0.250298	5.65e-07	0.0264269	-0.400527	-0.178596	-0.43942	-0.653317	-0.31985	-0.189522	-0.437426	-0.13132	-0.151605	0.00596832
ENSMUSG00000010175	19130	prospero homeobox 1 [Source:MGI Symbol;Acc:MGI:97772]	chr1:191945460-191994759	Prox1	protein_coding	sleep	Ospec	0.250298	0.584165	0.00374527	-0.0310134	-0.314772	0.0194085	0.0684173	0.058813	-0.270692	-0.0830869	-0.526012	-0.350666	-0.299325
ENSMUSG00000030956	77938	family with sequence similarity 53, member B [Source:MGI Symbol;Acc:MGI:1925188]	chr7:139903565-140005769	Fam53b	protein_coding	wake	common	0.250484	2.52e-12	8.26e-07	0.646207	0.371112	0.908008	0.812556	0.493991	0.370275	0.839164	0.29662	0.28823	0.0604342
ENSMUSG00000020627	208439	kelch-like 29 [Source:MGI Symbol;Acc:MGI:2683857]	chr12:5084078-5382688	Klhl29	protein_coding	wake	common	0.250484	1.32e-09	8.26e-13	0.254412	0.314608	0.302938	0.24334	0.143528	0.327841	0.321216	0.420103	0.335186	0.181927
ENSMUSG00000031433	237073	RNA binding motif protein 41 [Source:MGI Symbol;Acc:MGI:2444923]	chrX:136423850-136533334	Rbm41	protein_coding	wake	common	0.250484	0.0029008	0.0012044	0.234187	0.362858	0.219471	-0.157019	0.378989	0.495305	0.359052	0.479072	0.389424	0.223885
ENSMUSG00000034345	66467	general transcription factor IIH, polypeptide 5 [Source:MGI Symbol;Acc:MGI:107227]	chr17:6079586-6086717	Gtf2h5	protein_coding	sleep	Yspec	0.250484	2.12e-09	2.11e-06	-0.256788	-0.165254	-0.252189	-0.281139	-0.27073	-0.223094	-0.307473	-0.205307	-0.190019	0.0417849
ENSMUSG00000031641	234309	carbonyl reductase 4 [Source:MGI Symbol;Acc:MGI:2384567]	chr8:63966331-63982479	Cbr4	protein_coding	sleep	common	0.250484	4.62e-09	8.61e-06	-0.403708	-0.261973	-0.389862	-0.513709	-0.353176	-0.358086	-0.543532	-0.252713	-0.236	-0.0156477
ENSMUSG00000029828	70821	RIKEN cDNA 4921507P07 gene [Source:MGI Symbol;Acc:MGI:1918071]	chr6:50523101-50546831	4921507P07Rik	protein_coding	sleep	common	0.250484	8.24e-08	7.12e-05	-0.832003	-0.517374	-0.93397	-0.88355	-0.748622	-0.76187	-1.02882	0.101094	-0.730527	-0.411244
ENSMUSG00000031389	171207	Rho GTPase activating protein 4 [Source:MGI Symbol;Acc:MGI:2159577]	chrX:71136581-71167409	Arhgap4	protein_coding	wake	Yspec	0.251145	8.58e-08	0.0501788	0.714348	0.314946	0.540736	1.11951	0.638391	0.558752	0.224143	0.378989	0.629724	0.0269285
ENSMUSG00000022546	76282	glutamic pyruvic transaminase, soluble [Source:MGI Symbol;Acc:MGI:95802]	chr15:76526963-76530304	Gpt	protein_coding	wake	Yspec	0.251145	9.52e-06	0.164629	0.722737	0.214447	1.00096	1.17009	0.532759	0.18714	0.672443	0.0973733	0.199111	-0.111138
ENSMUSG00000038828	68796	transmembrane protein 214 [Source:MGI Symbol;Acc:MGI:1916046]	chr5:31171752-31181764	Tmem214	protein_coding	wake	Yspec	0.251145	1.02e-05	0.00956829	0.432969	0.189903	0.536264	0.778202	0.190285	0.227125	0.648914	0.112295	0.0648799	-0.0664776
ENSMUSG00000078490	544678	cilia and flagella associated protein 74 [Source:MGI Symbol;Acc:MGI:1917130]	chr4:154825479-154840839	C030017K20Rik	protein_coding	wake	common	0.251145	9.79e-11	4.23e-06	0.993223	0.758863	0.41005	1.5498	1.13502	0.878015	0.782733	0.558916	1.10197	0.591833
ENSMUSG00000028842	214150	argonaute RISC catalytic subunit 3 [Source:MGI Symbol;Acc:MGI:2446634]	chr4:126008748-126107000	Eif2c3	protein_coding	wake	common	0.251145	1.44e-08	1.64e-07	0.440104	0.435341	0.405942	0.117226	0.607669	0.62958	0.654073	0.425406	0.383743	0.27814
ENSMUSG00000085270	NA	NA	chr8:11007650-11054741	9530052E02Rik	NA	wake	common	0.251145	0.000207727	0.000183656	0.462453	0.776647	-0.236524	-0.00134063	0.922961	1.16472	0.723833	0.855305	0.72184	0.805611
ENSMUSG00000037773	319513	PC-esterase domain containing 1A [Source:MGI Symbol;Acc:MGI:2442177]	chr2:130242783-130250637	Fam113a	protein_coding	sleep	Ospec	0.251145	0.000999844	2.31e-08	-0.183066	-0.249049	-0.18776	-0.177626	-0.211067	-0.155811	0.0108987	-0.238376	-0.389519	-0.379201
ENSMUSG00000029836	12417	chromobox 3 [Source:MGI Symbol;Acc:MGI:108515]	chr6:51420159-51433903	Cbx3	protein_coding	sleep	Ospec	0.251145	0.351577	3.44e-05	-0.0679437	-0.209531	-0.0101756	-0.055937	-0.136448	-0.0692137	-0.252387	-0.24975	-0.132152	-0.203833
ENSMUSG00000033910	60596	guanylate cyclase 1, soluble, alpha 3 [Source:MGI Symbol;Acc:MGI:1926562]	chr3:81896150-81949999	Gucy1a3	protein_coding	sleep	common	0.251145	7.68e-15	5.04e-07	-0.591186	-0.375483	-0.568885	-0.772168	-0.544631	-0.479058	-0.4251	-0.346385	-0.44297	-0.287479
ENSMUSG00000049092	70713	G protein-coupled receptor 137C [Source:MGI Symbol;Acc:MGI:1917963]	chr14:45839194-45901105	Gpr137c	protein_coding	sleep	common	0.251145	1.35e-08	0.00868329	-0.392782	-0.250314	-0.381776	-0.790477	-0.259705	-0.139171	-0.303575	-0.249012	-0.250016	-0.198652
ENSMUSG00000034402	238271	potassium voltage-gated channel, subfamily H (eag-related), member 5 [Source:MGI Symbol;Acc:MGI:3584508]	chr12:75998004-76278519	Kcnh5	protein_coding	sleep	common	0.251145	9.04e-05	0.000819341	-0.305085	-0.321266	-0.357353	-0.769269	-0.0227278	-0.0709895	0.0176849	-0.505157	-0.47818	-0.319413
ENSMUSG00000045284	245404	DDB1 and CUL4 associated factor 12-like 1 [Source:MGI Symbol;Acc:MGI:2444462]	chrX:42139547-42143574	Dcaf12l1	protein_coding	sleep	Yspec	0.25153	6.2e-06	0.00293988	-0.31123	-0.172461	-0.312587	-0.491928	-0.262988	-0.177419	-0.45263	-0.0747528	-0.162722	0.000261145
ENSMUSG00000023805	20975	synaptojanin 2 [Source:MGI Symbol;Acc:MGI:1201671]	chr17:5941080-6044490	Synj2	protein_coding	wake	common	0.251886	5.95e-26	9.26e-20	0.677472	0.542475	0.498408	0.668737	0.787296	0.755447	0.544351	0.474539	0.689559	0.461451
ENSMUSG00000030613	66365	coiled-coil domain containing 90B [Source:MGI Symbol;Acc:MGI:1913615]	chr7:99709459-99731004	Ccdc90b	protein_coding	sleep	Yspec	0.252838	0.00925923	0.0299551	-0.225595	-0.0325538	-0.351082	-0.31909	-0.097579	-0.13463	-0.371195	0.128041	-0.0971147	0.210053
ENSMUSG00000086615	NA	NA	chr17:45871255-45925743	Gm16862	NA	wake	Ospec	0.252955	0.00832543	0.000462878	0.104039	0.4071	-0.402934	-0.157546	0.278822	0.697813	0.0676661	0.365908	0.816115	0.37871
ENSMUSG00000017009	20971	syndecan 4 [Source:MGI Symbol;Acc:MGI:1349164]	chr2:164249547-164269587	Sdc4	protein_coding	wake	common	0.252955	3.23e-16	3.41e-09	0.502264	0.332585	0.374747	0.65039	0.612248	0.37167	0.0952006	0.41011	0.430509	0.394521
ENSMUSG00000037826	243382	protein phosphatase 1K (PP2C domain containing) [Source:MGI Symbol;Acc:MGI:2442111]	chr6:57456296-57485620	Ppm1k	protein_coding	sleep	common	0.252955	7.54e-11	0.00026539	-0.516732	-0.307755	-0.40734	-0.722001	-0.475958	-0.46163	-0.352049	-0.239642	-0.406339	-0.232991
ENSMUSG00000037949	102566	anoctamin 10 [Source:MGI Symbol;Acc:MGI:2143103]	chr9:122084797-122203692	Ano10	protein_coding	sleep	common	0.252955	8.82e-08	2.31e-06	-0.236982	-0.265982	-0.0556242	-0.0450965	-0.446861	-0.400348	-0.149787	-0.336477	-0.212838	-0.364824
ENSMUSG00000069631	72149	STE20-related kinase adaptor alpha [Source:MGI Symbol;Acc:MGI:1919399]	chr11:106024444-106063682	Strada	protein_coding	sleep	common	0.252955	0.000145919	4.18e-09	-0.252197	-0.35596	-0.297469	-0.262027	-0.310862	-0.13843	-0.0760443	-0.461403	-0.456598	-0.429796
ENSMUSG00000091456	NA	NA	chr14:65206752-65212996	A930011O12Rik	NA	wake	common	0.253735	1.95e-12	1.68e-10	0.559713	0.462994	0.47511	0.711412	0.482656	0.569672	0.684354	0.610849	0.461835	0.094938
ENSMUSG00000025232	15211	hexosaminidase A [Source:MGI Symbol;Acc:MGI:96073]	chr9:59387274-59413114	Hexa	protein_coding	wake	common	0.253735	3.13e-11	1.29e-05	0.376991	0.259605	0.224733	0.519117	0.331044	0.433069	0.261411	0.201766	0.374333	0.200909
ENSMUSG00000087056	NA	predicted gene 14004 [Source:MGI Symbol;Acc:MGI:3651365]	chr2:124949892-124960263	Gm14004	processed_transcript	sleep	Yspec	0.253735	0.0038368	0.185913	-0.367045	-0.0331217	-0.810112	0.209838	-0.317004	-0.550903	-0.498068	-0.160714	0.340336	0.18596
ENSMUSG00000071847	494504	adenomatosis polyposis coli down-regulated 1 [Source:MGI Symbol;Acc:MGI:3513977]	chr18:63081781-63113049	Apcdd1	protein_coding	sleep	Ospec	0.253735	0.0119901	2.57e-05	-0.197094	-0.467539	0.118902	-0.206222	-0.446083	-0.254974	-0.346587	-0.659739	-0.345197	-0.518633
ENSMUSG00000040713	433375	cellular repressor of E1A-stimulated genes 1 [Source:MGI Symbol;Acc:MGI:1344382]	chr1:167693677-167705639	Creg1	protein_coding	sleep	common	0.253735	9.56e-10	5.77e-08	-0.267253	-0.243914	-0.0868702	-0.329047	-0.351174	-0.30192	-0.322004	-0.28955	-0.208795	-0.155308
ENSMUSG00000026589	89867	SEC16 homolog B (S. cerevisiae) [Source:MGI Symbol;Acc:MGI:2148802]	chr1:159436659-159498756	Sec16b	protein_coding	wake	Yspec	0.25499	3.81e-06	0.214527	0.556548	0.22487	0.0324603	0.630886	0.753085	0.809762	0.2194	-0.0188269	0.387823	0.311083
ENSMUSG00000036273	66725	leucine-rich repeat kinase 2 [Source:MGI Symbol;Acc:MGI:1913975]	chr15:91503406-91646751	Lrrk2	protein_coding	wake	common	0.25499	4.21e-16	6.52e-15	0.600006	0.605174	0.379774	0.395478	0.816455	0.808319	0.582765	0.692458	0.610072	0.535402
ENSMUSG00000027419	18549	proprotein convertase subtilisin/kexin type 2 [Source:MGI Symbol;Acc:MGI:97512]	chr2:143371692-143642221	Pcsk2	protein_coding	sleep	common	0.25499	4.97e-20	3e-13	-0.366236	-0.273729	-0.27915	-0.454826	-0.374716	-0.356254	-0.329006	-0.300522	-0.263335	-0.202055
ENSMUSG00000052139	107976	BRISC and BRCA1 A complex member 2 [Source:MGI Symbol;Acc:MGI:1333875]	chr5:31999857-32387535	Bre	protein_coding	sleep	common	0.25499	5.85e-17	3.96e-13	-0.380858	-0.351237	-0.127361	-0.316144	-0.539098	-0.54083	-0.337216	-0.309579	-0.328393	-0.429761
ENSMUSG00000035711	27261	docking protein 3 [Source:MGI Symbol;Acc:MGI:1351490]	chr13:55624396-55630099	Dok3	protein_coding	wake	common	0.255299	5.67e-08	0.00143638	1.79461	1.16765	1.76868	3.05927	1.36444	0.986028	1.84918	0.549322	1.65183	0.62026
ENSMUSG00000026807	68870	adenylate kinase 8 [Source:MGI Symbol;Acc:MGI:1916120]	chr2:28555484-28668885	Ak8	protein_coding	sleep	Yspec	0.255299	2.3e-05	0.40873	-0.579664	-0.184476	-0.551146	0.00095163	-0.712306	-1.05616	0.0776954	-0.131168	-0.412983	-0.271446
ENSMUSG00000059336	108052	solute carrier family 14 (urea transporter), member 1 [Source:MGI Symbol;Acc:MGI:1351654]	chr18:78296630-78339058	Slc14a1	protein_coding	sleep	Ospec	0.255299	0.0474088	0.00802661	-0.0899044	-0.244424	0.0910827	0.0167015	-0.0555813	-0.41182	-0.225101	-0.342844	-0.201705	-0.208046
ENSMUSG00000070357	NA	NA	chr7:146786779-146802408	E030019B06Rik	NA	sleep	Ospec	0.255299	0.293451	4.51e-08	-0.293975	-0.783062	-0.303233	-0.0869288	-0.328989	-0.456749	-0.350882	-0.946626	-0.920778	-0.91396
ENSMUSG00000040415	80904	deltex 3, E3 ubiquitin ligase [Source:MGI Symbol;Acc:MGI:2135752]	chr10:126627234-126632984	Dtx3	protein_coding	wake	Yspec	0.25762	0.000501419	0.426402	0.309697	0.0924517	0.271216	0.674072	0.0790127	0.214487	0.327146	0.035679	0.0284647	-0.0214824
ENSMUSG00000043991	19290	purine rich element binding protein A [Source:MGI Symbol;Acc:MGI:103079]	chr18:36440551-36461375	Pura	protein_coding	sleep	Yspec	0.25762	0.000957342	0.890943	-0.21994	-0.0110676	-0.359399	-0.67532	0.0890917	0.0658659	-0.0775727	-0.0345156	-0.0731091	0.140927
ENSMUSG00000015396	12522	CD83 antigen [Source:MGI Symbol;Acc:MGI:1328316]	chr13:43880276-43898699	Cd83	protein_coding	sleep	common	0.25762	6.77e-12	5.01e-05	-0.431231	-0.247098	-0.43324	-0.549471	-0.414539	-0.327673	-0.390837	-0.250713	-0.164718	-0.182122
ENSMUSG00000020003	18634	peroxisomal biogenesis factor 7 [Source:MGI Symbol;Acc:MGI:1321392]	chr10:19579535-19627695	Pex7	protein_coding	sleep	Yspec	0.258487	9.06e-07	0.27593	-0.289032	-0.102208	-0.318474	-0.335527	-0.203866	-0.298263	-0.170828	-0.0718435	-0.102794	-0.0633655
ENSMUSG00000053007	231991	cAMP responsive element binding protein 5 [Source:MGI Symbol;Acc:MGI:2443973]	chr6:53523178-53646201	Creb5	protein_coding	sleep	Ospec	0.258487	0.127057	2.23e-07	-0.273547	-0.767079	-0.259634	-0.639831	-0.0188913	-0.175833	-0.84475	-1.32426	-0.622924	-0.27638
ENSMUSG00000022122	13618	endothelin receptor type B [Source:MGI Symbol;Acc:MGI:102720]	chr14:104213642-104243590	Ednrb	protein_coding	sleep	common	0.258814	7.12e-06	0.00115457	-0.248262	-0.253725	0.0884659	-0.247344	-0.274957	-0.559211	-0.203913	-0.243874	-0.387561	-0.17955
ENSMUSG00000033192	270084	lysophosphatidylcholine acyltransferase 2 [Source:MGI Symbol;Acc:MGI:3606214]	chr8:95379049-95443378	Lpcat2	protein_coding	sleep	common	0.258902	2.56e-06	3.2e-05	-0.270962	-0.203758	-0.179987	-0.293847	-0.240403	-0.369611	-0.398842	-0.268997	0.00224811	-0.149441
ENSMUSG00000044857	224640	LEM domain containing 2 [Source:MGI Symbol;Acc:MGI:2385045]	chr17:27326346-27341583	Lemd2	protein_coding	wake	Yspec	0.259263	0.0053081	0.437283	0.38412	0.0567719	0.574646	0.83678	0.0289636	0.0960897	0.450604	-0.265517	0.018139	0.0238624
ENSMUSG00000040621	237221	gem nuclear organelle associated protein 8 [Source:MGI Symbol;Acc:MGI:2384300]	chrX:162608186-162628644	Gemin8	protein_coding	sleep	Yspec	0.260988	0.000110542	0.495713	-0.259657	-0.0752244	-0.297353	-0.142534	-0.341336	-0.257405	-0.0297321	-0.121205	0.0146687	-0.164629
ENSMUSG00000090213	407243	transmembrane protein 189 [Source:MGI Symbol;Acc:MGI:2142624]	chr2:167467908-167515522	Tmem189	protein_coding	wake	Yspec	0.261539	0.00778371	0.329112	0.249352	0.00847342	0.37339	0.486864	0.086698	0.0504558	0.307953	-0.175987	-0.0733419	-0.0247303
ENSMUSG00000028088	14263	flavin containing monooxygenase 5 [Source:MGI Symbol;Acc:MGI:1310004]	chr3:97432527-97459405	Fmo5	protein_coding	wake	Ospec	0.261539	0.179181	3.43e-05	0.149834	0.230572	0.0590053	0.00155291	0.339882	0.198897	-0.349223	0.368149	0.352065	0.551298
ENSMUSG00000079478	56390	Sjogren syndrome/scleroderma autoantigen 1 [Source:MGI Symbol;Acc:MGI:1913482]	chr19:5727888-5731932	Sssca1	protein_coding	wake	common	0.261971	1.24e-08	0.00375385	0.390564	0.229458	0.403875	0.681972	0.126173	0.350237	0.375555	0.272025	0.238243	0.0320078
ENSMUSG00000035632	232791	CCR4-NOT transcription complex, subunit 3 [Source:MGI Symbol;Acc:MGI:2385261]	chr7:3596692-3612910	Cnot3	protein_coding	wake	Yspec	0.263415	1.14e-06	0.023968	0.380204	0.168562	0.300316	0.597618	0.319985	0.302895	0.355539	0.244932	0.131135	-0.0573595
ENSMUSG00000034931	217207	DEAH (Asp-Glu-Ala-His) box polypeptide 8 [Source:MGI Symbol;Acc:MGI:1306823]	chr11:101594033-101628872	Dhx8	protein_coding	wake	Yspec	0.263415	5.68e-06	0.00573033	0.225073	0.118564	0.186322	0.306639	0.225263	0.182067	0.301289	0.0865033	0.0641806	0.0222823
ENSMUSG00000051550	68490	zinc finger protein 579 [Source:MGI Symbol;Acc:MGI:1915740]	chr7:4934885-4947960	Zfp579	protein_coding	wake	Yspec	0.263415	5.43e-05	0.187851	0.402801	0.130115	0.52102	0.717218	0.114644	0.258323	0.389988	0.0858019	0.184136	-0.139466
ENSMUSG00000050705	69662	RIKEN cDNA 2310061I04 gene [Source:MGI Symbol;Acc:MGI:1916912]	chr17:36029422-36034576	2310061I04Rik	protein_coding	wake	Yspec	0.263415	0.000522301	0.284858	0.202255	0.010554	0.240773	0.43199	0.0479709	0.0882873	0.15229	0.0836491	-0.00842331	-0.1853
ENSMUSG00000042359	99031	oxysterol binding protein-like 6 [Source:MGI Symbol;Acc:MGI:2139014]	chr2:76244365-76438904	Osbpl6	protein_coding	wake	Ospec	0.263415	0.000974305	5.15e-05	0.172529	0.249835	0.191827	-0.0485588	0.278237	0.268611	0.337439	0.305873	0.193732	0.162294
ENSMUSG00000037239	101809	sprouty-related, EVH1 domain containing 3 [Source:MGI Symbol;Acc:MGI:2142186]	chr7:29943648-29955060	Spred3	protein_coding	wake	common	0.263415	1.69e-28	1.15e-24	0.682941	0.621268	0.363481	0.738862	0.752945	0.876477	0.515428	0.675563	0.717276	0.576804
ENSMUSG00000063889	12916	cAMP responsive element modulator [Source:MGI Symbol;Acc:MGI:88495]	chr18:3265846-3337946	Crem	protein_coding	wake	common	0.263415	3.5e-18	2.45e-22	0.735381	0.919543	0.598619	0.458231	0.940441	0.944235	0.843535	0.92901	1.0062	0.899421
ENSMUSG00000037933	76895	bicaudal D homolog 2 (Drosophila) [Source:MGI Symbol;Acc:MGI:1924145]	chr13:49436718-49482594	Bicd2	protein_coding	wake	common	0.263415	4.96e-17	2.9e-16	0.334689	0.331074	0.203714	0.402021	0.339179	0.393843	0.420207	0.307687	0.302935	0.293466
ENSMUSG00000015451	NA	complement component 4A (Rodgers blood group) [Source:MGI Symbol;Acc:MGI:98320]	chr17:34945837-34960609	C4a	processed_transcript	wake	common	0.263415	3.64e-09	3.57e-05	1.05891	0.677889	0.985797	1.94431	0.806378	0.499174	1.36696	0.789574	0.512785	0.0422306
ENSMUSG00000014498	237615	ankyrin repeat domain 52 [Source:MGI Symbol;Acc:MGI:2444029]	chr10:127813971-127845960	Ankrd52	protein_coding	wake	common	0.263415	6.7e-07	1.8e-05	0.384558	0.293067	0.333555	0.30012	0.429039	0.475519	0.576812	0.258378	0.29587	0.0412075
ENSMUSG00000034275	235086	immunoglobulin superfamily, member 9B [Source:MGI Symbol;Acc:MGI:2685354]	chr9:27106613-27142548	Igsf9b	protein_coding	wake	common	0.263415	3.23e-06	0.000161745	1.05352	0.613744	1.17028	1.038	0.905895	1.09992	1.72727	0.273162	0.384096	0.070452
ENSMUSG00000021767	54169	K(lysine) acetyltransferase 6B [Source:MGI Symbol;Acc:MGI:1858746]	chr14:22318876-22491554	Myst4	protein_coding	sleep	Yspec	0.263415	9.19e-12	0.000122041	-0.247171	-0.155682	-0.321436	-0.361996	-0.202403	-0.102848	-0.13387	-0.192921	-0.154476	-0.141461
ENSMUSG00000024530	225655	PRELI domain containing 3A [Source:MGI Symbol;Acc:MGI:2442865]	chr18:67624303-67640435	Slmo1	protein_coding	sleep	Yspec	0.263415	3.64e-10	3.05e-06	-0.208083	-0.179559	-0.296303	0.00736521	-0.280184	-0.263211	-0.13434	-0.164757	-0.169273	-0.249865
ENSMUSG00000040537	11496	a disintegrin and metallopeptidase domain 22 [Source:MGI Symbol;Acc:MGI:1340046]	chr5:8072152-8368360	Adam22	protein_coding	sleep	Yspec	0.263415	0.00023465	0.861545	-0.236908	-0.0571981	-0.276814	-0.458059	-0.12291	-0.08985	-0.0991344	-0.0220429	-0.0706524	-0.0369628
ENSMUSG00000029823	192196	LUC7-like 2 (S. cerevisiae) [Source:MGI Symbol;Acc:MGI:2183260]	chr6:38501134-38559670	Luc7l2	protein_coding	sleep	Yspec	0.263415	0.000454566	0.795596	-0.248188	-0.0659619	-0.376734	-0.577246	-0.0630486	0.0242749	-0.158192	-0.00673827	-0.106303	0.00738601
ENSMUSG00000060466	NA	NA	chr5:92392159-92401268	Thap6	NA	sleep	Yspec	0.263415	0.000953983	0.0205847	-0.379335	-0.176218	-0.403234	-0.36091	-0.232331	-0.520865	-0.594594	-0.0856107	-0.15578	0.131114
ENSMUSG00000028719	66588	cytidine monophosphate (UMP-CMP) kinase 1 [Source:MGI Symbol;Acc:MGI:1913838]	chr4:114631741-114660046	Cmpk1	protein_coding	sleep	Yspec	0.263415	0.00579644	0.389541	-0.219034	0.0149231	-0.310773	-0.464341	-0.0594591	-0.041562	-0.225075	0.0728526	0.0254442	0.18647
ENSMUSG00000027330	12531	cell division cycle 25B [Source:MGI Symbol;Acc:MGI:99701]	chr2:131012485-131024433	Cdc25b	protein_coding	sleep	Ospec	0.263415	0.0305354	0.00107027	-0.0659792	-0.257913	-0.03589	0.302763	-0.401897	-0.128893	0.073034	-0.17743	-0.380479	-0.546776
ENSMUSG00000036103	140792	collectin sub-family member 12 [Source:MGI Symbol;Acc:MGI:2152907]	chr18:9707446-9878193	Colec12	protein_coding	sleep	Ospec	0.263415	0.496144	1.41e-05	-0.0861045	-0.303643	-0.192812	-0.1145	0.00644151	-0.0435476	-0.649965	-0.308185	-0.21474	-0.0416823
ENSMUSG00000028394	59001	polymerase (DNA directed), epsilon 3 (p17 subunit) [Source:MGI Symbol;Acc:MGI:1933378]	chr4:62183483-62186302	Pole3	protein_coding	sleep	common	0.263415	1.21e-07	3.28e-07	-0.25223	-0.226536	-0.198458	-0.256678	-0.18596	-0.367822	-0.426804	-0.204903	-0.131723	-0.142714
ENSMUSG00000086629	NA	RIKEN cDNA 2810403D21 gene [Source:MGI Symbol;Acc:MGI:1917214]	chrX:106029617-106170445	2810403D21Rik	processed_transcript	sleep	common	0.263415	2.7e-07	0.000486801	-1.09082	-0.792788	-0.963552	-1.04172	-0.366074	-1.99193	-1.08549	-0.796312	-0.735051	-0.554298
ENSMUSG00000025477	212111	inositol polyphosphate-5-phosphatase A [Source:MGI Symbol;Acc:MGI:2686961]	chr7:146574808-146765751	Inpp5a	protein_coding	wake	Yspec	0.263571	4.22e-13	2e-05	0.301678	0.174285	0.320081	0.312363	0.311132	0.263137	0.235888	0.157978	0.113946	0.189326
ENSMUSG00000061079	20841	zinc finger protein 143 [Source:MGI Symbol;Acc:MGI:1277969]	chr7:117205016-117239106	Zfp143	protein_coding	wake	Yspec	0.263571	6.64e-10	7.11e-05	0.303713	0.171524	0.201582	0.321906	0.292488	0.398873	-0.024397	0.323016	0.228951	0.158526
ENSMUSG00000078484	NA	NA	chr4:155602953-155609166	Klhl17	NA	wake	Yspec	0.263571	0.00641382	0.477005	0.256825	-0.0104697	0.282264	0.658886	-0.0524243	0.138574	0.263705	-0.0374938	-0.0407703	-0.22732
ENSMUSG00000036006	193385	RHO family interacting cell polarization regulator 2 [Source:MGI Symbol;Acc:MGI:2444879]	chr13:24673858-24825885	Fam65b	protein_coding	wake	Yspec	0.264185	1.36e-08	0.000200235	0.270686	0.149889	0.237993	0.279275	0.255715	0.309762	-0.0416106	0.137419	0.258672	0.245074
ENSMUSG00000021224	18222	numb homolog (Drosophila) [Source:MGI Symbol;Acc:MGI:107423]	chr12:85134784-85263084	Numb	protein_coding	wake	common	0.264185	1.89e-09	4.71e-16	0.249297	0.356528	0.267725	0.184917	0.274218	0.270326	0.383452	0.419692	0.375443	0.247528
ENSMUSG00000091748	NA	NA	chr6:115077420-115084990	Gm17733	NA	sleep	Yspec	0.264185	0.000396894	0.00190355	-0.339055	0.0640002	-0.886236	-0.732118	0.144193	0.117941	-0.520285	-0.231709	0.0773641	0.93063
ENSMUSG00000053483	NA	ubiquitin specific peptidase 21 [Source:MGI Symbol;Acc:MGI:1353665]	chr1:173211876-173218322	Usp21	protein_coding	wake	Yspec	0.264554	2.87e-06	0.0262524	0.306817	0.142914	0.428224	0.648027	0.0832152	0.0678023	0.425638	0.108481	0.112762	-0.075225
ENSMUSG00000024197	66905	perilipin 3 [Source:MGI Symbol;Acc:MGI:1914155]	chr17:56418185-56430134	Plin3	protein_coding	wake	Yspec	0.264554	0.00168661	0.272963	0.374759	0.114069	0.638247	0.487257	0.372148	0.00138403	0.28636	-0.231405	0.207727	0.193594
ENSMUSG00000017830	80861	DEXH (Asp-Glu-X-His) box polypeptide 58 [Source:MGI Symbol;Acc:MGI:1931560]	chr11:100555818-100565785	Dhx58	protein_coding	wake	Yspec	0.264554	0.00582854	0.213007	0.506177	0.120396	0.333843	0.985944	0.584528	0.120392	0.59859	-0.135311	0.232195	-0.213891
ENSMUSG00000024883	225870	Ras and Rab interactor 1 [Source:MGI Symbol;Acc:MGI:2385695]	chr19:5050608-5057271	Rin1	protein_coding	wake	common	0.264554	4e-21	4.17e-14	0.795324	0.6182	0.638732	1.18082	0.76407	0.597675	0.48241	0.681944	0.765879	0.542565
ENSMUSG00000079494	69049	N-acetyltransferase 8 (GCN5-related) family member 5 [Source:MGI Symbol;Acc:MGI:1916299]	chr6:85767015-85771166	Cml5	protein_coding	wake	common	0.264554	5.63e-19	8.37e-19	1.62912	1.66329	1.51027	1.39305	1.54449	2.06867	1.75093	2.03118	1.70592	1.16514
ENSMUSG00000025006	20411	sorbin and SH3 domain containing 1 [Source:MGI Symbol;Acc:MGI:700014]	chr19:40369339-40588469	Sorbs1	protein_coding	wake	common	0.264554	1.19e-10	2.6e-05	0.417495	0.293095	0.219104	0.32832	0.560598	0.561956	0.365009	0.262891	0.341642	0.202839
ENSMUSG00000037996	76376	solute carrier family 24 (sodium/potassium/calcium exchanger), member 2 [Source:MGI Symbol;Acc:MGI:1923626]	chr4:86628828-86876581	Slc24a2	protein_coding	sleep	Yspec	0.264554	9.67e-05	0.288991	-0.283796	-0.152151	-0.263399	-0.641402	-0.0810938	-0.14929	-0.0861666	-0.113689	-0.240206	-0.168542
ENSMUSG00000064267	74096	hydrogen voltage-gated channel 1 [Source:MGI Symbol;Acc:MGI:1921346]	chr5:122656613-122692506	Hvcn1	protein_coding	sleep	Ospec	0.264554	0.815346	0.000154509	-0.164824	-0.552421	-0.190868	-0.168676	-0.180749	-0.119001	-0.145565	-1.22634	-0.250925	-0.586851
ENSMUSG00000040410	269514	F-box and leucine-rich repeat protein 4 [Source:MGI Symbol;Acc:MGI:2140367]	chr4:22284490-22361438	Fbxl4	protein_coding	sleep	common	0.264554	6.54e-26	1.08e-19	-0.76004	-0.594867	-0.817584	-0.906844	-0.655133	-0.660601	-0.815575	-0.587551	-0.515183	-0.46116
ENSMUSG00000028295	66291	small integral membrane protein 8 [Source:MGI Symbol;Acc:MGI:1913541]	chr4:34715713-34725872	1810030N24Rik	protein_coding	sleep	common	0.264554	1.86e-06	0.00596412	-0.461956	-0.250997	-0.432848	-0.654306	-0.281322	-0.479347	-0.55886	-0.208093	-0.21394	-0.0230939
ENSMUSG00000048285	319710	FERM domain containing 6 [Source:MGI Symbol;Acc:MGI:2442579]	chr12:71926301-72003419	Frmd6	protein_coding	wake	common	0.266287	4.27e-09	9.63e-16	0.318515	0.442335	0.335107	0.232833	0.397776	0.308343	0.554518	0.448453	0.56208	0.204291
ENSMUSG00000021665	15212	hexosaminidase B [Source:MGI Symbol;Acc:MGI:96074]	chr13:97946087-97968512	Hexb	protein_coding	sleep	common	0.266287	1.99e-06	8.23e-07	-0.277678	-0.239889	-0.235571	-0.280504	-0.297975	-0.29666	-0.420009	-0.359891	-0.191071	0.0114138
ENSMUSG00000056258	110862	potassium voltage-gated channel, subfamily Q, member 3 [Source:MGI Symbol;Acc:MGI:1336181]	chr15:65826533-66117986	Kcnq3	protein_coding	sleep	common	0.266287	0.000138848	0.002158	-0.212714	-0.20065	-0.206929	-0.620752	-0.0375267	0.014351	0.125754	-0.404722	-0.273704	-0.24993
ENSMUSG00000029174	57915	TBC1 domain family, member 1 [Source:MGI Symbol;Acc:MGI:1889508]	chr5:64550490-64742925	Tbc1d1	protein_coding	wake	Yspec	0.266547	2.21e-07	0.0847771	0.222214	0.0864163	0.31491	0.1716	0.202753	0.199594	0.158631	0.124009	0.0535755	0.00945057
ENSMUSG00000090616	NA	NA	chr14:16269937-16285137	Gm17628	NA	sleep	Yspec	0.266547	0.0018062	0.688809	-0.397542	0.0857672	-1.2953	-0.923284	0.0957888	0.532631	-0.344085	0.339487	0.00818318	0.339484
ENSMUSG00000031119	14735	glypican 4 [Source:MGI Symbol;Acc:MGI:104902]	chrX:49405998-49518629	Gpc4	protein_coding	sleep	common	0.266547	9.92e-08	8.38e-10	-0.324162	-0.447516	-0.051209	-0.354879	-0.516925	-0.373635	-0.502103	-0.38345	-0.427711	-0.4768
ENSMUSG00000029009	17769	5,10-methylenetetrahydrofolate reductase [Source:MGI Symbol;Acc:MGI:106639]	chr4:147412986-147433860	Mthfr	protein_coding	wake	Yspec	0.26655	0.00249586	0.133727	0.310103	0.0564522	0.383084	0.646613	0.0922793	0.118435	0.440834	-0.0229682	0.0557638	-0.247821
ENSMUSG00000031309	110651	ribosomal protein S6 kinase polypeptide 3 [Source:MGI Symbol;Acc:MGI:104557]	chrX:155648039-155806376	Rps6ka3	protein_coding	wake	Ospec	0.26655	0.0122223	0.0034909	0.102674	0.30067	0.00324687	-0.256785	0.273972	0.390261	0.188844	0.32152	0.298043	0.394274
ENSMUSG00000016346	16536	potassium voltage-gated channel, subfamily Q, member 2 [Source:MGI Symbol;Acc:MGI:1309503]	chr2:180810084-180870196	Kcnq2	protein_coding	wake	common	0.26655	4e-12	4.82e-09	0.271516	0.243943	0.109815	0.236756	0.334641	0.404849	0.287865	0.205365	0.278584	0.203959
ENSMUSG00000028744	212555	PQ loop repeat containing 2 [Source:MGI Symbol;Acc:MGI:2384837]	chr4:138849744-138866823	Pqlc2	protein_coding	wake	common	0.26655	3.1e-08	0.000744025	0.512074	0.299733	0.667852	0.826153	0.234936	0.319353	0.638417	0.238795	0.320457	0.00126139
ENSMUSG00000031803	72297	UDP-GlcNAc:betaGal beta-1,3-N-acetylglucosaminyltransferase 3 [Source:MGI Symbol;Acc:MGI:2152535]	chr8:74214455-74225888	B3gnt3	protein_coding	wake	common	0.26655	0.00207881	0.000935455	0.557987	0.503465	0.513095	0.757421	0.234734	0.726697	0.178042	0.649518	1.13222	0.0540771
ENSMUSG00000044252	64291	oxysterol binding protein-like 1A [Source:MGI Symbol;Acc:MGI:1927551]	chr18:12913623-13100550	Osbpl1a	protein_coding	sleep	Yspec	0.26655	4.6e-10	0.000533821	-0.284475	-0.166822	-0.177381	-0.343405	-0.308829	-0.308283	-0.18655	-0.0734182	-0.205455	-0.201865
ENSMUSG00000049744	76117	Rho GTPase activating protein 15 [Source:MGI Symbol;Acc:MGI:1923367]	chr2:43604144-44251673	Arhgap15	protein_coding	sleep	Yspec	0.26655	5.35e-08	0.0232875	-0.503637	-0.233923	-0.474484	-0.708656	-0.494059	-0.337349	-0.407591	-0.207254	-0.243298	-0.0775463
ENSMUSG00000092192	67685	dyslexia susceptibility 1 candidate 1 [Source:MGI Symbol;Acc:MGI:1914935]	chr9:72806392-72821071	AC158997.1	protein_coding	sleep	Yspec	0.26655	0.000203895	0.231893	-0.530596	-0.270188	-0.410828	0.0527247	-0.669458	-1.09482	-0.332884	-0.207842	-0.50875	-0.0312766
ENSMUSG00000025946	213527	parathyroid hormone 2 receptor [Source:MGI Symbol;Acc:MGI:2180917]	chr1:65328430-65436018	Pth2r	protein_coding	sleep	Ospec	0.26655	0.055626	0.00020237	-0.510464	-0.711009	-0.492216	-0.383999	-0.451062	-0.71458	-0.241309	-0.605306	-1.83954	-0.157887
ENSMUSG00000016493	17221	CD46 antigen, complement regulatory protein [Source:MGI Symbol;Acc:MGI:1203290]	chr1:196867279-196918642	Cd46	protein_coding	sleep	common	0.26655	4.4e-11	1.84e-05	-0.73688	-0.519084	-1.0334	-1.08199	-0.512253	-0.319877	-0.560596	-0.470133	-0.58868	-0.456928
ENSMUSG00000029004	69188	lysine (K)-specific methyltransferase 2E [Source:MGI Symbol;Acc:MGI:1924825]	chr5:22940059-23010253	Mll5	protein_coding	sleep	Yspec	0.267061	4.33e-05	0.0890095	-0.209992	-0.149556	-0.205183	-0.519289	-0.0934035	-0.0220929	-0.0752996	-0.142726	-0.231365	-0.148835
ENSMUSG00000053164	338346	G protein-coupled receptor 21 [Source:MGI Symbol;Acc:MGI:2441890]	chr2:37371652-37376323	Gpr21	protein_coding	sleep	common	0.267061	1.99e-09	4.17e-06	-0.491688	-0.425689	-0.697144	-0.893073	-0.183551	-0.192983	-0.641464	-0.386834	-0.56638	-0.10808
ENSMUSG00000040565	107182	B-TFIID TATA-box binding protein associated factor 1 [Source:MGI Symbol;Acc:MGI:2147538]	chr19:37000369-37088747	Btaf1	protein_coding	wake	common	0.270219	0.000296061	1.89e-07	0.245876	0.447751	0.175499	-0.0900863	0.457771	0.440319	0.548307	0.305159	0.601714	0.335823
ENSMUSG00000021037	217737	AHA1, activator of heat shock protein ATPase 1 [Source:MGI Symbol;Acc:MGI:2387603]	chr12:88607496-88615147	Ahsa1	protein_coding	wake	common	0.27158	1.06e-14	1.38e-08	0.317596	0.236222	0.168899	0.41453	0.324189	0.362766	0.26102	0.231061	0.256855	0.195954
ENSMUSG00000002346	73095	solute carrier family 25, member 42 [Source:MGI Symbol;Acc:MGI:1920345]	chr8:72708039-72736404	Slc25a42	protein_coding	wake	common	0.27158	1.3e-06	0.00315407	0.440149	0.229735	0.455397	0.654398	0.356964	0.293836	0.567437	0.156165	0.243461	-0.0481251
ENSMUSG00000004360	212448	RIKEN cDNA 9330159F19 gene [Source:MGI Symbol;Acc:MGI:3036239]	chr10:28931249-28950785	9330159F19Rik	protein_coding	wake	common	0.27158	0.00119626	2.71e-07	0.224216	0.408693	0.0317143	0.0881787	0.389449	0.387521	0.299468	0.5332	0.404448	0.397657
ENSMUSG00000086454	NA	pluripotency associated transcript 14 [Source:MGI Symbol;Acc:MGI:1922209]	chr2:104399120-104411786	4930500J02Rik	processed_transcript	sleep	Yspec	0.27158	4.21e-05	0.0227222	-0.817413	-0.579767	-0.00889882	-1.42681	-1.26381	-0.570131	-0.363148	-0.321829	-0.402234	-1.23186
ENSMUSG00000074024	NA	RIKEN cDNA 4632427E13 gene [Source:MGI Symbol;Acc:MGI:1915436]	chr7:99885968-99890178	4632427E13Rik	bidirectional_promoter_lncRNA	sleep	common	0.27158	1.95e-10	0.000660897	-0.589214	-0.443261	-1.33663	-1.13557	-0.184443	0.299793	-0.798849	-0.582959	-0.213682	-0.177556
ENSMUSG00000035168	66860	tetratricopeptide repeat, ankyrin repeat and coiled-coil containing 1 [Source:MGI Symbol;Acc:MGI:1914110]	chr2:59449899-59684406	Tanc1	protein_coding	wake	Yspec	0.272445	2.78e-08	0.059492	0.451232	0.198707	0.479619	0.456795	0.533208	0.335305	0.146312	0.182828	0.250235	0.215454
ENSMUSG00000028795	66264	coiled coil domain containing 28B [Source:MGI Symbol;Acc:MGI:1913514]	chr4:129296318-129301391	Ccdc28b	protein_coding	wake	Yspec	0.272445	2.84e-07	0.064269	0.510726	0.242486	0.697066	1.01632	0.211362	0.118152	0.548444	0.213729	0.165367	0.0424036
ENSMUSG00000078676	192160	cancer susceptibility candidate 3 [Source:MGI Symbol;Acc:MGI:2179723]	chr11:98666019-98695328	Casc3	protein_coding	wake	Yspec	0.272445	3.32e-07	0.0193207	0.201587	0.0904946	0.23377	0.316132	0.110632	0.145814	0.196499	0.103416	0.092193	-0.0301301
ENSMUSG00000019710	67707	mitochondrial ribosomal protein L24 [Source:MGI Symbol;Acc:MGI:1914957]	chr3:87723228-87727794	Mrpl24	protein_coding	wake	Yspec	0.272445	5.83e-06	0.0553106	0.21126	0.0925726	0.184056	0.378176	0.0952555	0.187554	0.218437	0.125729	0.0586425	-0.0325185
ENSMUSG00000021494	72935	DEAD (Asp-Glu-Ala-Asp) box polypeptide 41 [Source:MGI Symbol;Acc:MGI:1920185]	chr13:55631571-55638219	Ddx41	protein_coding	wake	Yspec	0.272445	0.000104088	0.10198	0.509421	0.297485	0.397522	1.02239	0.295581	0.322196	0.51687	0.0729382	0.424219	0.175914
ENSMUSG00000058979	214932	haloacid dehalogenase like hydrolase domain containing 5 [Source:MGI Symbol;Acc:MGI:2136976]	chr6:120459312-120481537	Cecr5	protein_coding	wake	Yspec	0.272445	0.000124928	0.0719501	0.3724	0.108606	0.421454	0.60633	0.17663	0.285187	0.46539	0.114385	-0.0492804	-0.0960731
ENSMUSG00000029816	93695	glycoprotein (transmembrane) nmb [Source:MGI Symbol;Acc:MGI:1934765]	chr6:48986317-49021128	Gpnmb	protein_coding	wake	Yspec	0.272445	0.000132473	0.189806	0.500549	0.0952326	0.30141	0.283442	0.686333	0.731012	-0.295009	0.119422	0.227451	0.329066
ENSMUSG00000045275	385668	Leber congenital amaurosis 5-like [Source:MGI Symbol;Acc:MGI:3041157]	chr16:96379814-96414064	Lca5l	protein_coding	sleep	Yspec	0.272445	1.73e-07	0.161699	-0.713903	-0.293725	-1.01329	-0.914386	-0.611018	-0.316912	-0.295432	-0.390523	-0.336701	-0.152243
ENSMUSG00000032827	243725	protein phosphatase 1, regulatory (inhibitor) subunit 9A [Source:MGI Symbol;Acc:MGI:2442401]	chr6:4852804-5115861	Ppp1r9a	protein_coding	sleep	Yspec	0.272445	1.07e-06	0.199453	-0.277435	-0.124613	-0.319396	-0.549084	-0.136016	-0.105243	-0.190622	-0.137451	-0.134891	-0.0354889
ENSMUSG00000016150	23963	teneurin transmembrane protein 1 [Source:MGI Symbol;Acc:MGI:1345185]	chrX:39880843-40782503	Odz1	protein_coding	sleep	Yspec	0.272445	2.38e-05	0.5056	-0.230866	-0.115112	-0.417866	-0.78145	0.0654623	0.21039	-0.119682	-0.232731	-0.160147	0.0521107
ENSMUSG00000090769	NA	NA	chr15:24911175-24957313	Gm2824	NA	sleep	Yspec	0.272445	0.000632127	0.704457	-0.235048	-0.0989493	-0.364188	-0.543549	-0.052465	0.020009	-0.0829182	-0.0585659	-0.152826	-0.101487
ENSMUSG00000066842	545370	hemicentin 1 [Source:MGI Symbol;Acc:MGI:2685047]	chr1:152409454-152840765	Hmcn1	protein_coding	sleep	common	0.272445	2.01e-08	0.00188696	-0.483396	-0.351023	-0.335595	-1.20691	-0.312167	-0.0789154	-0.0979304	-0.557987	-0.428696	-0.31948
ENSMUSG00000074259	546134	GRAM domain containing 2 [Source:MGI Symbol;Acc:MGI:3528937]	chr9:59527751-59566881	Gramd2	protein_coding	wake	Yspec	0.272703	5.85e-06	0.00503042	0.308675	0.121203	0.323098	0.430309	0.317842	0.163453	0.356781	0.249392	0.0216281	-0.142988
ENSMUSG00000086351	NA	NA	chr14:21506258-21522434	6230400D17Rik	NA	sleep	Yspec	0.272839	3.17e-05	0.0884469	-0.754955	-0.222172	-0.734436	-1.28111	-0.449329	-0.554947	-0.597	-0.53533	0.228436	0.0152059
ENSMUSG00000074733	414758	zinc finger protein 950 [Source:MGI Symbol;Acc:MGI:2652824]	chr19:61129543-61216943	5830428H23Rik	protein_coding	wake	Ospec	0.272967	0.00804591	0.00191681	0.141992	0.357412	-0.0935088	-0.17582	0.379245	0.458053	0.333205	0.337274	0.362295	0.396875
ENSMUSG00000056501	12608	CCAAT/enhancer binding protein (C/EBP), beta [Source:MGI Symbol;Acc:MGI:88373]	chr2:167514215-167516118	Cebpb	protein_coding	wake	Ospec	0.272967	0.98663	0.00426893	0.00631433	0.502122	-0.131063	0.0305272	0.0820836	0.0437098	0.570849	0.164517	1.11297	0.160157
ENSMUSG00000036913	330863	tripartite motif-containing 67 [Source:MGI Symbol;Acc:MGI:3045323]	chr8:127316719-127358813	Trim67	protein_coding	wake	common	0.272967	5.85e-08	0.00106405	0.488424	0.413305	0.0506241	0.209637	0.978491	0.714943	0.278482	0.474026	0.301928	0.598785
ENSMUSG00000041187	101540	protein kinase D2 [Source:MGI Symbol;Acc:MGI:2141917]	chr7:17428083-17456010	Prkd2	protein_coding	wake	common	0.272967	8.54e-07	0.000847262	0.638397	0.424161	0.746534	1.23304	0.320957	0.253062	0.981149	0.284315	0.403262	0.0279173
ENSMUSG00000049122	242506	FERM domain containing 3 [Source:MGI Symbol;Acc:MGI:2442466]	chr4:73659138-73848318	Frmd3	protein_coding	sleep	Yspec	0.272967	0.000824908	0.718228	-0.256875	-0.050344	-0.433892	-0.495419	-0.101399	0.00321057	-0.206938	0.0627419	-0.0151495	-0.0420307
ENSMUSG00000040701	11766	adaptor protein complex AP-1, gamma 2 subunit [Source:MGI Symbol;Acc:MGI:1328307]	chr14:55717215-55725630	Ap1g2	protein_coding	sleep	Ospec	0.273453	0.000999844	0.00128847	-0.0860824	-0.248365	0.19841	0.84298	-0.720552	-0.665168	0.557818	-0.152295	-0.359758	-1.03923
ENSMUSG00000091214	NA	NA	chr17:12511551-12520316	4732491K20Rik	NA	sleep	common	0.273826	2.66e-11	4.66e-06	-0.572177	-0.365254	-0.918517	-0.495434	-0.482672	-0.392086	-0.467029	-0.587231	-0.34074	-0.0660165
ENSMUSG00000029168	65254	dihydropyrimidinase-like 5 [Source:MGI Symbol;Acc:MGI:1929772]	chr5:31013737-31101948	Dpysl5	protein_coding	wake	Yspec	0.274136	0.00244801	0.690273	0.276576	0.0103993	0.313836	0.341918	0.227941	0.222608	0.186056	-0.0352476	-0.0532057	-0.0560055
ENSMUSG00000022185	56215	apoptotic chromatin condensation inducer 1 [Source:MGI Symbol;Acc:MGI:1891824]	chr14:55260798-55305968	Acin1	protein_coding	wake	common	0.274136	9.94e-13	7.73e-08	0.476442	0.307533	0.558345	0.668719	0.327852	0.350851	0.60231	0.382919	0.208526	0.036376
ENSMUSG00000024830	58988	ribosomal protein S6 kinase, polypeptide 2 [Source:MGI Symbol;Acc:MGI:1927343]	chr19:4156506-4163554	Rps6kb2	protein_coding	wake	Yspec	0.274173	0.00179329	0.268951	0.331382	0.00405604	0.346604	0.941497	0.0136879	0.0237381	0.431197	0.0417153	-0.193308	-0.26338
ENSMUSG00000092341	NA	metastasis associated lung adenocarcinoma transcript 1 (non-coding RNA) [Source:MGI Symbol;Acc:MGI:1919539]	chr19:5795490-5802871	Malat1	lincRNA	wake	Ospec	0.274509	0.00178425	0.00491453	0.0609159	0.286517	-0.410882	-0.0635072	0.265541	0.452512	0.0830166	0.256832	0.472428	0.33379
ENSMUSG00000038879	223473	NIPA-like domain containing 2 [Source:MGI Symbol;Acc:MGI:1924488]	chr15:34502354-34608661	Nipal2	protein_coding	sleep	Yspec	0.274509	4.63e-06	0.144874	-0.385351	-0.163877	-0.607775	-0.67461	-0.15577	-0.103247	-0.359027	-0.124018	-0.0197608	-0.152703
ENSMUSG00000089798	76421	RIKEN cDNA 1700028K03 gene [Source:MGI Symbol;Acc:MGI:1923671]	chr5:107937763-107980768	1700028K03Rik	protein_coding	sleep	Yspec	0.274509	0.00359412	0.499911	-0.435941	-0.0838658	-0.429634	-0.617388	-0.290281	-0.406461	0.190996	-0.0192067	-0.250767	-0.256485
ENSMUSG00000029998	66881	prenylcysteine oxidase 1 [Source:MGI Symbol;Acc:MGI:1914131]	chr6:86335800-86347344	Pcyox1	protein_coding	sleep	common	0.274509	6.27e-20	4.09e-15	-0.313471	-0.266961	-0.146776	-0.349235	-0.354878	-0.402994	-0.245955	-0.238936	-0.337728	-0.245224
ENSMUSG00000091272	NA	predicted gene, 17641 [Source:MGI Symbol;Acc:MGI:4937275]	chr3:68671639-68674388	Gm17641	TEC	sleep	common	0.274509	6.38e-16	5.09e-13	-1.24902	-1.1265	-1.50926	-1.67915	-0.985094	-0.822599	-1.24115	-0.826534	-1.29322	-1.14512
ENSMUSG00000064202	381218	RIKEN cDNA 4430402I18 gene [Source:MGI Symbol;Acc:MGI:1918036]	chr19:28975558-29042490	4430402I18Rik	protein_coding	sleep	common	0.274509	7.85e-09	4.24e-05	-0.523447	-0.384186	-0.327603	-0.510862	-0.763011	-0.492312	-0.594403	-0.319003	-0.267604	-0.355735
ENSMUSG00000027168	18508	paired box 6 [Source:MGI Symbol;Acc:MGI:97490]	chr2:105508853-105543517	Pax6	protein_coding	sleep	common	0.274509	5.93e-06	1.61e-06	-0.268369	-0.282169	-0.107321	-0.503143	-0.130508	-0.332504	-0.375861	-0.436576	-0.286953	-0.0292847
ENSMUSG00000073434	106618	WD repeat domain 90 [Source:MGI Symbol;Acc:MGI:1921267]	chr17:25981479-25998660	Wdr90	protein_coding	wake	Yspec	0.274833	8.86e-06	0.0270712	0.680882	0.341988	0.654896	1.15562	0.349119	0.563894	0.781495	0.247985	0.329275	0.00919829
ENSMUSG00000042514	225266	kelch-like 14 [Source:MGI Symbol;Acc:MGI:1921249]	chr18:21708678-21813419	Klhl14	protein_coding	sleep	Yspec	0.27526	1.18e-05	0.341705	-0.746684	-0.226856	-0.908616	-0.839597	-0.621139	-0.617384	-0.259714	-0.273045	-0.454732	0.0800671
ENSMUSG00000052726	240776	potassium channel, subfamily T, member 2 [Source:MGI Symbol;Acc:MGI:3036273]	chr1:142142593-142508840	Kcnt2	protein_coding	sleep	Yspec	0.27526	0.000131659	0.499829	-0.312391	-0.0996694	-0.391789	-0.61899	-0.194411	-0.0443752	-0.251169	-0.026137	-0.130134	0.00876193
ENSMUSG00000039989	12418	chromobox 4 [Source:MGI Symbol;Acc:MGI:1195985]	chr11:118938687-118947735	Cbx4	protein_coding	sleep	Ospec	0.27526	0.0302323	1.84e-05	-0.118783	-0.259958	-0.00540632	-0.266524	-0.134698	-0.0685033	-0.308522	-0.21161	-0.287908	-0.23179
ENSMUSG00000027009	16401	integrin alpha 4 [Source:MGI Symbol;Acc:MGI:96603]	chr2:79095383-79173480	Itga4	protein_coding	sleep	common	0.27526	1.9e-11	2.25e-05	-0.693651	-0.456592	-0.693666	-1.12121	-0.528577	-0.431153	-0.553476	-0.450133	-0.541171	-0.281586
ENSMUSG00000024063	77889	limb-bud and heart [Source:MGI Symbol;Acc:MGI:1925139]	chr17:73267445-73291482	Lbh	protein_coding	wake	Yspec	0.275615	1.72e-06	0.360958	0.225741	0.0760224	0.239574	0.250731	0.199337	0.213324	0.0832237	0.0574574	0.0472186	0.11619
ENSMUSG00000020912	268482	keratin 12 [Source:MGI Symbol;Acc:MGI:96687]	chr11:99276780-99283773	Krt12	protein_coding	sleep	common	0.275701	1.06e-16	3.28e-09	-0.850507	-0.589392	-0.761636	-0.680142	-0.999458	-0.960791	-0.397856	-0.73857	-0.596426	-0.624717
ENSMUSG00000026941	381352	MAM domain containing 4 [Source:MGI Symbol;Acc:MGI:2685841]	chr2:25418435-25430565	Mamdc4	protein_coding	wake	Yspec	0.276493	4.7e-06	0.151008	1.28633	0.552535	1.21785	2.18358	0.979498	0.764379	1.12165	0.313672	0.430727	0.34409
ENSMUSG00000022212	12891	copine VI [Source:MGI Symbol;Acc:MGI:1334445]	chr14:56129082-56136468	Cpne6	protein_coding	wake	Yspec	0.276493	3.51e-05	0.237496	0.453436	0.201941	0.357565	0.870518	0.255225	0.330436	0.400874	0.130121	0.193734	0.0830349
ENSMUSG00000084904	NA	predicted gene 14827 [Source:MGI Symbol;Acc:MGI:3705192]	chrX:91687871-91693266	Gm14827	lincRNA	wake	common	0.276493	6.35e-08	7.36e-11	0.543333	0.757679	0.0855975	0.467117	0.605384	1.01523	0.497056	0.902514	0.92665	0.704496
ENSMUSG00000040209	170753	zinc finger protein 704 [Source:MGI Symbol;Acc:MGI:2180715]	chr3:9426811-9610285	Zfp704	protein_coding	sleep	Yspec	0.276493	0.000152108	0.572142	-0.21092	-0.0134664	-0.330651	-0.544696	0.000567675	0.0310975	0.0533085	-0.202169	0.0734294	0.0215656
ENSMUSG00000057409	24132	zinc finger protein 53 [Source:MGI Symbol;Acc:MGI:99200]	chr17:21628020-21646829	Zfp53	protein_coding	sleep	Yspec	0.276493	0.000617162	0.250464	-0.286115	-0.178199	-0.400544	-0.757651	0.0519272	-0.0381936	-0.294067	-0.106756	-0.286688	-0.0252858
ENSMUSG00000029442	269701	WD repeat domain 66 [Source:MGI Symbol;Acc:MGI:1918495]	chr5:123701911-123777693	Wdr66	protein_coding	sleep	Yspec	0.276493	0.00867685	0.9423	-0.258352	0.0155435	-0.316531	-0.132781	-0.404996	-0.179102	0.0733555	-0.0819351	-0.00386464	0.0746184
ENSMUSG00000025909	71096	syntrophin, gamma 1 [Source:MGI Symbol;Acc:MGI:1918346]	chr1:8351356-9290159	Sntg1	protein_coding	sleep	common	0.276493	2.13e-08	0.00277889	-0.355866	-0.21427	-0.371073	-0.561334	-0.281594	-0.209465	-0.248804	-0.149276	-0.318284	-0.140718
ENSMUSG00000038070	338349	centlein, centrosomal protein [Source:MGI Symbol;Acc:MGI:2443104]	chr4:84530013-84778025	Cntln	protein_coding	sleep	common	0.277866	8.7e-09	0.00278836	-0.500254	-0.278793	-0.503542	-0.703622	-0.393498	-0.400354	-0.402433	-0.198219	-0.352759	-0.161763
ENSMUSG00000086461	NA	NA	chr1:7339287-7388082	Gm16899	NA	sleep	Yspec	0.278869	0.00731359	0.848436	-0.39198	0.109156	-0.826191	-0.457114	-0.306447	0.0218332	-0.0232409	0.132044	0.0518545	0.275965
ENSMUSG00000083282	56464	cathepsin F [Source:MGI Symbol;Acc:MGI:1861434]	chr19:4854929-4861112	Ctsf	protein_coding	sleep	Ospec	0.2789	2.71e-05	5.8e-06	-0.168804	-0.285606	0.0914584	0.0826449	-0.430055	-0.419263	-0.000855291	-0.348714	-0.299336	-0.493521
ENSMUSG00000025964	23792	a disintegrin and metallopeptidase domain 23 [Source:MGI Symbol;Acc:MGI:1345162]	chr1:63492265-63643289	Adam23	protein_coding	sleep	common	0.278926	2.88e-13	8.02e-07	-0.435549	-0.294351	-0.247595	-0.587273	-0.436483	-0.470847	-0.221173	-0.215907	-0.347632	-0.392691
ENSMUSG00000031565	14182	fibroblast growth factor receptor 1 [Source:MGI Symbol;Acc:MGI:95522]	chr8:26623926-26686386	Fgfr1	protein_coding	wake	common	0.27961	2.25e-11	0.000246025	0.591846	0.33968	0.455994	0.669164	0.638195	0.60403	0.378827	0.217061	0.396925	0.365908
ENSMUSG00000015597	57908	zinc finger protein 318 [Source:MGI Symbol;Acc:MGI:1889348]	chr17:46520480-46558069	Zfp318	protein_coding	sleep	Yspec	0.27961	2.28e-07	0.0207225	-0.241205	-0.166163	-0.471932	-0.404621	-0.0800613	-0.00820436	-0.235828	-0.132339	-0.172541	-0.123943
ENSMUSG00000079659	652925	transmembrane protein 243, mitochondrial [Source:MGI Symbol;Acc:MGI:3606159]	chr5:9100537-9119183	4930420K17Rik	protein_coding	sleep	Yspec	0.27961	0.00259142	0.344328	-0.231032	-0.0849596	-0.121557	-0.34532	-0.136949	-0.320303	-0.225018	-0.0333376	-0.115657	0.0341739
ENSMUSG00000051504	233274	sialic acid binding Ig-like lectin H [Source:MGI Symbol;Acc:MGI:2443256]	chr7:63023348-63034495	Siglech	protein_coding	sleep	common	0.27961	1.37e-07	3.37e-05	-0.337572	-0.238203	-0.276693	-0.478478	-0.289029	-0.306089	-0.450624	-0.23686	-0.269651	0.0043225
ENSMUSG00000015882	209707	ligand dependent nuclear receptor corepressor-like [Source:MGI Symbol;Acc:MGI:2651932]	chr5:46088220-46249054	Lcorl	protein_coding	sleep	common	0.27995	2.77e-10	0.000295883	-0.642577	-0.360395	-0.714804	-0.914098	-0.546683	-0.394724	-0.626838	-0.354979	-0.42323	-0.0365325
ENSMUSG00000060594	244864	layilin [Source:MGI Symbol;Acc:MGI:2685357]	chr9:50862545-50885399	Layn	protein_coding	wake	common	0.281506	7.52e-16	1.6e-07	0.77043	0.511402	0.725001	0.438141	0.78698	1.1316	0.222376	0.397025	0.690715	0.735491
ENSMUSG00000046546	224093	family with sequence similarity 43, member A [Source:MGI Symbol;Acc:MGI:2676309]	chr16:30599609-30603083	Fam43a	protein_coding	wake	common	0.281506	4.77e-07	1.2e-09	0.291438	0.378281	0.277466	0.273909	0.492338	0.122041	0.217426	0.451516	0.379145	0.465035
ENSMUSG00000014243	69747	zinc finger SWIM-type containing 7 [Source:MGI Symbol;Acc:MGI:1916997]	chr11:62080526-62095077	Zswim7	protein_coding	sleep	Yspec	0.281506	0.000103864	0.145341	-0.302237	-0.115491	-0.151805	0.021295	-0.491811	-0.586626	0.0102845	-0.153834	0.0572772	-0.37569
ENSMUSG00000086988	NA	NA	chr18:38397859-38410419	1700086O06Rik	NA	sleep	common	0.281506	3.4e-05	0.000971402	-0.548346	-0.424069	-0.240458	-0.744156	-0.725395	-0.483373	-0.847196	-0.396247	-0.315961	-0.136872
ENSMUSG00000021319	20379	secreted frizzled-related protein 4 [Source:MGI Symbol;Acc:MGI:892010]	chr13:19714773-19725063	Sfrp4	protein_coding	sleep	Yspec	0.281641	1.09e-06	0.0498903	-0.39702	-0.290167	-0.949855	-0.490923	-0.363466	0.216165	-0.386115	-0.385312	-0.129481	-0.259759
ENSMUSG00000084890	NA	RIKEN cDNA A830036E02 gene [Source:MGI Symbol;Acc:MGI:3686876]	chr11:99278070-99287011	A830036E02Rik	antisense_RNA	sleep	common	0.281641	9.28e-08	0.000104434	-0.410672	-0.28995	-0.406445	-0.449591	-0.579962	-0.206688	-0.0328596	-0.255754	-0.410606	-0.460581
ENSMUSG00000047557	17035	latexin [Source:MGI Symbol;Acc:MGI:107633]	chr3:67261720-67268048	Lxn	protein_coding	sleep	common	0.282042	2.13e-10	0.000208276	-0.254428	-0.204892	-0.0301382	-0.00785205	-0.353883	-0.62584	-0.172885	-0.0944234	-0.221821	-0.330439
ENSMUSG00000025810	18186	neuropilin 1 [Source:MGI Symbol;Acc:MGI:106206]	chr8:130882773-131029562	Nrp1	protein_coding	wake	common	0.28272	1.98e-13	3.64e-07	0.515163	0.357665	0.551532	0.382793	0.678367	0.44796	0.261924	0.427141	0.341216	0.400378
ENSMUSG00000026080	98388	carbohydrate sulfotransferase 10 [Source:MGI Symbol;Acc:MGI:2138283]	chr1:38920522-38955205	Chst10	protein_coding	wake	Yspec	0.283022	1.1e-14	1.61e-07	0.279679	0.190764	0.343449	0.383881	0.176371	0.215015	0.223741	0.199968	0.211508	0.12784
ENSMUSG00000069755	NA	zinc finger protein 125 [Source:MGI Symbol;Acc:MGI:1336211]	chr12:20905483-20906928	Zfp125	transcribed_unprocessed_pseudogene	sleep	Yspec	0.283022	0.000563451	0.709496	-0.226445	0.0744222	-0.554237	-0.825403	0.172657	0.301202	-0.0592463	-0.0720929	0.156936	0.272092
ENSMUSG00000018334	16706	kinase suppressor of ras 1 [Source:MGI Symbol;Acc:MGI:105051]	chr11:78826742-78960109	Ksr1	protein_coding	wake	Yspec	0.283024	0.00109921	0.325847	0.389636	0.0736466	0.422249	0.656579	0.355028	0.124688	0.401205	-0.0179987	0.0438653	-0.132485
ENSMUSG00000040447	216892	spinster homolog 2 [Source:MGI Symbol;Acc:MGI:2384936]	chr11:72264940-72303663	Spns2	protein_coding	wake	Yspec	0.283127	8.07e-08	0.0204789	0.52296	0.260186	0.565306	0.887419	0.370837	0.268277	0.495456	0.259387	0.22349	0.0624109
ENSMUSG00000024064	71685	UDP-N-acetyl-alpha-D-galactosamine:polypeptide N-acetylgalactosaminyltransferase 14 [Source:MGI Symbol;Acc:MGI:1918935]	chr17:73842368-74059993	Galnt14	protein_coding	wake	Yspec	0.283127	3.84e-07	0.0129205	0.302582	0.175775	0.14261	0.361426	0.307638	0.398657	0.227001	0.130603	0.269213	0.0762811
ENSMUSG00000055116	11865	aryl hydrocarbon receptor nuclear translocator-like [Source:MGI Symbol;Acc:MGI:1096381]	chr7:120350779-120457836	Arntl	protein_coding	wake	common	0.283127	6.45e-13	6.23e-14	0.320496	0.390236	0.0580913	0.28953	0.354269	0.580095	0.273351	0.42102	0.460051	0.406523
ENSMUSG00000041308	20650	syntrophin, basic 2 [Source:MGI Symbol;Acc:MGI:101771]	chr8:109459450-109538292	Sntb2	protein_coding	wake	common	0.283127	6.44e-08	3.01e-09	0.438046	0.461376	0.42732	0.248723	0.527581	0.548561	0.792409	0.444656	0.36604	0.242397
ENSMUSG00000041040	72750	family with sequence similarity 117, member B [Source:MGI Symbol;Acc:MGI:1920000]	chr1:59969650-60042390	Fam117b	protein_coding	sleep	Yspec	0.283127	0.000744319	0.109353	-0.210487	-0.0819631	-0.242723	-0.38917	-0.0870139	-0.123039	-0.280088	-0.00637782	-0.107204	0.0658181
ENSMUSG00000069833	66395	AHNAK nucleoprotein (desmoyokin) [Source:MGI Symbol;Acc:MGI:1316648]	chr19:9063550-9151609	Ahnak	protein_coding	wake	Ospec	0.283924	0.0250003	0.0065196	0.174617	0.236841	0.217054	-0.111044	0.351848	0.240609	0.455491	0.298948	0.0210769	0.171848
ENSMUSG00000031618	110784	nuclear receptor subfamily 3, group C, member 2 [Source:MGI Symbol;Acc:MGI:99459]	chr8:79423141-79769111	Nr3c2	protein_coding	sleep	Ospec	0.28459	0.0335665	0.000710589	-0.196305	-0.314104	-0.121095	-0.0928603	-0.128037	-0.443228	-0.380423	-0.474077	-0.289986	-0.111929
ENSMUSG00000032231	12306	annexin A2 [Source:MGI Symbol;Acc:MGI:88246]	chr9:69301227-69339802	Anxa2	protein_coding	wake	Yspec	0.284606	8.81e-07	0.150257	0.599725	0.246556	0.556327	0.786643	0.639248	0.416684	0.283319	0.128422	0.394475	0.180008
ENSMUSG00000032633	216805	folliculin [Source:MGI Symbol;Acc:MGI:2442184]	chr11:59604710-59623718	Flcn	protein_coding	wake	Yspec	0.284606	2.71e-05	0.0194765	0.314903	0.165106	0.398726	0.646062	0.0679406	0.146884	0.486969	0.102515	0.101447	-0.0305087
ENSMUSG00000039114	68404	neuritin 1 [Source:MGI Symbol;Acc:MGI:1915654]	chr13:36817294-36826546	Nrn1	protein_coding	wake	common	0.284606	7.18e-11	5.99e-16	0.252123	0.364497	0.00301088	0.0872621	0.378269	0.53995	-0.0249378	0.381945	0.503335	0.597646
ENSMUSG00000036030	235472	protogenin [Source:MGI Symbol;Acc:MGI:2444710]	chr9:72654881-72765298	Prtg	protein_coding	sleep	common	0.284606	1.51e-11	9.53e-05	-0.783865	-0.439065	-0.637742	-0.929991	-0.828595	-0.739132	-0.395897	-0.416167	-0.572652	-0.371543
ENSMUSG00000026880	13830	stomatin [Source:MGI Symbol;Acc:MGI:95403]	chr2:35169306-35192729	Stom	protein_coding	sleep	Ospec	0.285983	0.01622	0.00207278	-0.128932	-0.208348	-0.0130955	0.00800854	-0.21149	-0.299153	-0.252074	-0.284371	-0.14214	-0.154807
ENSMUSG00000036698	239528	argonaute RISC catalytic subunit 2 [Source:MGI Symbol;Acc:MGI:2446632]	chr15:72931855-73015577	Eif2c2	protein_coding	wake	common	0.287572	1e-06	0.000395767	0.30607	0.242093	0.29361	0.0134527	0.457603	0.459614	0.472605	0.146756	0.212277	0.136734
ENSMUSG00000030922	73919	LYR motif containing 1 [Source:MGI Symbol;Acc:MGI:1921169]	chr7:127039175-127060470	Lyrm1	protein_coding	sleep	Yspec	0.287572	0.000100022	0.410195	-0.222517	-0.0573347	-0.197338	-0.363108	-0.150462	-0.179159	-0.168212	-0.0783203	-0.014235	0.0314287
ENSMUSG00000020173	12808	cordon-bleu WH2 repeat [Source:MGI Symbol;Acc:MGI:105056]	chr11:12136411-12365163	Cobl	protein_coding	wake	Ospec	0.288	0.111061	0.000175059	0.0894619	0.2117	0.0484353	-0.017367	0.116213	0.210566	0.112416	0.293803	0.279267	0.161315
ENSMUSG00000038128	12326	calcium/calmodulin-dependent protein kinase IV [Source:MGI Symbol;Acc:MGI:88258]	chr18:33098495-33355621	Camk4	protein_coding	sleep	Yspec	0.288	4.46e-06	0.254825	-0.360275	-0.168519	-0.368785	-0.72683	-0.186269	-0.159217	-0.224914	-0.16645	-0.188849	-0.0938633
ENSMUSG00000057497	66488	family with sequence similarity 136, member A [Source:MGI Symbol;Acc:MGI:1913738]	chr6:86315477-86320251	Fam136a	protein_coding	sleep	Yspec	0.288	3.1e-05	0.00359041	-0.321318	-0.13695	-0.432717	-0.445802	-0.17841	-0.228342	-0.510471	-0.104947	-0.0594793	0.127099
ENSMUSG00000056296	72003	synaptoporin [Source:MGI Symbol;Acc:MGI:1919253]	chr14:14117094-14448173	Synpr	protein_coding	sleep	Yspec	0.288	0.000837917	0.0877039	-0.278832	-0.0759022	-0.302654	-0.346416	-0.237784	-0.228472	-0.331501	-0.0834803	-0.0405568	0.151929
ENSMUSG00000021091	20716	serine (or cysteine) peptidase inhibitor, clade A, member 3N [Source:MGI Symbol;Acc:MGI:105045]	chr12:105644739-105652739	Serpina3n	protein_coding	wake	Yspec	0.288352	0.00349771	0.769574	0.488935	0.0845268	0.42689	0.863668	0.401245	0.263937	-0.0420069	-0.0368904	0.327681	0.0893234
ENSMUSG00000045968	240817	transmembrane epididymal family member 2 [Source:MGI Symbol;Acc:MGI:1923273]	chr1:155696472-155747538	5830403L16Rik	protein_coding	wake	common	0.288352	0.00332881	0.00451477	0.356722	0.364819	-0.0342868	0.318494	0.512937	0.629745	0.412326	0.544094	0.570379	-0.0675227
ENSMUSG00000021391	66336	centromere protein P [Source:MGI Symbol;Acc:MGI:1913586]	chr13:49559196-49748324	Cenpp	protein_coding	sleep	Yspec	0.288352	0.000219268	0.191638	-0.728312	-0.389503	-0.881289	-0.480421	-0.0430908	-1.50845	-0.769083	-0.397758	-0.322077	-0.0690954
ENSMUSG00000031343	14396	gamma-aminobutyric acid (GABA) A receptor, subunit alpha 3 [Source:MGI Symbol;Acc:MGI:95615]	chrX:69677820-69902387	Gabra3	protein_coding	sleep	Yspec	0.288352	0.00122639	0.467421	-0.235501	-0.0395859	-0.308834	-0.417721	-0.166707	-0.0487411	-0.218315	0.0451208	-0.0589492	0.0738003
ENSMUSG00000032750	210710	growth factor receptor bound protein 2-associated protein 3 [Source:MGI Symbol;Acc:MGI:2387324]	chrX:72211982-72330997	Gab3	protein_coding	sleep	Ospec	0.288352	0.0309344	0.00399488	-0.306935	-0.34613	-0.621564	-0.299525	-0.197329	-0.109322	0.00886879	-0.249007	-0.7258	-0.418583
ENSMUSG00000044022	93892	protocadherin beta 21 [Source:MGI Symbol;Acc:MGI:2136759]	chr18:37673106-37678167	Pcdhb21	protein_coding	sleep	Yspec	0.28913	4.17e-06	0.0776074	-0.424143	-0.285112	-0.504223	-0.97475	-0.199107	-0.0184938	-0.237472	-0.321158	-0.31423	-0.267586
ENSMUSG00000033624	319518	pyruvate dehydrogenase phosphatase regulatory subunit [Source:MGI Symbol;Acc:MGI:2442188]	chr8:113618330-113661174	Pdpr	protein_coding	sleep	Yspec	0.289724	2.55e-08	0.000566512	-0.23506	-0.190753	-0.332848	-0.456406	-0.0406238	-0.110363	-0.156341	-0.231437	-0.185604	-0.189631
ENSMUSG00000008658	268859	RNA binding protein, fox-1 homolog (C. elegans) 1 [Source:MGI Symbol;Acc:MGI:1926224]	chr16:6809115-7412772	Rbfox1	protein_coding	sleep	Yspec	0.289724	3.92e-05	0.210736	-0.240163	-0.100726	-0.183832	-0.347938	-0.199399	-0.229482	-0.172014	-0.00159314	-0.120626	-0.10867
ENSMUSG00000047496	320311	ring finger protein 152 [Source:MGI Symbol;Acc:MGI:2443787]	chr1:107173294-107253487	Rnf152	protein_coding	sleep	Yspec	0.289724	0.00518525	0.3822	-0.22195	-0.155864	-0.24263	-0.626667	0.0942734	-0.112778	-0.0664093	-0.101018	-0.31318	-0.142849
ENSMUSG00000016386	77015	metallophosphoesterase domain containing 2 [Source:MGI Symbol;Acc:MGI:1924265]	chr2:106533226-106708713	Mpped2	protein_coding	sleep	Yspec	0.289844	4.74e-05	0.0129308	-0.224675	-0.0850002	-0.275584	-0.347386	-0.171691	-0.104039	-0.329526	-0.0662949	-0.0375308	0.0933513
ENSMUSG00000045733	212518	shadow of prion protein [Source:MGI Symbol;Acc:MGI:3582583]	chr7:147336327-147340976	Sprn	protein_coding	sleep	common	0.290292	1.85e-19	3.85e-13	-0.342104	-0.258507	-0.290631	-0.335792	-0.382603	-0.359389	-0.328224	-0.261627	-0.235737	-0.208439
ENSMUSG00000023959	224796	chloride intracellular channel 5 [Source:MGI Symbol;Acc:MGI:1917912]	chr17:44325321-44417317	Clic5	protein_coding	wake	Yspec	0.290734	0.00148925	0.115689	0.234294	0.106898	0.145105	0.0429415	0.490672	0.258459	-0.0217064	0.0983318	0.00727246	0.343695
ENSMUSG00000070044	212326	family with sequence similarity 149, member A [Source:MGI Symbol;Acc:MGI:2387177]	chr8:46421871-46467845	Fam149a	protein_coding	wake	Ospec	0.290734	0.000171083	7.76e-11	0.149169	0.285927	-0.0253915	0.037831	0.240975	0.343261	-0.0696602	0.258153	0.457011	0.498204
ENSMUSG00000055172	50909	complement component 1, r subcomponent A [Source:MGI Symbol;Acc:MGI:1355313]	chr6:124462223-124473658	C1ra	protein_coding	sleep	Yspec	0.290734	0.0032395	0.759562	-0.371714	-0.112481	-0.79129	0.00424825	-0.129273	-0.570541	-0.122129	-0.116657	-0.233681	0.0225423
ENSMUSG00000041444	330914	Rho GTPase activating protein 32 [Source:MGI Symbol;Acc:MGI:2450166]	chr9:31923521-32076231	Arhgap32	protein_coding	sleep	common	0.290734	2.72e-13	2.03e-06	-0.368031	-0.253083	-0.335078	-0.594779	-0.345077	-0.197192	-0.189424	-0.306497	-0.266222	-0.250189
ENSMUSG00000042743	218544	small glutamine-rich tetratricopeptide repeat (TPR)-containing, beta [Source:MGI Symbol;Acc:MGI:2444615]	chr13:104899621-104932015	Sgtb	protein_coding	sleep	common	0.290734	3.06e-11	9.24e-05	-0.346565	-0.218554	-0.208177	-0.46108	-0.360028	-0.356974	-0.241953	-0.181024	-0.254648	-0.196592
ENSMUSG00000026447	240752	phosphatidylinositol-4-phosphate 3-kinase catalytic subunit type 2 beta [Source:MGI Symbol;Acc:MGI:2685045]	chr1:134942044-135005464	Pik3c2b	protein_coding	wake	common	0.291006	7.75e-07	0.00393175	0.479999	0.2431	0.518521	0.634639	0.388838	0.377998	0.577068	0.17551	0.207153	0.0126687
ENSMUSG00000020949	30795	FK506 binding protein 3 [Source:MGI Symbol;Acc:MGI:1353460]	chr12:66163223-66175131	Fkbp3	protein_coding	sleep	Yspec	0.291006	0.000697055	0.356662	-0.286589	-0.0791171	-0.314609	-0.462047	-0.204156	-0.165544	-0.273669	0.0295217	-0.099986	0.0276651
ENSMUSG00000038685	269400	regulator of telomere elongation helicase 1 [Source:MGI Symbol;Acc:MGI:2139369]	chr2:181054244-181091521	Rtel1	protein_coding	sleep	Ospec	0.291006	0.0327393	7.04e-05	-0.168845	-0.361189	-0.288835	0.0972762	-0.287228	-0.196591	-0.216557	-0.393654	-0.3777	-0.456846
ENSMUSG00000029055	269615	phospholipase C, eta 2 [Source:MGI Symbol;Acc:MGI:2443078]	chr4:154357025-154417463	Plch2	protein_coding	wake	Yspec	0.292266	0.000368756	0.160946	0.440615	0.17738	0.42201	0.783736	0.246697	0.310016	0.496504	0.049347	0.207939	-0.0442712
ENSMUSG00000056919	382090	centrosomal protein 162 [Source:MGI Symbol;Acc:MGI:1925343]	chr9:87084208-87150571	4922501C03Rik	protein_coding	wake	Ospec	0.292266	0.0173526	0.00833038	0.151124	0.20195	0.0789458	-0.0422628	0.28326	0.284553	0.363935	0.231471	0.136131	0.0762609
ENSMUSG00000033773	231571	RNA polymerase II associated protein 2 [Source:MGI Symbol;Acc:MGI:2141142]	chr5:108026192-108091057	Rpap2	protein_coding	sleep	Yspec	0.292266	3.71e-09	0.000684046	-0.292514	-0.184302	-0.17276	-0.356984	-0.33643	-0.303883	-0.27823	-0.163554	-0.146832	-0.148593
ENSMUSG00000035397	118445	Kruppel-like factor 16 [Source:MGI Symbol;Acc:MGI:2153049]	chr10:80029674-80040241	Klf16	protein_coding	sleep	Yspec	0.292266	2.09e-06	0.0142275	-0.233698	-0.212171	0.156618	-0.0770098	-0.483078	-0.531323	-0.0761024	-0.28252	-0.153163	-0.336899
ENSMUSG00000060487	320825	sterile alpha motif domain containing 5 [Source:MGI Symbol;Acc:MGI:2444815]	chr10:9346857-9395206	Samd5	protein_coding	sleep	Yspec	0.292266	4e-06	0.138927	-0.320803	-0.196835	-0.30877	-0.782383	-0.184676	-0.00738312	-0.179436	-0.231078	-0.249511	-0.127313
ENSMUSG00000038352	217151	ADP-ribosylation factor-like 5C [Source:MGI Symbol;Acc:MGI:3028577]	chr11:97850692-97857695	Arl5c	protein_coding	sleep	common	0.292266	0.00161987	0.00201085	-0.518048	-0.536766	-0.848281	-0.233216	-0.799303	-0.191392	-0.502443	-0.630797	-0.0946547	-0.91917
ENSMUSG00000021133	217684	sushi domain containing 6 [Source:MGI Symbol;Acc:MGI:2444661]	chr12:81891346-81982019	4933426M11Rik	protein_coding	wake	Yspec	0.292753	1.5e-11	7.92e-05	0.279617	0.173233	0.322655	0.387866	0.246666	0.161281	0.2407	0.139907	0.160346	0.151979
ENSMUSG00000040724	16490	potassium voltage-gated channel, shaker-related subfamily, member 2 [Source:MGI Symbol;Acc:MGI:96659]	chr3:106904285-106909997	Kcna2	protein_coding	sleep	Yspec	0.293051	0.00215689	0.0408444	-0.212292	-0.186161	-0.163653	-0.689924	-0.00503885	0.00944992	0.167864	-0.309725	-0.345373	-0.25741
ENSMUSG00000036353	70839	purinergic receptor P2Y, G-protein coupled 12 [Source:MGI Symbol;Acc:MGI:1918089]	chr3:59019993-59066953	P2ry12	protein_coding	sleep	common	0.293083	1.55e-08	2.28e-05	-0.421259	-0.292753	-0.30627	-0.492119	-0.487764	-0.398885	-0.503652	-0.293385	-0.333631	-0.0403442
ENSMUSG00000070867	666048	TraB domain containing 2B [Source:MGI Symbol;Acc:MGI:3650152]	chr4:114079129-114287903	Gm12824	protein_coding	wake	common	0.293514	0.000136452	2.14e-07	0.335616	0.348021	0.23353	0.397087	0.406148	0.305698	0.465458	0.703384	0.269794	-0.0465532
ENSMUSG00000070476	71532	family with sequence similarity 217, member B [Source:MGI Symbol;Acc:MGI:1918782]	chr2:178149029-178159333	9030418K01Rik	protein_coding	sleep	Yspec	0.293514	8.26e-10	0.000277801	-0.283977	-0.17191	-0.230107	-0.348346	-0.304417	-0.253038	-0.255747	-0.0958271	-0.198366	-0.137699
ENSMUSG00000028174	19892	retinal pigment epithelium 65 [Source:MGI Symbol;Acc:MGI:98001]	chr3:159261997-159287963	Rpe65	protein_coding	sleep	Yspec	0.293514	2.52e-06	0.0257228	-0.810455	-0.194719	0.198855	-0.298808	-1.47751	-1.66436	0.284098	0.380183	-0.707913	-0.735244
ENSMUSG00000037313	21335	transforming, acidic coiled-coil containing protein 3 [Source:MGI Symbol;Acc:MGI:1341163]	chr5:34000577-34021844	Tacc3	protein_coding	sleep	common	0.293514	2.93e-17	5.56e-15	-0.636112	-0.609514	-0.362715	-0.419894	-0.800992	-0.960847	-0.64898	-0.5417	-0.477847	-0.769529
ENSMUSG00000059814	NA	NA	chr10:14464884-14467390	Gm8355	NA	wake	Yspec	0.293672	0.000777379	0.510915	0.8162	0.264298	0.409652	1.21007	0.488781	1.1563	0.604894	0.337787	0.298119	-0.183608
ENSMUSG00000039886	215210	transmembrane protein 120A [Source:MGI Symbol;Acc:MGI:2686991]	chr5:136211155-136220341	Tmem120a	protein_coding	wake	Yspec	0.29463	3.28e-05	0.0105821	0.443185	0.288028	0.497674	0.685648	0.142281	0.447138	0.576097	0.116702	0.392073	0.0672409
ENSMUSG00000022469	223864	Rap guanine nucleotide exchange factor (GEF) 3 [Source:MGI Symbol;Acc:MGI:2441741]	chr15:97575184-97598603	Rapgef3	protein_coding	wake	Yspec	0.294938	0.00243434	0.0397802	0.483082	0.175051	0.472211	0.906962	0.405627	0.147528	0.822057	0.0939559	0.00402744	-0.219838
ENSMUSG00000053684	270802	cDNA sequence BC048403 [Source:MGI Symbol;Acc:MGI:2670984]	chr10:121176793-121190134	BC048403	protein_coding	sleep	Yspec	0.295348	5.5e-05	0.0212649	-0.206258	-0.130928	-0.136428	-0.379156	-0.110833	-0.198615	-0.248722	-0.0496259	-0.0387011	-0.186664
ENSMUSG00000056598	74665	dynein regulatory complex subunit 3 [Source:MGI Symbol;Acc:MGI:1921915]	chr11:60166627-60208043	Lrrc48	protein_coding	sleep	Yspec	0.295348	0.00549361	0.142853	-0.204862	-0.0477237	-0.103145	-0.0553533	-0.296164	-0.364785	0.229839	-0.221971	-0.104106	-0.0946562
ENSMUSG00000038745	101613	NLR family, pyrin domain containing 6 [Source:MGI Symbol;Acc:MGI:2141990]	chr7:148106601-148114639	Nlrp6	protein_coding	wake	Yspec	0.295578	0.000133107	0.137162	0.917572	0.315362	0.717217	1.65275	0.706833	0.59349	0.66668	0.593524	0.440813	-0.439568
ENSMUSG00000020638	22169	cytidine monophosphate (UMP-CMP) kinase 2, mitochondrial [Source:MGI Symbol;Acc:MGI:99830]	chr12:27153869-27164900	Cmpk2	protein_coding	sleep	Yspec	0.295578	1.88e-07	0.000377981	-0.260505	-0.165746	-0.209541	-0.286511	-0.23661	-0.309359	-0.342183	-0.115896	-0.0747646	-0.13014
ENSMUSG00000033847	232889	phospholipase A2, group IVC (cytosolic, calcium-independent) [Source:MGI Symbol;Acc:MGI:1196403]	chr7:13909804-13946221	Pla2g4c	protein_coding	wake	common	0.296301	0.00127637	7.56e-06	0.742774	1.11058	0.0632523	0.451066	1.29079	1.16599	1.27353	1.32947	1.10196	0.73736
ENSMUSG00000032410	24127	5'-3' exoribonuclease 1 [Source:MGI Symbol;Acc:MGI:891964]	chr9:95854979-95953646	Xrn1	protein_coding	sleep	common	0.296301	7.3e-06	0.00615255	-0.325493	-0.258638	-0.300987	-0.801808	-0.0788646	-0.120312	-0.0274299	-0.386508	-0.364287	-0.256328
ENSMUSG00000028944	108099	protein kinase, AMP-activated, gamma 2 non-catalytic subunit [Source:MGI Symbol;Acc:MGI:1336153]	chr5:24368362-24606660	Prkag2	protein_coding	wake	Yspec	0.29675	6.66e-09	6.16e-05	0.207148	0.118622	0.17222	0.220716	0.221896	0.213761	-0.0415884	0.191526	0.182565	0.141985
ENSMUSG00000038058	107607	nucleotide-binding oligomerization domain containing 1 [Source:MGI Symbol;Acc:MGI:1341839]	chr6:54873736-54922806	Nod1	protein_coding	wake	Yspec	0.29675	0.00155351	0.966729	0.472877	0.0535317	0.470525	0.892022	0.204418	0.324544	0.145937	0.0124058	-0.0398039	0.0955879
ENSMUSG00000020422	319939	tensin 3 [Source:MGI Symbol;Acc:MGI:2443012]	chr11:8331455-8564738	Tns3	protein_coding	wake	common	0.29675	3.01e-08	0.00241543	0.369511	0.210778	0.401528	0.422475	0.386609	0.267432	0.171442	0.0751336	0.29983	0.296707
ENSMUSG00000032311	83961	neuregulin 4 [Source:MGI Symbol;Acc:MGI:1933833]	chr9:55067829-55174851	Nrg4	protein_coding	sleep	Yspec	0.29675	0.00113248	0.391363	-0.779985	-0.197401	-0.824109	-0.448472	-0.813197	-1.03416	-0.738095	-0.275774	0.193394	0.0308716
ENSMUSG00000026712	17533	mannose receptor, C type 1 [Source:MGI Symbol;Acc:MGI:97142]	chr2:14150841-14253884	Mrc1	protein_coding	sleep	Ospec	0.29675	0.115353	2.42e-05	-0.266836	-0.728439	-0.463622	-0.448108	-0.072383	-0.0832302	-1.21428	-0.592276	-0.742937	-0.364265
ENSMUSG00000009551	70730	RIKEN cDNA 6330409D20 gene [Source:MGI Symbol;Acc:MGI:1917980]	chr2:32587940-32596736	6330409D20Rik	protein_coding	sleep	common	0.29675	1.32e-10	0.000103819	-0.788352	-0.478781	-0.693473	-0.824552	-0.962495	-0.672887	-0.469236	-0.59918	-0.253793	-0.592915
ENSMUSG00000024186	50782	regulator of G-protein signaling 11 [Source:MGI Symbol;Acc:MGI:1354739]	chr17:26339696-26348469	Rgs11	protein_coding	sleep	common	0.29675	0.000130204	2.67e-06	-0.247585	-0.451045	-0.00475633	0.245823	-0.622888	-0.608519	0.0294852	-0.442063	-0.573008	-0.818594
ENSMUSG00000025221	80906	Kv channel-interacting protein 2 [Source:MGI Symbol;Acc:MGI:2135916]	chr19:45866129-45890751	Kcnip2	protein_coding	wake	Yspec	0.297757	1.79e-06	0.10009	0.205295	0.117242	0.347013	0.586054	-0.0301426	-0.081742	0.278285	0.155498	0.082229	-0.0470435
ENSMUSG00000027188	210622	peptidase domain containing associated with muscle regeneration 1 [Source:MGI Symbol;Acc:MGI:2445082]	chr2:102389969-102483398	Pamr1	protein_coding	sleep	common	0.297757	7.66e-21	8.73e-13	-0.510746	-0.361001	-0.285881	-0.464038	-0.597042	-0.696022	-0.214963	-0.282115	-0.491192	-0.455734
ENSMUSG00000033644	57746	piwi-like RNA-mediated gene silencing 2 [Source:MGI Symbol;Acc:MGI:1930036]	chr14:70772087-70829101	Piwil2	protein_coding	wake	common	0.299187	1.05e-06	0.00221398	0.698168	0.513891	0.507004	1.26137	0.406923	0.617374	0.655664	0.382895	0.739354	0.277653
ENSMUSG00000053935	NA	NA	chr6:136556150-136559573	Atf7ip	NA	sleep	Yspec	0.299472	7.13e-08	0.00220656	-0.310245	-0.172766	-0.361272	-0.430839	-0.265266	-0.183603	-0.361955	-0.0827364	-0.141881	-0.104491
ENSMUSG00000033852	NA	predicted gene, 28042 [Source:MGI Symbol;Acc:MGI:5547778]	chr2:119853019-119868969	Pla2g4b	protein_coding	wake	common	0.30052	5.24e-11	1.91e-07	0.903273	0.614797	0.965789	1.03158	0.706985	0.908741	1.18206	0.658945	0.364003	0.254184
ENSMUSG00000072647	280668	a disintegrin and metallopeptidase domain 1a [Source:MGI Symbol;Acc:MGI:2429504]	chr5:121968413-121971904	Adam1a	protein_coding	wake	common	0.30052	7.89e-10	2.41e-12	0.711708	0.797266	0.496966	0.71717	0.841206	0.79149	1.13922	0.797652	0.785319	0.466874
ENSMUSG00000079510	NA	NA	chr12:67571423-67572245	Mdga2	NA	sleep	Yspec	0.30052	0.000109372	0.410809	-0.497892	-0.228972	-0.614725	-1.14172	-0.072451	-0.162673	-0.323273	-0.228821	-0.102898	-0.260894
ENSMUSG00000055322	21961	tensin 1 [Source:MGI Symbol;Acc:MGI:104552]	chr1:73956605-74171221	Tns1	protein_coding	wake	Yspec	0.300696	2.46e-06	0.101975	0.450122	0.203185	0.311641	0.516767	0.534399	0.43768	0.353702	0.109731	0.18846	0.160848
ENSMUSG00000034110	212919	potassium channel tetramerisation domain containing 7 [Source:MGI Symbol;Acc:MGI:2442265]	chr5:130620531-130631876	Kctd7	protein_coding	wake	Yspec	0.300696	0.000265822	0.281668	0.201046	0.0627359	0.22121	0.21025	0.236805	0.135921	0.0112998	0.180427	-0.0234981	0.0827147
ENSMUSG00000055125	NA	RIKEN cDNA M5C1000I18 gene [Source:MGI Symbol;Acc:MGI:3642038]	chr9:67606320-67608215	M5C1000I18Rik	lincRNA	sleep	Yspec	0.300696	4.83e-07	0.246694	-0.435618	-0.161634	-0.529436	-0.456181	-0.426287	-0.330569	-0.265013	-0.141193	-0.09837	-0.14196
ENSMUSG00000034701	18012	neurogenic differentiation 1 [Source:MGI Symbol;Acc:MGI:1339708]	chr2:79292478-79297108	Neurod1	protein_coding	sleep	Yspec	0.300696	0.00306036	0.111798	-0.283222	-0.113905	-0.180294	-0.377296	-0.366206	-0.209094	-0.391095	0.0278361	-0.125032	0.0326697
ENSMUSG00000074357	NA	expressed sequence AA386476 [Source:MGI Symbol;Acc:MGI:3034595]	chr8:48760545-48762609	AA386476	bidirectional_promoter_lncRNA	sleep	Ospec	0.300696	0.969886	0.00402664	-0.0629594	-0.748036	-0.256656	-0.0161344	-0.0254508	0.0464034	-0.490395	-1.26278	-0.743818	-0.495152
ENSMUSG00000005583	17260	myocyte enhancer factor 2C [Source:MGI Symbol;Acc:MGI:99458]	chr13:83642833-83806884	Mef2c	protein_coding	sleep	common	0.300696	2.18e-09	0.0010717	-0.479227	-0.278387	-0.507155	-0.747314	-0.352401	-0.310039	-0.477581	-0.260615	-0.255699	-0.119653
ENSMUSG00000026238	19231	prothymosin alpha [Source:MGI Symbol;Acc:MGI:97803]	chr1:88423111-88427473	Ptma	protein_coding	wake	Yspec	0.300894	6.24e-07	0.000355308	0.222807	0.14053	0.173346	0.235586	0.294152	0.188143	0.0639887	0.0345829	0.162021	0.301526
ENSMUSG00000050989	74777	selenoprotein N [Source:MGI Symbol;Acc:MGI:2151208]	chr4:134093607-134108281	Sepn1	protein_coding	wake	Yspec	0.300894	0.000887304	0.335526	0.263147	0.0974686	0.277479	0.510586	0.158537	0.105987	0.252378	-0.0240753	0.153385	0.00818665
ENSMUSG00000015126	68327	TSR3 20S rRNA accumulation [Source:MGI Symbol;Acc:MGI:1915577]	chr17:25376915-25379943	0610007P22Rik	protein_coding	wake	Yspec	0.300894	0.00172829	0.563128	0.215033	0.0832708	0.276067	0.459421	-0.0259911	0.150636	0.101746	0.0586213	0.202172	-0.0294567
ENSMUSG00000041354	19732	ral guanine nucleotide dissociation stimulator-like 2 [Source:MGI Symbol;Acc:MGI:107483]	chr17:34066288-34074832	Rgl2	protein_coding	wake	Yspec	0.300894	0.00574364	0.235689	0.337391	0.0653865	0.289391	0.980671	-0.0292078	0.108708	0.541526	0.06086	-0.0597783	-0.281061
ENSMUSG00000026000	14768	LanC (bacterial lantibiotic synthetase component C)-like 1 [Source:MGI Symbol;Acc:MGI:1336997]	chr1:67046891-67085646	Lancl1	protein_coding	sleep	Yspec	0.300894	8.42e-13	2.73e-05	-0.220198	-0.126618	-0.138964	-0.2098	-0.22228	-0.309748	-0.0759834	-0.0740711	-0.170933	-0.185485
ENSMUSG00000075318	110876	sodium channel, voltage-gated, type II, alpha [Source:MGI Symbol;Acc:MGI:98248]	chr2:65458714-65605704	Scn2a1	protein_coding	sleep	Yspec	0.300894	3.53e-08	0.0167726	-0.370325	-0.213736	-0.344731	-0.652843	-0.245409	-0.238318	-0.201456	-0.216823	-0.252254	-0.184409
ENSMUSG00000042810	77827	KRAB-A domain containing 1 [Source:MGI Symbol;Acc:MGI:1925077]	chr6:48345385-48370054	Krba1	protein_coding	sleep	Ospec	0.300894	0.354761	0.00715088	-0.000778415	-0.206056	0.084399	0.136505	-0.234578	0.0105606	0.0939716	-0.240003	-0.298564	-0.379629
ENSMUSG00000054383	70481	paraneoplastic antigen MA1 [Source:MGI Symbol;Acc:MGI:2180564]	chr12:85486881-85489639	Pnma1	protein_coding	sleep	common	0.300894	1.17e-11	7.22e-06	-0.731719	-0.545032	-0.917562	-0.635039	-1.03234	-0.341936	-0.593945	-0.640947	-0.412203	-0.533035
ENSMUSG00000090622	320700	RIKEN cDNA A930033H14 gene [Source:MGI Symbol;Acc:MGI:2444562]	chr10:68672310-68676046	A930033H14Rik	protein_coding	sleep	common	0.300894	5.12e-07	0.000685573	-0.437388	-0.359838	-0.684113	-0.605196	-0.103823	-0.356418	-0.383148	-0.279687	-0.532034	-0.244484
ENSMUSG00000006411	71740	nectin cell adhesion molecule 4 [Source:MGI Symbol;Acc:MGI:1918990]	chr1:173300030-173318929	Pvrl4	protein_coding	sleep	common	0.300894	8.46e-05	2.38e-10	-0.458406	-0.68093	-0.362069	-0.258919	-0.755864	-0.456771	-0.391548	-0.901735	-0.658201	-0.772238
ENSMUSG00000085462	NA	NA	chr3:51363479-51371239	5031434O11Rik	NA	sleep	common	0.300894	0.00235232	1.75e-05	-0.232151	-0.321142	-0.324469	-0.0589989	-0.342138	-0.202998	-0.197021	-0.541932	-0.357626	-0.187987
ENSMUSG00000048332	108927	lipoma HMGIC fusion partner [Source:MGI Symbol;Acc:MGI:1920048]	chr3:52845250-53065801	Lhfp	protein_coding	wake	common	0.30181	1.12e-13	3.19e-14	0.29272	0.363935	-0.0240098	-0.00205967	0.445375	0.751575	-0.100811	0.336139	0.553349	0.667063
ENSMUSG00000061589	208266	DOT1-like, histone H3 methyltransferase (S. cerevisiae) [Source:MGI Symbol;Acc:MGI:2143886]	chr10:80217751-80258406	Dot1l	protein_coding	wake	common	0.30181	1.31e-09	0.000104185	0.812764	0.500748	0.826793	1.06812	0.622656	0.733488	0.894384	0.406151	0.485785	0.216671
ENSMUSG00000040998	114249	nephronectin [Source:MGI Symbol;Acc:MGI:2148811]	chr3:132544509-132613455	Npnt	protein_coding	sleep	Yspec	0.30181	0.00010941	0.119555	-0.324875	-0.13992	-0.174626	-0.440694	-0.303641	-0.38054	-0.123774	0.0690986	-0.241592	-0.263413
ENSMUSG00000021484	66890	lectin, mannose-binding 2 [Source:MGI Symbol;Acc:MGI:1914140]	chr13:55444994-55464344	Lman2	protein_coding	wake	common	0.302003	5.06e-14	1.01e-06	0.52023	0.337131	0.584742	0.704972	0.415571	0.375636	0.395583	0.35717	0.397657	0.198116
ENSMUSG00000016664	23970	protein kinase C and casein kinase substrate in neurons 2 [Source:MGI Symbol;Acc:MGI:1345153]	chr15:83205837-83295236	Pacsin2	protein_coding	wake	Yspec	0.304411	1.63e-06	0.00165406	0.293971	0.184995	0.236004	0.388124	0.253259	0.298498	0.355629	0.114146	0.218156	0.0520492
ENSMUSG00000006527	54650	Scm-like with four mbt domains 1 [Source:MGI Symbol;Acc:MGI:1859609]	chr14:31527835-31636099	Sfmbt1	protein_coding	sleep	Yspec	0.304637	1.69e-05	0.19436	-0.217952	-0.085229	-0.290393	-0.473011	-0.0862862	-0.0221168	-0.23347	-0.0841445	-0.0668437	0.0435421
ENSMUSG00000051510	17134	v-maf musculoaponeurotic fibrosarcoma oncogene family, protein G (avian) [Source:MGI Symbol;Acc:MGI:96911]	chr11:120486231-120495114	Mafg	protein_coding	wake	common	0.304998	1.75e-15	2.3e-10	0.573234	0.435666	0.579142	0.740088	0.428166	0.54554	0.594656	0.422463	0.477983	0.247561
ENSMUSG00000032264	26951	zw10 kinetochore protein [Source:MGI Symbol;Acc:MGI:1349478]	chr9:48863537-48887077	Zw10	protein_coding	wake	common	0.304998	2.2e-13	4.67e-10	0.305024	0.263167	0.135224	0.388773	0.313184	0.382916	0.256926	0.298336	0.336052	0.161354
ENSMUSG00000039629	320609	striatin interacting protein 2 [Source:MGI Symbol;Acc:MGI:2444363]	chr6:29866813-29909881	Fam40b	protein_coding	sleep	common	0.307512	1.76e-06	0.00697835	-0.367455	-0.259265	-0.124977	-0.31678	-0.434287	-0.593774	-0.35162	-0.262312	-0.270665	-0.152462
ENSMUSG00000038888	233189	cytosolic thiouridylase subunit 1 [Source:MGI Symbol;Acc:MGI:2385277]	chr7:50927186-50933868	Ctu1	protein_coding	wake	Yspec	0.308314	0.000542207	0.0281985	0.241711	0.16398	0.352478	0.421123	0.169491	0.0237539	0.131213	0.213044	-0.0399278	0.351591
ENSMUSG00000040430	71795	phosphatidylinositol transfer protein, cytoplasmic 1 [Source:MGI Symbol;Acc:MGI:1919045]	chr11:107069006-107332234	Pitpnc1	protein_coding	wake	Ospec	0.308314	2.47e-05	4.06e-05	0.155646	0.20647	-0.0266046	-0.0931419	0.363997	0.378333	-0.0824097	0.28032	0.295323	0.332649
ENSMUSG00000036641	227933	coiled-coil domain containing 148 [Source:MGI Symbol;Acc:MGI:3039583]	chr2:58673908-58998940	Ccdc148	protein_coding	sleep	Yspec	0.308314	6.87e-06	0.161722	-0.308805	-0.117588	-0.272151	-0.369412	-0.309834	-0.283822	-0.239835	-0.159317	-0.0355642	-0.0356372
ENSMUSG00000040605	56175	beta-site APP-cleaving enzyme 2 [Source:MGI Symbol;Acc:MGI:1860440]	chr16:97578135-97660819	Bace2	protein_coding	sleep	common	0.308314	1.52e-24	5.06e-21	-1.65366	-1.58692	-0.900048	-2.07314	-1.83441	-1.80704	-1.60396	-1.57289	-1.61113	-1.55969
ENSMUSG00000018293	18643	profilin 1 [Source:MGI Symbol;Acc:MGI:97549]	chr11:70465152-70468346	Pfn1	protein_coding	wake	Yspec	0.308909	0.000316696	0.665513	0.264596	0.0949652	0.311871	0.561157	0.126493	0.0588643	0.0455157	0.0931041	0.184074	0.0571674
ENSMUSG00000015134	56847	aldehyde dehydrogenase family 1, subfamily A3 [Source:MGI Symbol;Acc:MGI:1861722]	chr7:73535578-73572603	Aldh1a3	protein_coding	wake	common	0.308909	7.18e-11	1.18e-11	0.778034	0.969118	0.285931	0.871845	0.799092	1.15527	0.0248629	0.941754	1.66098	1.24887
ENSMUSG00000032376	235441	ubiquitin specific peptidase 3 [Source:MGI Symbol;Acc:MGI:2152450]	chr9:66362244-66441149	Usp3	protein_coding	sleep	Yspec	0.308909	1.42e-06	0.0355816	-0.230268	-0.105904	-0.365169	-0.338513	-0.13736	-0.0800288	-0.262232	-0.0250888	-0.104936	-0.0313596
ENSMUSG00000075463	NA	RIKEN cDNA 4930594M22 gene [Source:MGI Symbol;Acc:MGI:1925478]	chr14:123312052-123336891	4930594M22Rik	processed_transcript	sleep	Yspec	0.308909	8.64e-06	0.0209444	-0.84072	-0.62799	-1.4449	-1.42581	-0.15202	-0.34015	-0.56196	-0.557153	-0.66153	-0.731315
ENSMUSG00000028370	18491	pregnancy-associated plasma protein A [Source:MGI Symbol;Acc:MGI:97479]	chr4:64785008-65018743	Pappa	protein_coding	wake	Yspec	0.309446	0.000705358	0.829277	0.646359	0.0984741	0.330271	0.193936	1.44344	0.617789	0.312512	-0.191557	0.234811	0.0381308
ENSMUSG00000090812	238333	sterile alpha motif domain containing 15 [Source:MGI Symbol;Acc:MGI:2685109]	chr12:88541500-88543093	Samd15	protein_coding	wake	common	0.309446	3.35e-07	0.000367956	0.450324	0.390246	0.133118	-0.0389913	0.910328	0.796843	0.0772517	0.434421	0.35169	0.697621
ENSMUSG00000036768	209737	kinesin family member 15 [Source:MGI Symbol;Acc:MGI:1098258]	chr9:122859999-122928043	Kif15	protein_coding	sleep	Yspec	0.309838	0.00355971	0.0118931	-0.721352	-0.718621	-1.05199	-1.29444	-0.380306	-0.158673	-0.337309	-0.342189	-1.27988	-0.915107
ENSMUSG00000022309	11600	angiopoietin 1 [Source:MGI Symbol;Acc:MGI:108448]	chr15:42256073-42508723	Angpt1	protein_coding	sleep	Ospec	0.31019	0.0846176	7.36e-05	-0.233755	-0.38972	-0.142557	-0.440807	-0.146251	-0.205405	-0.743649	-0.454664	-0.413854	0.0532854
ENSMUSG00000020451	16886	LIM motif-containing protein kinase 2 [Source:MGI Symbol;Acc:MGI:1197517]	chr11:3244059-3309392	Limk2	protein_coding	wake	Yspec	0.310676	5.39e-05	0.343201	0.275631	0.104111	0.27384	0.509516	0.141432	0.177736	0.231282	0.079484	0.0871633	0.0185134
ENSMUSG00000005481	68278	DEAD (Asp-Glu-Ala-Asp) box polypeptide 39 [Source:MGI Symbol;Acc:MGI:1915528]	chr8:86238876-86250991	Ddx39	protein_coding	wake	Yspec	0.310676	0.000102149	0.0320732	0.372989	0.235045	0.304048	0.661985	0.187079	0.338845	0.454009	0.118452	0.317968	0.0497499
ENSMUSG00000031661	93960	naked cuticle 1 homolog (Drosophila) [Source:MGI Symbol;Acc:MGI:2135954]	chr8:91045043-91118986	Nkd1	protein_coding	wake	Yspec	0.310676	0.00369643	0.844852	0.280633	0.0524088	0.524182	0.480844	-0.0486298	0.166136	0.145263	-0.105329	0.0968917	0.0728086
ENSMUSG00000006154	67425	EPS8-like 1 [Source:MGI Symbol;Acc:MGI:1914675]	chr7:4412076-4431206	Eps8l1	protein_coding	wake	Yspec	0.310676	0.0058998	0.0370982	0.686489	0.333493	0.915332	1.05175	0.839513	-0.060636	1.35863	-0.200996	-0.136874	0.313211
ENSMUSG00000028634	16656	human immunodeficiency virus type I enhancer binding protein 3 [Source:MGI Symbol;Acc:MGI:106589]	chr4:119406189-119810850	Hivep3	protein_coding	wake	common	0.310676	4.34e-13	2.36e-13	0.517498	0.502638	0.528379	0.369966	0.632915	0.538731	0.780351	0.492463	0.51924	0.218497
ENSMUSG00000035279	269855	scavenger receptor cysteine rich family, 5 domains [Source:MGI Symbol;Acc:MGI:3606211]	chr7:4877246-4896623	A430110N23Rik	protein_coding	wake	common	0.310676	0.000604351	0.000915001	0.750087	0.590959	0.677983	1.27935	0.663044	0.379964	1.47857	0.195603	0.369226	0.320439
ENSMUSG00000092300	NA	cyclin-dependent kinase 3, pseudogene [Source:MGI Symbol;Acc:MGI:1916931]	chr11:116077117-116081801	Cdk3-ps	polymorphic_pseudogene	wake	common	0.310676	0.0059519	0.0016675	0.506588	0.706808	0.257306	1.31238	0.10877	0.347895	1.27142	0.604447	0.744754	0.206613
ENSMUSG00000056679	70771	G-protein coupled receptor 173 [Source:MGI Symbol;Acc:MGI:1918021]	chrX:148777941-148803447	Gpr173	protein_coding	sleep	Yspec	0.310676	1.1e-08	0.0032285	-0.301474	-0.183662	-0.250624	-0.498924	-0.21973	-0.236616	-0.262847	-0.160021	-0.180581	-0.131199
ENSMUSG00000009376	17295	met proto-oncogene [Source:MGI Symbol;Acc:MGI:96969]	chr6:17413600-17524180	Met	protein_coding	sleep	Yspec	0.310676	6.48e-07	0.133565	-0.731481	-0.337697	-0.453458	-0.786266	-0.925084	-0.761113	-0.64056	-0.460264	-0.317526	0.0675604
ENSMUSG00000034839	67557	La ribonucleoprotein domain family, member 6 [Source:MGI Symbol;Acc:MGI:1914807]	chr9:60560596-60586808	Larp6	protein_coding	sleep	Ospec	0.310676	0.0319828	0.00612512	-0.0969204	-0.219423	-0.00764247	0.144272	-0.317058	-0.207252	-0.0317332	-0.320393	-0.225461	-0.300106
ENSMUSG00000049001	68169	neuron-derived neurotrophic factor [Source:MGI Symbol;Acc:MGI:1915419]	chr6:65621384-65657124	A930038C07Rik	protein_coding	sleep	Ospec	0.310676	0.0861105	0.00207304	-0.200809	-0.29857	-0.0141392	-0.443364	-0.0735964	-0.272134	-0.54722	-0.466943	-0.311094	0.130977
ENSMUSG00000032718	67729	MANSC domain containing 1 [Source:MGI Symbol;Acc:MGI:1914979]	chr6:134559028-134582706	Mansc1	protein_coding	sleep	common	0.310676	4.97e-20	5.86e-14	-0.571663	-0.444866	-0.274384	-0.723638	-0.624787	-0.663843	-0.324876	-0.401175	-0.475506	-0.577907
ENSMUSG00000042032	108645	methionine adenosyltransferase II, beta [Source:MGI Symbol;Acc:MGI:1913667]	chr11:40492616-40508905	Mat2b	protein_coding	sleep	common	0.310676	6.65e-17	4.24e-10	-0.430951	-0.305122	-0.356017	-0.48429	-0.461517	-0.42198	-0.349397	-0.253408	-0.379221	-0.238463
ENSMUSG00000058056	72333	palladin, cytoskeletal associated protein [Source:MGI Symbol;Acc:MGI:1919583]	chr8:63991843-64381687	Palld	protein_coding	wake	Yspec	0.312529	0.00083181	0.0987805	0.503925	0.0396211	0.84541	0.723173	0.235116	0.212	0.627961	-0.0151731	-0.413681	-0.0406222
ENSMUSG00000078160	NA	predicted gene 16503 [Source:MGI Symbol;Acc:MGI:3642127]	chr4:146914127-146917809	Gm16503	protein_coding	sleep	Yspec	0.312529	0.000362127	0.779213	-0.348274	0.0241766	-1.04249	-1.07266	0.388878	0.333174	-0.314183	-0.0234007	0.217175	0.217116
ENSMUSG00000079608	170461	StAR-related lipid transfer (START) domain containing 6 [Source:MGI Symbol;Acc:MGI:2156774]	chr18:70631908-70660920	Stard6	protein_coding	sleep	Yspec	0.312529	0.00799453	0.891213	-0.487174	-0.0175219	-0.61249	-0.914291	-0.0728773	-0.349039	0.0920438	-0.0185146	0.114085	-0.257702
ENSMUSG00000042857	NA	predicted gene 9776 [Source:MGI Symbol;Acc:MGI:3641792]	chr13:95125594-95128973	Gm9776	bidirectional_promoter_lncRNA	sleep	common	0.312529	1.54e-18	9.3e-17	-0.925936	-0.860592	-0.830656	-1.20126	-0.92849	-0.743335	-1.29058	-0.883113	-0.716442	-0.552234
ENSMUSG00000031465	11601	angiopoietin 2 [Source:MGI Symbol;Acc:MGI:1202890]	chr8:18690063-18741762	Angpt2	protein_coding	wake	common	0.312807	0.00843349	0.00188917	0.412104	0.480608	0.560941	0.612257	-0.119015	0.594234	0.142457	0.48822	0.77085	0.520904
ENSMUSG00000034755	245578	protocadherin 11 X-linked [Source:MGI Symbol;Acc:MGI:2442849]	chrX:117403668-118024428	Pcdh11x	protein_coding	sleep	common	0.314087	1.3e-10	1.17e-05	-0.643737	-0.458281	-0.517209	-1.02991	-0.485625	-0.542206	-0.417754	-0.476751	-0.671162	-0.267455
ENSMUSG00000041957	67451	plakophilin 2 [Source:MGI Symbol;Acc:MGI:1914701]	chr16:16213211-16273005	Pkp2	protein_coding	wake	Yspec	0.314343	1.09e-08	0.0170393	0.635399	0.340518	0.640996	1.00202	0.656061	0.242522	0.441973	0.433457	0.206225	0.280416
ENSMUSG00000025138	209011	sirtuin 7 [Source:MGI Symbol;Acc:MGI:2385849]	chr11:120479486-120486754	Sirt7	protein_coding	wake	Yspec	0.314343	3.1e-06	0.0553666	0.387043	0.189054	0.533156	0.86448	0.0344717	0.116066	0.474707	0.225332	0.136812	-0.0806332
ENSMUSG00000028107	71807	threonyl-tRNA synthetase 2, mitochondrial (putative) [Source:MGI Symbol;Acc:MGI:1919057]	chr3:95543699-95559100	Tars2	protein_coding	wake	Yspec	0.314343	0.00045374	0.10206	0.306194	0.113831	0.300409	0.546132	0.185519	0.192717	0.394565	0.0647557	0.0688949	-0.0728921
ENSMUSG00000078722	NA	predicted gene 12394 [Source:MGI Symbol;Acc:MGI:3649790]	chr4:42795260-42869843	Gm12394	protein_coding	wake	Yspec	0.314343	0.00841621	0.0994486	0.310997	0.252942	0.00234511	0.028615	0.643435	0.569593	0.640958	-0.020811	-0.116948	0.508569
ENSMUSG00000041460	319734	calcium channel, voltage-dependent, alpha 2/delta subunit 4 [Source:MGI Symbol;Acc:MGI:2442632]	chr6:119186344-119302625	Cacna2d4	protein_coding	sleep	Ospec	0.314343	0.0063389	0.00112138	-0.17232	-0.502877	0.250905	0.145383	-0.605051	-0.480518	-0.187508	-0.608548	-0.826022	-0.389431
ENSMUSG00000044951	238564	myosin light chain kinase family, member 4 [Source:MGI Symbol;Acc:MGI:3643758]	chr13:32792496-32876023	Mylk4	protein_coding	sleep	common	0.314343	2.37e-10	1.06e-05	-1.3901	-0.932893	-1.66775	-0.972295	-1.40038	-1.51997	-0.769639	-1.26411	-1.10212	-0.595708
ENSMUSG00000072763	NA	RIKEN cDNA 5430403G16 gene [Source:MGI Symbol;Acc:MGI:1924450]	chr5:110103364-110120260	5430403G16Rik	protein_coding	sleep	Yspec	0.314398	0.000763715	0.44763	-0.340078	-0.141647	-0.600231	-0.631241	-0.0359671	-0.0928739	-0.280458	-0.0150126	-0.19181	-0.0793073
ENSMUSG00000038244	320878	microtubule associated monooxygenase, calponin and LIM domain containing 2 [Source:MGI Symbol;Acc:MGI:2444947]	chr7:119369170-119498908	Mical2	protein_coding	wake	common	0.314733	3.14e-17	2.43e-13	0.774378	0.654729	0.523425	0.900207	0.783275	0.890605	0.727961	0.637177	0.78865	0.465129
ENSMUSG00000040520	242362	mannosidase, endo-alpha [Source:MGI Symbol;Acc:MGI:2444484]	chr4:26251453-26274238	Manea	protein_coding	sleep	Yspec	0.314733	0.000284756	0.147397	-0.303961	-0.124271	-0.296173	-0.60991	-0.127268	-0.182494	-0.376264	-0.101553	-0.0865545	0.0672882
ENSMUSG00000049100	18526	protocadherin 10 [Source:MGI Symbol;Acc:MGI:1338042]	chr3:45182120-45238688	Pcdh10	protein_coding	sleep	Yspec	0.315308	2.12e-07	0.0152792	-0.318515	-0.187008	-0.301748	-0.582885	-0.234028	-0.155399	-0.272761	-0.168236	-0.233603	-0.0734317
ENSMUSG00000004328	53417	hypoxia inducible factor 3, alpha subunit [Source:MGI Symbol;Acc:MGI:1859778]	chr7:17616656-17647976	Hif3a	protein_coding	wake	common	0.315925	5.28e-08	1.39e-08	0.424018	0.564461	-0.26865	0.930348	0.798013	0.236362	0.40468	1.13406	0.442819	0.27628
ENSMUSG00000043243	100037278	family with sequence similarity 129, member C [Source:MGI Symbol;Acc:MGI:3686743]	chr8:74121347-74132035	Fam129c	protein_coding	wake	Yspec	0.316963	0.000270849	0.124389	0.747648	0.37665	0.358	1.17863	0.623333	0.830627	0.781656	0.262587	0.414357	0.048
ENSMUSG00000019432	53817	DEAD (Asp-Glu-Ala-Asp) box polypeptide 39B [Source:MGI Symbol;Acc:MGI:99240]	chr17:35378491-35390852	Ddx39b	protein_coding	wake	Yspec	0.316963	0.00103005	0.459775	0.388569	0.113389	0.353093	0.716231	0.208494	0.276458	0.332846	0.0570861	0.156201	-0.0925764
ENSMUSG00000030494	52428	rhophilin, Rho GTPase binding protein 2 [Source:MGI Symbol;Acc:MGI:1289234]	chr7:36118994-36177504	Rhpn2	protein_coding	wake	common	0.316963	1.45e-13	1.03e-07	0.60884	0.415988	0.381207	0.734764	0.680494	0.638896	0.44188	0.387126	0.452055	0.382892
ENSMUSG00000027520	73884	zinc finger, DBF-type containing 2 [Source:MGI Symbol;Acc:MGI:1921134]	chr1:63319639-63361350	Zdbf2	protein_coding	wake	common	0.316963	2.08e-06	1.19e-08	0.491619	0.6784	0.50834	0.0296062	0.784866	0.643665	0.764751	0.697207	0.73327	0.51837
ENSMUSG00000025170	217371	Rab40B, member RAS oncogene family [Source:MGI Symbol;Acc:MGI:2183451]	chr11:121217235-121249765	Rab40b	protein_coding	sleep	Yspec	0.316963	6.84e-05	0.0054413	-0.255571	-0.161667	-0.152079	-0.330857	-0.321639	-0.217709	-0.36544	-0.154442	-0.129887	0.00310023
ENSMUSG00000040570	242819	RUN domain containing 3B [Source:MGI Symbol;Acc:MGI:2685286]	chr5:8490134-8623152	Rundc3b	protein_coding	sleep	Yspec	0.316963	0.000199233	0.068011	-0.227683	-0.0710267	-0.305623	-0.405416	-0.0583952	-0.141299	-0.319793	-0.0614132	0.0084468	0.088653
ENSMUSG00000078627	632687	membrane-associated ring finger (C3HC4) 10 [Source:MGI Symbol;Acc:MGI:2443469]	chr11:105221912-105318249	2019-03-10	protein_coding	sleep	Yspec	0.316963	0.0012516	0.729389	-0.318901	-0.0642988	-0.550463	-0.588091	-0.298907	0.161859	-0.195351	0.0899149	-0.186742	0.0349827
ENSMUSG00000040703	74134	cytochrome P450, family 2, subfamily s, polypeptide 1 [Source:MGI Symbol;Acc:MGI:1921384]	chr7:26587294-26602132	Cyp2s1	protein_coding	sleep	Ospec	0.316963	0.351485	0.000722999	0.00961043	-0.392039	0.337304	0.131446	-0.139056	-0.291252	0.276825	-0.530669	-0.733658	-0.580652
ENSMUSG00000021047	664883	neuro-oncological ventral antigen 1 [Source:MGI Symbol;Acc:MGI:104297]	chr12:47795304-47919962	Nova1	protein_coding	sleep	common	0.316963	9.51e-11	0.000108544	-0.533709	-0.341554	-0.52444	-0.763123	-0.444552	-0.402721	-0.413018	-0.268883	-0.378691	-0.305624
ENSMUSG00000021007	104871	spermatogenesis associated 7 [Source:MGI Symbol;Acc:MGI:2144877]	chr12:99866167-99908225	Spata7	protein_coding	sleep	common	0.316963	2.72e-10	0.000154509	-0.371255	-0.239792	-0.377527	-0.536063	-0.339386	-0.232042	-0.282096	-0.201253	-0.202159	-0.273662
ENSMUSG00000021318	14634	GLI-Kruppel family member GLI3 [Source:MGI Symbol;Acc:MGI:95729]	chr13:15554868-15822059	Gli3	protein_coding	sleep	common	0.316963	7.5e-10	8.42e-06	-0.383571	-0.308586	-0.316179	-0.753373	-0.251356	-0.213374	-0.434976	-0.329968	-0.271621	-0.197777
ENSMUSG00000073792	320438	asparagine-linked glycosylation 6 (alpha-1,3,-glucosyltransferase) [Source:MGI Symbol;Acc:MGI:2444031]	chr4:99382155-99430351	Alg6	protein_coding	sleep	common	0.316963	9.63e-10	0.00188896	-0.47404	-0.270503	-0.621676	-0.610675	-0.286838	-0.376971	-0.36682	-0.223707	-0.295626	-0.19586
ENSMUSG00000035509	213311	F-box and leucine-rich repeat protein 21 [Source:MGI Symbol;Acc:MGI:2442921]	chr13:56623633-56639459	Fbxl21	protein_coding	sleep	common	0.316963	9.41e-08	8.13e-07	-0.427384	-0.425183	-0.254639	-0.798881	-0.438524	-0.217494	-0.410789	-0.339739	-0.478617	-0.471589
ENSMUSG00000049225	381511	pyruvate dehyrogenase phosphatase catalytic subunit 1 [Source:MGI Symbol;Acc:MGI:2685870]	chr4:11885131-11893799	Pdp1	protein_coding	wake	common	0.317718	2.4e-11	9.47e-16	0.559151	0.715307	0.527146	0.365898	0.75774	0.585818	0.527788	0.878178	0.754961	0.700301
ENSMUSG00000038060	320256	deleted in lung and esophageal cancer 1 [Source:MGI Symbol;Acc:MGI:2443671]	chr9:119011396-119057564	Dlec1	protein_coding	wake	Yspec	0.318297	0.00061981	0.227338	0.556032	0.171406	0.740926	0.759976	0.462293	0.260931	0.44564	-0.213079	0.460799	-0.00773713
ENSMUSG00000048921	71131	zinc finger protein 689 [Source:MGI Symbol;Acc:MGI:1918381]	chr7:134587066-134592872	Zfp689	protein_coding	wake	Yspec	0.318297	0.00444767	0.794215	0.652659	0.0390468	1.32684	0.663057	0.483829	0.136907	0.326773	-0.0918136	-0.258628	0.179856
ENSMUSG00000070695	636808	contactin associated protein-like 5A [Source:MGI Symbol;Acc:MGI:3643623]	chr1:117581133-118478803	Cntnap5a	protein_coding	sleep	Yspec	0.318297	0.000696589	0.637807	-0.247942	-0.08267	-0.323052	-0.576643	-0.181545	0.0894713	0.0470861	-0.152189	-0.173351	-0.0522261
ENSMUSG00000039579	242443	glutamate receptor ionotropic, NMDA3A [Source:MGI Symbol;Acc:MGI:1933206]	chr4:49674283-49858816	Grin3a	protein_coding	sleep	common	0.318297	1.5e-09	1.67e-05	-0.337947	-0.28877	-0.394987	-0.612584	-0.271314	-0.0729049	-0.25145	-0.303343	-0.329464	-0.270823
ENSMUSG00000053111	66930	fibronectin type 3 and ankyrin repeat domains 1 [Source:MGI Symbol;Acc:MGI:1914180]	chr7:140968344-141073415	Fank1	protein_coding	sleep	Yspec	0.319466	0.000955531	0.705296	-0.246628	0.0277953	0.18136	-0.0219159	-0.602657	-0.543299	0.221573	0.0386806	0.0127924	-0.161865
ENSMUSG00000020846	76566	refilin B [Source:MGI Symbol;Acc:MGI:1923816]	chr11:75832496-75841484	Fam101b	protein_coding	sleep	common	0.319617	3.3e-10	3.68e-05	-0.462542	-0.28669	-0.417236	-0.534774	-0.477262	-0.420896	-0.488002	-0.376003	-0.189815	-0.0929409
ENSMUSG00000031198	67391	FUN14 domain containing 2 [Source:MGI Symbol;Acc:MGI:1914641]	chrX:72627538-72641998	Fundc2	protein_coding	sleep	common	0.320444	1.11e-07	0.000822398	-0.489503	-0.315955	-0.399335	-0.702915	-0.399308	-0.456451	-0.506376	-0.233493	-0.391478	-0.132475
ENSMUSG00000026347	72160	transmembrane protein 163 [Source:MGI Symbol;Acc:MGI:1919410]	chr1:129382923-129574873	Tmem163	protein_coding	wake	Yspec	0.321256	0.00248962	0.0031635	0.254228	0.18735	0.155508	0.415976	0.247155	0.198273	0.0575788	0.082656	0.605567	0.00360013
ENSMUSG00000028920	213499	F-box protein 42 [Source:MGI Symbol;Acc:MGI:1924992]	chr4:140703628-140760177	Fbxo42	protein_coding	wake	Yspec	0.321586	2.14e-05	0.000926604	0.206999	0.141885	0.169805	0.248467	0.167024	0.242701	0.308191	0.116508	0.128394	0.0144464
ENSMUSG00000006205	56213	HtrA serine peptidase 1 [Source:MGI Symbol;Acc:MGI:1929076]	chr7:138079425-138129374	Htra1	protein_coding	wake	common	0.321586	1.07e-16	8.49e-10	0.657898	0.467432	0.339291	0.891805	0.673936	0.726558	0.237283	0.461671	0.626181	0.544592
ENSMUSG00000031858	74549	MAU2 sister chromatid cohesion factor [Source:MGI Symbol;Acc:MGI:1921799]	chr8:72539822-72566833	Mau2	protein_coding	wake	Yspec	0.322116	6.32e-05	0.00407187	0.232239	0.112681	0.251124	0.3406	0.167212	0.170018	0.348806	0.132162	0.0534865	-0.0837324
ENSMUSG00000079022	69700	collagen, type XXII, alpha 1 [Source:MGI Symbol;Acc:MGI:1916950]	chr15:71626025-71864857	Col22a1	protein_coding	sleep	Yspec	0.322116	1.34e-05	0.203123	-0.574334	-0.219883	-0.560862	-0.544803	-0.775367	-0.416305	-0.570081	-0.135331	-0.128475	-0.0456462
ENSMUSG00000086579	NA	NA	chr18:44821119-44836125	A930012L18Rik	NA	sleep	Yspec	0.322116	0.00021942	0.770743	-0.3441	-0.0883789	-0.43945	-0.572344	-0.228865	-0.135742	-0.184023	-0.0405659	-0.0861773	-0.0427493
ENSMUSG00000005951	74637	sedoheptulokinase [Source:MGI Symbol;Acc:MGI:1921887]	chr11:73012762-73038213	Shpk	protein_coding	sleep	Ospec	0.322116	0.169236	6.36e-05	-0.153989	-0.408673	0.0300771	-0.229655	-0.310285	-0.106093	-0.423105	-0.597969	-0.300747	-0.312874
ENSMUSG00000039239	21808	transforming growth factor, beta 2 [Source:MGI Symbol;Acc:MGI:98726]	chr1:188446865-188530071	Tgfb2	protein_coding	sleep	Ospec	0.323366	0.164	0.0012001	-0.178396	-0.312179	-0.0316918	-0.221964	-0.170083	-0.289847	-0.544168	-0.33302	-0.339972	-0.0315573
ENSMUSG00000036890	227835	glycosyltransferase-like domain containing 1 [Source:MGI Symbol;Acc:MGI:2444269]	chr2:44419732-44783377	Gtdc1	protein_coding	sleep	Yspec	0.324173	4.94e-10	1.8e-05	-0.290801	-0.196356	-0.242119	-0.36689	-0.340319	-0.213875	-0.331544	-0.179617	-0.154676	-0.119586
ENSMUSG00000028639	22608	Y box protein 1 [Source:MGI Symbol;Acc:MGI:99146]	chr4:118950386-118967409	Ybx1	protein_coding	wake	Yspec	0.324332	2.23e-10	0.000115762	0.219021	0.130678	0.223794	0.254108	0.202868	0.195314	0.0509984	0.163366	0.110472	0.197875
ENSMUSG00000026305	16978	leucine rich repeat (in FLII) interacting protein 1 [Source:MGI Symbol;Acc:MGI:1342770]	chr1:92895104-93025721	Lrrfip1	protein_coding	wake	Yspec	0.324332	1.09e-09	7.64e-06	0.227694	0.182198	0.121891	0.392532	0.146874	0.249479	0.207625	0.225164	0.207047	0.0889546
ENSMUSG00000032128	19649	roundabout guidance receptor 3 [Source:MGI Symbol;Acc:MGI:1343102]	chr9:37223054-37240960	Robo3	protein_coding	wake	Yspec	0.324332	7.59e-07	0.0750258	0.711378	0.380277	0.288953	1.02513	0.708937	0.822491	0.539235	0.423111	0.359238	0.199521
ENSMUSG00000078234	242721	kelch domain containing 7A [Source:MGI Symbol;Acc:MGI:2444612]	chr4:139515935-139524141	Klhdc7a	protein_coding	wake	Yspec	0.324332	1.33e-05	0.0448094	0.372606	0.17714	0.232545	0.467973	0.373854	0.416052	0.152058	-0.0315819	0.278107	0.309975
ENSMUSG00000034993	26949	vesicle amine transport 1 [Source:MGI Symbol;Acc:MGI:1349450]	chr11:101319859-101327744	Vat1	protein_coding	wake	Yspec	0.324332	0.000755791	0.370341	0.332077	0.146754	0.304028	0.603267	0.14885	0.272163	0.195386	0.00364841	0.236831	0.151149
ENSMUSG00000051111	75209	synaptic vesicle glycoprotein 2c [Source:MGI Symbol;Acc:MGI:1922459]	chr13:96729198-96902732	Sv2c	protein_coding	wake	Yspec	0.324332	0.000832622	0.520767	0.432488	0.102319	0.523344	0.0792896	0.630809	0.49651	0.380412	0.0337829	0.0292019	-0.0341221
ENSMUSG00000029703	71735	leucine-rich repeats and WD repeat domain containing 1 [Source:MGI Symbol;Acc:MGI:1918985]	chr5:136598442-136612144	Lrwd1	protein_coding	wake	Yspec	0.324332	0.0011627	0.211104	0.400344	0.112819	0.470296	0.655553	0.155426	0.320099	0.365624	0.145232	0.170981	-0.23056
ENSMUSG00000045318	11553	adrenergic receptor, alpha 2c [Source:MGI Symbol;Acc:MGI:87936]	chr5:35621015-35624610	Adra2c	protein_coding	wake	Yspec	0.324332	0.00170035	0.855953	0.306179	0.0775765	0.230432	0.875776	0.0537604	0.0647493	0.226793	0.03583	0.0630416	-0.0153583
ENSMUSG00000030741	73658	spinster homolog 1 [Source:MGI Symbol;Acc:MGI:1920908]	chr7:133513374-133521164	Spns1	protein_coding	wake	Yspec	0.324332	0.00700291	0.369702	0.324354	0.0359698	0.419301	0.764417	0.0192514	0.0944477	0.446184	-0.0853347	-0.0613797	-0.15559
ENSMUSG00000030236	28253	solute carrier organic anion transporter family, member 1b2 [Source:MGI Symbol;Acc:MGI:1351899]	chr6:141577839-141635367	Slco1b2	protein_coding	wake	common	0.324332	1.52e-17	3.04e-12	1.66153	1.56271	-0.824965	1.47966	2.61284	3.37859	-0.312012	2.30078	1.97531	2.28677
ENSMUSG00000025473	11501	a disintegrin and metallopeptidase domain 8 [Source:MGI Symbol;Acc:MGI:107825]	chr7:147164631-147178661	Adam8	protein_coding	wake	common	0.324332	1.85e-12	2.01e-07	1.25828	0.864797	1.25277	2.07581	0.793005	0.911533	1.46097	1.09234	0.550547	0.355331
ENSMUSG00000089832	192192	Sh3kbp1 binding protein 1 [Source:MGI Symbol;Acc:MGI:2385803]	chr7:28126952-28141238	Shkbp1	protein_coding	wake	common	0.324332	2.29e-09	1.07e-07	0.815836	0.644703	0.754817	1.40169	0.5675	0.539335	1.19332	0.769276	0.519253	0.096964
ENSMUSG00000036466	214058	multiple EGF-like-domains 11 [Source:MGI Symbol;Acc:MGI:1920951]	chr9:64233233-64557212	Megf11	protein_coding	wake	common	0.324332	2.4e-08	1.2e-11	0.322801	0.469239	-0.0618158	0.0642325	0.665449	0.623338	-0.193308	0.538213	0.70471	0.827342
ENSMUSG00000030004	68396	N-acetyltransferase 8 (GCN5-related) [Source:MGI Symbol;Acc:MGI:1915646]	chr6:85780182-85782276	Nat8	protein_coding	wake	common	0.324332	2.94e-07	2.36e-05	1.02614	0.769988	1.11697	0.934622	0.843033	1.20995	0.941687	0.584487	1.38986	0.163921
ENSMUSG00000047878	239559	alpha 1,4-galactosyltransferase [Source:MGI Symbol;Acc:MGI:3512453]	chr15:83056956-83082404	A4galt	protein_coding	wake	common	0.324332	9.52e-07	0.00843507	0.776548	0.473317	0.418678	1.07942	0.605889	1.00221	0.416639	0.208586	0.774283	0.493759
ENSMUSG00000056492	224792	adhesion G protein-coupled receptor F5 [Source:MGI Symbol;Acc:MGI:2182928]	chr17:43526215-43596706	Gpr116	protein_coding	sleep	Yspec	0.324332	1.09e-07	0.0017429	-0.212902	-0.163598	-0.362953	-0.46542	-0.100289	0.0770545	-0.346884	-0.13903	-0.133678	-0.0348011
ENSMUSG00000034295	225288	formin homology 2 domain containing 3 [Source:MGI Symbol;Acc:MGI:1925847]	chr18:24867746-25292201	Fhod3	protein_coding	sleep	Yspec	0.324332	3.98e-07	0.00342943	-0.232092	-0.151933	-0.166194	-0.367491	-0.263348	-0.131337	-0.251999	-0.13876	-0.0862177	-0.130757
ENSMUSG00000060961	54403	solute carrier family 4 (anion exchanger), member 4 [Source:MGI Symbol;Acc:MGI:1927555]	chr5:89315643-89668878	Slc4a4	protein_coding	sleep	Yspec	0.324332	7.42e-05	0.454725	-0.296816	-0.0943672	-0.289194	-0.563517	-0.0981528	-0.236401	-0.214303	-0.138372	-0.0467723	0.0219792
ENSMUSG00000034487	68304	KDEL (Lys-Asp-Glu-Leu) containing 2 [Source:MGI Symbol;Acc:MGI:1923765]	chr9:53191928-53210172	Kdelc2	protein_coding	sleep	Yspec	0.324332	0.000130213	0.0193559	-0.302629	-0.161111	-0.242715	-0.467877	-0.186655	-0.313269	-0.419989	-0.202652	-0.0689755	0.0471742
ENSMUSG00000030067	108655	forkhead box P1 [Source:MGI Symbol;Acc:MGI:1914004]	chr6:98875132-99216726	Foxp1	protein_coding	sleep	Yspec	0.324332	0.000160419	0.653492	-0.208032	-0.0657089	-0.224833	-0.385871	-0.165354	-0.0560697	-0.11952	-0.0405706	-0.0844795	-0.0182659
ENSMUSG00000074968	228432	anoctamin 3 [Source:MGI Symbol;Acc:MGI:3613666]	chr2:110495158-110791280	Ano3	protein_coding	sleep	Yspec	0.324332	0.000844051	0.21079	-0.200046	-0.0449166	-0.312402	-0.536216	0.0289658	0.0194686	-0.318793	-0.0213702	0.0209539	0.139543
ENSMUSG00000052336	13051	chemokine (C-X3-C motif) receptor 1 [Source:MGI Symbol;Acc:MGI:1333815]	chr9:119957611-119977600	Cx3cr1	protein_coding	sleep	common	0.324332	7.09e-11	1.46e-13	-0.280277	-0.312075	-0.252319	-0.293546	-0.355096	-0.220149	-0.436137	-0.421046	-0.215324	-0.175794
ENSMUSG00000039163	67899	COX assembly mitochondrial protein 1 [Source:MGI Symbol;Acc:MGI:1915149]	chr9:117974013-118059398	Cmc1	protein_coding	sleep	common	0.324332	2.96e-06	0.00293615	-0.447797	-0.269054	-0.398504	-0.5896	-0.397558	-0.405528	-0.486577	-0.10621	-0.392641	-0.090788
ENSMUSG00000069132	18232	neurexophilin 2 [Source:MGI Symbol;Acc:MGI:107491]	chr2:23176566-23257693	Nxph2	protein_coding	sleep	common	0.324332	0.000225793	0.00122818	-0.380907	-0.375874	-0.490727	-0.648934	-0.100935	-0.283031	-0.61315	-0.0813202	-0.519347	-0.289679
ENSMUSG00000019146	12300	calcium channel, voltage-dependent, gamma subunit 2 [Source:MGI Symbol;Acc:MGI:1316660]	chr15:77821978-77950658	Cacng2	protein_coding	wake	common	0.325109	3.16e-09	1.19e-08	0.224414	0.247018	0.135556	0.0611486	0.300309	0.400641	0.144085	0.28042	0.322249	0.241316
ENSMUSG00000063632	20666	SRY (sex determining region Y)-box 11 [Source:MGI Symbol;Acc:MGI:98359]	chr12:28025362-28027774	Sox11	protein_coding	wake	Yspec	0.325158	0.00428738	0.0539996	0.581751	0.424158	0.0332039	0.535959	1.18963	0.568211	0.423351	1.11312	0.0350151	0.125148
ENSMUSG00000058624	14544	guanine deaminase [Source:MGI Symbol;Acc:MGI:95678]	chr19:21465597-21548135	Gda	protein_coding	sleep	common	0.325448	2.35e-10	0.00013006	-0.555376	-0.351726	-0.476058	-0.764528	-0.493172	-0.487745	-0.468386	-0.286929	-0.403097	-0.248494
ENSMUSG00000033545	170737	zinc and ring finger 1 [Source:MGI Symbol;Acc:MGI:2177308]	chr8:114059797-114150130	Znrf1	protein_coding	wake	common	0.32556	2.16e-25	2.09e-19	0.532815	0.432259	0.432304	0.567707	0.494539	0.636709	0.408287	0.522296	0.41305	0.385404
ENSMUSG00000028876	230735	Eph receptor A10 [Source:MGI Symbol;Acc:MGI:3586824]	chr4:124557943-124595244	Epha10	protein_coding	wake	common	0.32556	1.58e-09	9e-06	0.666301	0.476734	0.607977	0.98493	0.484943	0.587353	0.758826	0.472688	0.527787	0.147635
ENSMUSG00000054942	215708	mitoguardin 1 [Source:MGI Symbol;Acc:MGI:1924567]	chr3:151936223-152003571	Fam73a	protein_coding	sleep	Yspec	0.32556	0.000112283	0.127876	-0.223749	-0.106116	-0.172946	-0.383032	-0.166302	-0.172714	-0.226186	-0.0634335	-0.131289	-0.00355421
ENSMUSG00000059474	103537	mbt domain containing 1 [Source:MGI Symbol;Acc:MGI:2143977]	chr11:93746966-93808499	Mbtd1	protein_coding	sleep	Yspec	0.32556	0.000640151	0.535611	-0.215352	-0.0216188	-0.344057	-0.437097	-0.0918948	0.011642	-0.183918	-0.0192279	-0.00494287	0.121614
ENSMUSG00000043659	319239	neuropeptide S receptor 1 [Source:MGI Symbol;Acc:MGI:2441738]	chr9:23902240-24121042	Npsr1	protein_coding	sleep	Yspec	0.32556	0.00187449	0.504601	-0.348254	-0.122303	-0.293654	-0.601384	-0.355631	-0.142347	-0.0109641	-0.0719217	-0.0943152	-0.312011
ENSMUSG00000052751	58887	replication initiator 1 [Source:MGI Symbol;Acc:MGI:1889817]	chr6:48543682-48549281	Repin1	protein_coding	sleep	Ospec	0.32556	0.0658446	0.000229086	-0.0958231	-0.20447	-0.118534	-0.022411	-0.223348	-0.0190002	-0.150253	-0.203453	-0.177574	-0.286601
ENSMUSG00000050967	263764	cellular repressor of E1A-stimulated genes 2 [Source:MGI Symbol;Acc:MGI:1928333]	chr1:39675051-39708227	Creg2	protein_coding	sleep	common	0.32556	9.03e-14	2.83e-07	-0.470986	-0.321076	-0.416372	-0.616117	-0.424092	-0.427364	-0.378428	-0.287981	-0.369564	-0.24833
ENSMUSG00000021180	73086	ribosomal protein S6 kinase, polypeptide 5 [Source:MGI Symbol;Acc:MGI:1920336]	chr12:101787788-101963438	Rps6ka5	protein_coding	sleep	common	0.32556	6.24e-11	3.49e-07	-0.406839	-0.322512	-0.500193	-0.571311	-0.205857	-0.349996	-0.330738	-0.277442	-0.390711	-0.291158
ENSMUSG00000021069	110095	liver glycogen phosphorylase [Source:MGI Symbol;Acc:MGI:97829]	chr12:71291598-71332675	Pygl	protein_coding	sleep	common	0.32556	1.02e-05	0.000456333	-0.36895	-0.301658	-0.0339695	-0.255305	-0.54255	-0.643975	-0.0979792	-0.584611	-0.233504	-0.290538
ENSMUSG00000052133	20357	sema domain, seven thrombospondin repeats (type 1 and type 1-like), transmembrane domain (TM) and short cytoplasmic domain, (semaphorin) 5B [Source:MGI Symbol;Acc:MGI:107555]	chr16:35541031-35665018	Sema5b	protein_coding	wake	Yspec	0.325565	1.84e-07	0.0913789	0.761008	0.340953	0.51893	0.791245	0.949336	0.784521	0.398396	0.322758	0.497661	0.144997
ENSMUSG00000050357	234695	capping protein regulator and myosin 1 linker 2 [Source:MGI Symbol;Acc:MGI:2685431]	chr8:108209974-108222278	Rltpr	protein_coding	wake	Yspec	0.325565	0.000887339	0.410195	0.35622	0.0640884	0.461552	0.791255	0.0309352	0.141139	0.368489	0.066499	0.0165089	-0.195143
ENSMUSG00000015476	260297	proline-rich transmembrane protein 1 [Source:MGI Symbol;Acc:MGI:1932118]	chr17:34766278-34770271	Prrt1	protein_coding	wake	common	0.325565	2.66e-15	6.01e-08	0.476344	0.321938	0.391112	0.587116	0.405666	0.52148	0.26609	0.328783	0.385211	0.307667
ENSMUSG00000001249	15451	hepsin [Source:MGI Symbol;Acc:MGI:1196620]	chr7:31883544-31900509	Hpn	protein_coding	wake	common	0.325565	1.43e-07	3.68e-05	1.20263	0.720862	1.41041	1.0875	1.15957	1.15305	1.23563	1.00026	0.869411	-0.221852
ENSMUSG00000090210	213119	integrin, alpha 10 [Source:MGI Symbol;Acc:MGI:2153482]	chr3:96449307-96468642	Itga10	protein_coding	wake	common	0.326176	6.23e-23	8.36e-17	1.44171	1.14958	1.1804	1.9822	1.21337	1.39089	1.23339	1.3164	1.13139	0.917132
ENSMUSG00000068428	239789	geminin coiled-coil domain containing [Source:MGI Symbol;Acc:MGI:2685452]	chr16:26957122-26990260	Gm606	protein_coding	sleep	Yspec	0.326176	5.23e-05	0.0198302	-0.7435	-0.373998	-0.674109	-0.905627	-0.732304	-0.661962	-0.900539	-0.741511	-0.20955	0.355609
ENSMUSG00000045991	225631	one cut domain, family member 2 [Source:MGI Symbol;Acc:MGI:1891408]	chr18:64499802-64560841	Onecut2	protein_coding	wake	Yspec	0.327112	0.00620181	0.076702	0.250886	0.232653	0.218289	-0.111603	0.40322	0.493638	0.407898	0.305386	0.0896989	0.127629
ENSMUSG00000032621	218543	splicing regulatory glutamine/lysine-rich protein 1 [Source:MGI Symbol;Acc:MGI:2145245]	chr13:104531495-104564739	Srek1	protein_coding	wake	Ospec	0.327112	0.000851958	8.73e-05	0.181086	0.295659	-0.0458312	0.0435157	0.299149	0.427511	0.189518	0.393771	0.314471	0.284877
ENSMUSG00000020740	260302	golgi associated, gamma adaptin ear containing, ARF binding protein 3 [Source:MGI Symbol;Acc:MGI:2384159]	chr11:115445369-115465565	Gga3	protein_coding	wake	Yspec	0.327307	1.2e-06	0.00683145	0.335375	0.177469	0.355469	0.54675	0.186679	0.252601	0.389604	0.204638	0.14898	-0.0333454
ENSMUSG00000018861	14149	ferredoxin reductase [Source:MGI Symbol;Acc:MGI:104724]	chr11:115129138-115138564	Fdxr	protein_coding	wake	Yspec	0.327307	0.000442534	0.0300111	0.428072	0.240235	0.376258	0.771508	0.0828471	0.481675	0.582855	0.316629	0.189243	-0.127788
ENSMUSG00000042439	328977	zinc finger protein 532 [Source:MGI Symbol;Acc:MGI:3036282]	chr18:65739684-65849288	Zfp532	protein_coding	wake	common	0.327307	3.11e-12	6.59e-07	0.31334	0.218426	0.245109	0.334412	0.287794	0.386044	0.252528	0.126323	0.288649	0.206205
ENSMUSG00000031557	83436	pleckstrin homology domain-containing, family A (phosphoinositide binding specific) member 2 [Source:MGI Symbol;Acc:MGI:1928144]	chr8:26149416-26212866	Plekha2	protein_coding	sleep	Yspec	0.327307	0.0013975	0.00175567	-0.25274	-0.161504	-0.267965	-0.249165	-0.169331	-0.324499	-0.488997	-0.0930769	-0.074385	0.0104445
ENSMUSG00000071714	12984	colony stimulating factor 2 receptor, beta 2, low-affinity (granulocyte-macrophage) [Source:MGI Symbol;Acc:MGI:1339760]	chr15:78112747-78136252	Csf2rb2	protein_coding	sleep	Yspec	0.327307	0.00486094	0.474893	-0.330745	-0.14208	0.0184784	0.112154	-0.415742	-1.03787	-0.302865	-0.184312	0.221097	-0.302241
ENSMUSG00000026986	140483	histamine N-methyltransferase [Source:MGI Symbol;Acc:MGI:2153181]	chr2:23858230-23905114	Hnmt	protein_coding	sleep	common	0.327307	4.29e-07	0.00234524	-0.493405	-0.282741	-0.497641	-0.653523	-0.35769	-0.464765	-0.583276	-0.216035	-0.251704	-0.0799507
ENSMUSG00000029754	13396	distal-less homeobox 6 [Source:MGI Symbol;Acc:MGI:101927]	chr6:6813134-6818768	Dlx6	protein_coding	sleep	common	0.327307	0.000155034	0.00266764	-0.384001	-0.300025	-0.0962684	-0.566979	-0.593249	-0.279509	-0.500698	-0.0761255	-0.519974	-0.103301
ENSMUSG00000066191	75691	ankyrin repeat and sterile alpha motif domain containing 6 [Source:MGI Symbol;Acc:MGI:1922941]	chr4:47028341-47070378	Anks6	protein_coding	wake	Yspec	0.327319	0.00325276	0.0183783	0.445708	0.250305	0.432295	0.978896	0.11687	0.254771	0.904837	0.193195	0.145759	-0.242572
ENSMUSG00000031842	110385	phosphodiesterase 4C, cAMP specific [Source:MGI Symbol;Acc:MGI:99556]	chr8:73247419-73275285	Pde4c	protein_coding	wake	Yspec	0.327319	0.00776248	0.0759752	0.522882	0.209426	0.585968	0.993657	0.245612	0.266288	0.81295	-0.0376065	0.293422	-0.231062
ENSMUSG00000026171	57751	ring finger protein 25 [Source:MGI Symbol;Acc:MGI:1890215]	chr1:74640122-74648171	Rnf25	protein_coding	wake	Yspec	0.327457	0.00168661	0.572427	0.253139	0.0508009	0.257501	0.59564	0.0117403	0.147673	0.248567	0.04501	-0.0169068	-0.0734667
ENSMUSG00000005899	77626	sphingomyelin phosphodiesterase 4 [Source:MGI Symbol;Acc:MGI:1924876]	chr16:17619247-17645121	Smpd4	protein_coding	wake	Yspec	0.327826	6.66e-06	0.061172	0.326233	0.180497	0.220679	0.544378	0.154382	0.385494	0.283525	0.20331	0.175956	0.0591951
ENSMUSG00000042256	627626	patched domain containing 4 [Source:MGI Symbol;Acc:MGI:1920485]	chr17:42452696-42644890	3110082D06Rik	protein_coding	sleep	Yspec	0.327826	0.000552881	0.465399	-0.312527	-0.176899	-0.468677	-0.817759	0.0454555	-0.00912963	-0.0962964	-0.242684	-0.248166	-0.120451
ENSMUSG00000049882	207965	valosin containing protein lysine (K) methyltransferase [Source:MGI Symbol;Acc:MGI:2684917]	chr12:70678415-70684215	Mettl21d	protein_coding	sleep	Yspec	0.327826	0.0017871	0.44194	-0.246664	-0.0605161	-0.367442	-0.342355	-0.0950044	-0.181855	-0.21848	0.0822802	-0.102038	-0.00382717
ENSMUSG00000074829	630836	RIKEN cDNA 2010315B03 gene [Source:MGI Symbol;Acc:MGI:1919321]	chr9_random:203786-206667	CAAA01180111.1.44494.1	protein_coding	sleep	Yspec	0.327826	0.00203938	0.64099	-0.297326	-0.0584015	-0.496653	-0.558314	-0.104718	-0.0296202	-0.167001	-0.00555238	-0.182196	0.121143
ENSMUSG00000038732	218121	membrane bound O-acyltransferase domain containing 1 [Source:MGI Symbol;Acc:MGI:2387184]	chr13:30228167-30338786	Mboat1	protein_coding	sleep	Ospec	0.327826	0.523102	0.00652018	-0.0324955	-0.422551	0.18779	-0.131978	0.177006	-0.362801	-0.153923	-0.610482	-0.585271	-0.340526
ENSMUSG00000056708	15939	immediate early response 5 [Source:MGI Symbol;Acc:MGI:1337072]	chr1:156943297-156946966	Ier5	protein_coding	wake	common	0.328223	7.73e-21	2.49e-23	0.696048	0.779725	0.860906	0.524883	0.82475	0.573653	0.73101	0.909473	0.823937	0.654479
ENSMUSG00000033965	20502	solute carrier family 16 (monocarboxylic acid transporters), member 2 [Source:MGI Symbol;Acc:MGI:1203732]	chrX:100892553-101017504	Slc16a2	protein_coding	sleep	Yspec	0.328223	2.56e-09	0.000395028	-0.257987	-0.176966	-0.117724	-0.212636	-0.39647	-0.305117	-0.184761	-0.212827	-0.184199	-0.126077
ENSMUSG00000074671	241732	TSPY-like 3 [Source:MGI Symbol;Acc:MGI:2139328]	chr2:153047916-153051377	Tspyl3	protein_coding	sleep	common	0.328722	2.91e-09	1.33e-08	-0.234366	-0.246418	-0.179641	-0.109736	-0.306782	-0.341306	-0.260382	-0.296046	-0.248602	-0.180643
ENSMUSG00000040860	230872	ciliary rootlet coiled-coil, rootletin [Source:MGI Symbol;Acc:MGI:3529431]	chr4:140572352-140616665	Crocc	protein_coding	wake	Yspec	0.329011	0.00154562	0.202241	0.760206	0.222463	0.689023	1.34568	0.339879	0.666247	0.919181	0.178113	-0.00296867	-0.204472
ENSMUSG00000063383	210853	zinc finger protein 947 [Source:MGI Symbol;Acc:MGI:3646759]	chr17:22281126-22303357	Zfp947	protein_coding	sleep	Ospec	0.329011	0.707414	0.00977363	-0.218106	-0.309432	-0.032265	-0.32168	-0.133418	-0.38506	-0.698357	0.335743	-0.975345	0.100229
ENSMUSG00000047446	11861	ADP-ribosylation factor-like 4A [Source:MGI Symbol;Acc:MGI:99437]	chr12:40731834-40764812	Arl4a	protein_coding	sleep	common	0.329011	1.13e-10	4.18e-06	-0.568111	-0.382241	-0.582021	-0.767711	-0.48621	-0.436501	-0.648728	-0.339967	-0.421501	-0.118766
ENSMUSG00000038843	14537	glucosaminyl (N-acetyl) transferase 1, core 2 [Source:MGI Symbol;Acc:MGI:95676]	chr19:17400431-17431357	Gcnt1	protein_coding	sleep	Ospec	0.329169	0.544719	0.00776635	0.0229207	-0.236831	0.0489628	-0.17733	-0.0184425	0.238492	-0.495567	-0.43365	0.00705304	-0.0251603
ENSMUSG00000038481	78334	cyclin-dependent kinase 19 [Source:MGI Symbol;Acc:MGI:1925584]	chr10:40068914-40203824	Cdk19	protein_coding	sleep	Yspec	0.329927	9.48e-05	0.20384	-0.230617	-0.103125	-0.115648	-0.33086	-0.182424	-0.293536	-0.126512	-0.12198	-0.172177	0.00816932
ENSMUSG00000034023	211651	Fanconi anemia, complementation group D2 [Source:MGI Symbol;Acc:MGI:2448480]	chr6:113481476-113547211	Fancd2	protein_coding	wake	common	0.329939	1.43e-12	8.25e-08	0.534477	0.265259	-0.0951413	0.56072	0.805094	0.867234	-0.390576	0.167212	0.549696	0.734705
ENSMUSG00000020527	66196	myosin XIX [Source:MGI Symbol;Acc:MGI:1913446]	chr11:84693450-84724928	Myo19	protein_coding	wake	common	0.329939	8.23e-09	9.74e-05	0.610972	0.440257	0.341585	0.869244	0.620136	0.612922	0.65417	0.496752	0.420939	0.189167
ENSMUSG00000032252	93683	glucuronyl C5-epimerase [Source:MGI Symbol;Acc:MGI:2136405]	chr9:61904855-61918613	Glce	protein_coding	sleep	Yspec	0.329939	4.33e-06	0.0029819	-0.283126	-0.154025	-0.413654	-0.499328	-0.085374	-0.134147	-0.463762	-0.0996142	-0.0715409	0.0188158
ENSMUSG00000087022	NA	RIKEN cDNA 9130024F11 gene [Source:MGI Symbol;Acc:MGI:1926150]	chr1:57028113-57099559	9130024F11Rik	processed_transcript	sleep	common	0.329939	1.38e-09	0.000493585	-0.605557	-0.374885	-0.483021	-0.785646	-0.57323	-0.58033	-0.534314	-0.265624	-0.398279	-0.301322
ENSMUSG00000024270	106957	solute carrier family 39 (metal ion transporter), member 6 [Source:MGI Symbol;Acc:MGI:2147279]	chr18:24738182-24762518	Slc39a6	protein_coding	sleep	common	0.329939	5.56e-05	2.33e-05	-0.218598	-0.206278	-0.148803	-0.217149	-0.226567	-0.281872	-0.401553	-0.179829	-0.149028	-0.0947002
ENSMUSG00000029270	67266	family with sequence similarity 69, member A [Source:MGI Symbol;Acc:MGI:1914516]	chr5:108336872-108416304	Fam69a	protein_coding	sleep	common	0.329958	6.48e-12	2.24e-07	-0.561869	-0.409239	-0.508626	-0.734845	-0.509725	-0.494278	-0.55641	-0.29728	-0.509838	-0.273429
ENSMUSG00000026786	54519	amyloid beta (A4) precursor protein-binding, family B, member 1 interacting protein [Source:MGI Symbol;Acc:MGI:1861354]	chr2:22629414-22731373	Apbb1ip	protein_coding	sleep	common	0.332028	6.21e-10	4.71e-11	-0.48711	-0.476868	-0.39116	-0.630233	-0.424091	-0.502957	-0.699428	-0.592155	-0.471191	-0.144697
ENSMUSG00000021366	110521	human immunodeficiency virus type I enhancer binding protein 1 [Source:MGI Symbol;Acc:MGI:96100]	chr13:42147190-42280595	Hivep1	protein_coding	wake	common	0.33242	3.05e-09	4.7e-06	0.302436	0.281721	0.145752	0.0829253	0.452457	0.52861	0.325171	0.218835	0.290518	0.292358
ENSMUSG00000020034	216198	t-complex 11 (mouse) like 2 [Source:MGI Symbol;Acc:MGI:2444679]	chr10:84039171-84077304	Tcp11l2	protein_coding	sleep	Yspec	0.332495	8.9e-10	2.72e-06	-0.22933	-0.172977	-0.140301	-0.231842	-0.274906	-0.270272	-0.203093	-0.225256	-0.212726	-0.0508325
ENSMUSG00000020265	20610	small ubiquitin-like modifier 3 [Source:MGI Symbol;Acc:MGI:1336201]	chr10:77068642-77104488	Sumo3	protein_coding	sleep	common	0.332529	1.85e-13	3.03e-10	-0.24853	-0.22449	-0.1705	-0.141413	-0.323654	-0.358553	-0.226121	-0.24075	-0.230591	-0.200497
ENSMUSG00000063888	66229	ribosomal protein L7-like 1 [Source:MGI Symbol;Acc:MGI:1913479]	chr17:46910656-46919805	Rpl7l1	protein_coding	wake	Yspec	0.332596	5.69e-08	0.00228553	0.245806	0.156638	0.259459	0.473883	0.207937	0.0419444	0.250333	0.148107	0.226776	0.00133442
ENSMUSG00000028545	67621	BEN domain containing 5 [Source:MGI Symbol;Acc:MGI:1914871]	chr4:111087411-111133103	Bend5	protein_coding	sleep	Yspec	0.332596	2.87e-09	0.003544	-0.360962	-0.18358	-0.503329	-0.387451	-0.389612	-0.163456	-0.202835	-0.20882	-0.306431	-0.0162343
ENSMUSG00000073073	NA	predicted gene 8098 [Source:MGI Symbol;Acc:MGI:3645749]	chr11:30167264-30180691	Gm8098	processed_transcript	sleep	Yspec	0.332596	1.79e-05	0.506242	-0.287074	-0.0534819	-0.791756	-0.739573	0.101077	0.281957	-0.331313	-0.119508	0.0772855	0.159608
ENSMUSG00000032109	270151	NLR family member X1 [Source:MGI Symbol;Acc:MGI:2429611]	chr9:44060596-44076882	Nlrx1	protein_coding	sleep	Ospec	0.332596	0.526903	0.00595692	-0.108674	-0.632586	0.160424	0.101743	-0.336641	-0.360223	-0.392107	-0.863381	-0.445023	-0.829834
ENSMUSG00000031827	72042	coactosin-like 1 (Dictyostelium) [Source:MGI Symbol;Acc:MGI:1919292]	chr8:122332925-122364679	Cotl1	protein_coding	wake	Yspec	0.333966	0.00168572	0.323072	0.481364	0.24182	0.469394	0.943335	0.25783	0.254897	0.302272	-0.0133043	0.455926	0.222386
ENSMUSG00000002266	22776	zinc finger, imprinted 1 [Source:MGI Symbol;Acc:MGI:1341879]	chr7:6627954-6649361	Zim1	protein_coding	wake	common	0.333966	7.37e-06	0.00067228	0.526448	0.507216	0.476453	0.0396742	0.560889	1.02878	0.452366	0.6218	0.536184	0.418514
ENSMUSG00000042104	66435	UDP-glucose glycoprotein glucosyltransferase 2 [Source:MGI Symbol;Acc:MGI:1913685]	chr14:119384061-119498852	Uggt2	protein_coding	sleep	Yspec	0.333966	0.000526951	0.0950063	-0.270274	-0.209023	-0.415287	-0.531034	-0.142909	0.00813474	-0.149372	-0.144572	-0.281811	-0.260336
ENSMUSG00000027550	71710	leucine rich repeat and coiled-coil domain containing 1 [Source:MGI Symbol;Acc:MGI:1918960]	chr3:14533588-14572858	Lrrcc1	protein_coding	sleep	common	0.333966	7.87e-12	2.8e-06	-0.699527	-0.4932	-0.817624	-1.08208	-0.488264	-0.410144	-0.698095	-0.461767	-0.524919	-0.288018
ENSMUSG00000045930	66864	C-type lectin domain family 14, member a [Source:MGI Symbol;Acc:MGI:1914114]	chr12:59365507-59370445	Clec14a	protein_coding	sleep	common	0.333966	3.04e-09	3.69e-11	-0.562191	-0.62683	-0.593863	-0.854282	-0.464332	-0.336288	-1.14018	-0.577484	-0.541757	-0.247894
ENSMUSG00000028651	56031	peptidylprolyl isomerase E (cyclophilin E) [Source:MGI Symbol;Acc:MGI:1917118]	chr4:122804158-122817394	Ppie	protein_coding	wake	Yspec	0.33448	0.00581885	0.368724	0.254883	0.0908798	0.137746	0.404313	0.161196	0.316277	0.280671	-0.0516207	0.0598484	0.0746211
ENSMUSG00000021373	67252	CAP, adenylate cyclase-associated protein, 2 (yeast) [Source:MGI Symbol;Acc:MGI:1914502]	chr13:46597017-46745211	Cap2	protein_coding	wake	Ospec	0.33448	4.7e-07	1.61e-10	0.142966	0.211719	-0.00646691	0.0297176	0.240898	0.307717	-0.0232844	0.254903	0.309776	0.305481
ENSMUSG00000036894	74012	RAP2B, member of RAS oncogene family [Source:MGI Symbol;Acc:MGI:1921262]	chr3:61168229-61172825	Rap2b	protein_coding	sleep	Yspec	0.335736	8.58e-05	0.0201406	-0.342747	-0.176477	-0.322441	-0.483091	-0.243759	-0.321697	-0.432335	-0.159366	-0.180633	0.0664278
ENSMUSG00000024966	20867	stress-induced phosphoprotein 1 [Source:MGI Symbol;Acc:MGI:109130]	chr19:7094986-7114716	Stip1	protein_coding	wake	common	0.336411	3.68e-19	8.26e-13	0.49379	0.375407	0.405426	0.568225	0.471559	0.52995	0.4363	0.359095	0.382546	0.323689
ENSMUSG00000054051	319955	excision repair cross-complementing rodent repair deficiency, complementation group 6 [Source:MGI Symbol;Acc:MGI:1100494]	chr14:33326507-33394375	Ercc6	protein_coding	wake	common	0.336574	2.19e-05	1.58e-07	0.205214	0.238954	0.188914	0.156956	0.195334	0.279651	0.334516	0.292773	0.255239	0.0732888
ENSMUSG00000024949	22668	splicing factor 1 [Source:MGI Symbol;Acc:MGI:1095403]	chr19:6363490-6378230	Sf1	protein_coding	wake	Yspec	0.33733	9.67e-09	5.82e-05	0.207151	0.136742	0.163791	0.260546	0.166018	0.238249	0.185501	0.219314	0.118944	0.0232102
ENSMUSG00000022091	20410	sorbin and SH3 domain containing 3 [Source:MGI Symbol;Acc:MGI:700013]	chr14:70580075-70607644	Sorbs3	protein_coding	wake	Yspec	0.338639	0.00624913	0.262434	0.452539	0.083979	0.505097	0.704308	0.309587	0.291164	0.545207	-0.0369328	-0.0405696	-0.131789
ENSMUSG00000033061	19711	regulated endocrine-specific protein 18 [Source:MGI Symbol;Acc:MGI:1098222]	chr1:75268574-75275190	Resp18	protein_coding	wake	Yspec	0.338762	0.00381476	0.685965	0.203408	0.0614978	0.178958	0.360432	0.0878618	0.18638	0.0814276	-0.0283299	0.132795	0.0600981
ENSMUSG00000055491	226169	peroxisome proliferative activated receptor, gamma, coactivator-related 1 [Source:MGI Symbol;Acc:MGI:2385096]	chr19:46119176-46147605	Pprc1	protein_coding	wake	Yspec	0.33902	0.00231273	0.000192898	0.269083	0.18889	0.367769	0.457711	0.17968	0.0711735	0.695025	0.0688238	0.132937	-0.141225
ENSMUSG00000044364	108832	transmembrane protein 74B [Source:MGI Symbol;Acc:MGI:1918629]	chr2:151527544-151538093	5430405G05Rik	protein_coding	sleep	common	0.341384	0.00301248	1.01e-05	-0.449477	-0.637323	-0.582524	-0.471286	-0.645277	-0.0988215	-0.0444029	-0.991198	-0.921637	-0.592052
ENSMUSG00000020432	21452	transcobalamin 2 [Source:MGI Symbol;Acc:MGI:98534]	chr11:3816995-3832362	Tcn2	protein_coding	wake	Yspec	0.342392	5.76e-06	0.0942525	0.577517	0.300564	0.666553	0.868141	0.534038	0.241334	0.404428	0.113889	0.388144	0.295795
ENSMUSG00000020231	64451	disco interacting protein 2 homolog A [Source:MGI Symbol;Acc:MGI:2385920]	chr10:75721974-75808236	Dip2a	protein_coding	wake	Yspec	0.342493	0.00133107	0.341363	0.212899	0.0421522	0.287905	0.226067	0.171765	0.16586	0.201938	-0.0689545	0.0486501	-0.0130247
ENSMUSG00000072572	214922	solute carrier family 39 (zinc transporter), member 2 [Source:MGI Symbol;Acc:MGI:2684326]	chr14:52512364-52516620	Slc39a2	protein_coding	wake	common	0.342493	9.28e-15	5.28e-14	0.844075	0.761835	0.773431	1.18498	0.63942	0.778471	1.07817	1.04755	0.680511	0.241108
ENSMUSG00000073468	106489	SFT2 domain containing 1 [Source:MGI Symbol;Acc:MGI:1918689]	chr17:8503767-8589917	Sft2d1	protein_coding	wake	common	0.342892	1.06e-06	6.29e-08	0.319915	0.340208	0.209904	0.285326	0.366352	0.418078	0.457313	0.342887	0.442007	0.118625
ENSMUSG00000035033	21375	T-box brain gene 1 [Source:MGI Symbol;Acc:MGI:107404]	chr2:61640787-61652371	Tbr1	protein_coding	sleep	common	0.342892	8.58e-08	3.09e-05	-0.30533	-0.236361	-0.321277	-0.44136	-0.198814	-0.259869	-0.389896	-0.0986203	-0.243769	-0.213159
ENSMUSG00000021775	353187	nuclear receptor subfamily 1, group D, member 2 [Source:MGI Symbol;Acc:MGI:2449205]	chr14:19036368-19071841	Nr1d2	protein_coding	sleep	Yspec	0.343133	0.00930204	0.52237	-0.224187	-0.0888601	-0.050152	-0.413535	-0.167326	-0.265733	-0.18187	0.032578	-0.1704	-0.0357479
ENSMUSG00000020717	18613	platelet/endothelial cell adhesion molecule 1 [Source:MGI Symbol;Acc:MGI:97537]	chr11:106515331-106612142	Pecam1	protein_coding	wake	Yspec	0.34392	0.000121711	0.247563	0.247007	0.0992013	0.213588	0.317829	0.170895	0.285718	0.0396243	0.0110421	0.201142	0.144996
ENSMUSG00000071176	234094	Rho guanine nucleotide exchange factor (GEF) 10 [Source:MGI Symbol;Acc:MGI:2444453]	chr8:14911463-15001285	Arhgef10	protein_coding	wake	Yspec	0.34392	0.00148555	0.546585	0.442734	0.112392	0.535724	0.633253	0.409476	0.192484	0.336781	-0.0797546	0.12788	0.0646627
ENSMUSG00000035615	666060	FERM and PDZ domain containing 1 [Source:MGI Symbol;Acc:MGI:2446274]	chr4:45197547-45299008	Frmpd1	protein_coding	wake	Yspec	0.34392	0.00646084	0.617328	0.311275	0.0882332	0.0855316	0.424101	0.326247	0.409222	0.252574	-0.0302749	0.128602	0.00203141
ENSMUSG00000028161	19055	protein phosphatase 3, catalytic subunit, alpha isoform [Source:MGI Symbol;Acc:MGI:107164]	chr3:136332888-136600891	Ppp3ca	protein_coding	sleep	Yspec	0.34392	6.68e-06	0.0380171	-0.250373	-0.128656	-0.1993	-0.311142	-0.213051	-0.278001	-0.245059	-0.0920736	-0.132684	-0.044805
ENSMUSG00000032624	78798	echinoderm microtubule associated protein like 4 [Source:MGI Symbol;Acc:MGI:1926048]	chr17:83750071-83879901	Eml4	protein_coding	wake	common	0.344603	3.06e-06	1.59e-07	0.208779	0.263457	0.0929849	0.0993006	0.342766	0.300066	0.290919	0.284309	0.309895	0.168703
ENSMUSG00000048832	107305	vacuolar protein sorting 37C [Source:MGI Symbol;Acc:MGI:2147661]	chr19:10763105-10789109	Vps37c	protein_coding	wake	Yspec	0.344861	0.000242466	0.314006	0.352805	0.126566	0.395438	0.677689	0.175479	0.162614	0.366651	0.055238	0.0228252	0.06155
ENSMUSG00000027331	51944	kinetochore-localized astrin/SPAG5 binding [Source:MGI Symbol;Acc:MGI:1289298]	chr2:118639539-118663632	D2Ertd750e	protein_coding	wake	common	0.344861	3.07e-09	6.39e-07	0.784174	0.597899	0.383224	1.25135	0.952673	0.549454	0.795553	0.821849	0.760813	0.0133804
ENSMUSG00000028364	21923	tenascin C [Source:MGI Symbol;Acc:MGI:101922]	chr4:63620619-63681960	Tnc	protein_coding	sleep	Ospec	0.344861	0.597518	0.00201882	-0.0405697	-0.444996	-0.159245	-0.230575	0.0496278	0.177912	-0.485162	-0.782673	-0.364804	-0.147347
ENSMUSG00000028883	20346	sema domain, immunoglobulin domain (Ig), short basic domain, secreted, (semaphorin) 3A [Source:MGI Symbol;Acc:MGI:107558]	chr5:13125393-13602765	Sema3a	protein_coding	wake	common	0.345042	0.000113096	7.45e-07	0.26994	0.451664	-0.0426641	0.00875839	0.550399	0.563267	0.0632895	0.583264	0.57648	0.583622
ENSMUSG00000054594	232790	osteoclast associated receptor [Source:MGI Symbol;Acc:MGI:2179720]	chr7:3561215-3567959	Oscar	protein_coding	wake	common	0.345042	0.00578947	3.21e-05	0.337362	0.509406	0.183172	0.555209	0.0470506	0.564015	0.339361	0.832593	0.645881	0.219789
ENSMUSG00000074994	99003	glutamine and serine rich 1 [Source:MGI Symbol;Acc:MGI:2138986]	chr2:104594752-104657053	Qser1	protein_coding	sleep	Yspec	0.345042	7.95e-05	0.36782	-0.26947	-0.141075	-0.407858	-0.590338	-0.0432081	-0.036475	-0.128631	-0.178748	-0.176859	-0.0800638
ENSMUSG00000090928	NA	NA	chr13:24723587-24730636	C530050E15Rik	NA	sleep	common	0.34724	2.18e-08	0.000310615	-0.533199	-0.4251	-0.468311	-1.02487	-0.542961	-0.096657	-0.591909	-0.42427	-0.379187	-0.305033
ENSMUSG00000037022	109136	methylmalonic aciduria (cobalamin deficiency) type A [Source:MGI Symbol;Acc:MGI:1923805]	chr8:81790123-81819055	Mmaa	protein_coding	wake	Ospec	0.34901	0.000194635	1.41e-05	0.187615	0.215611	0.111055	0.230212	0.115087	0.294108	0.2904	0.299902	0.20512	0.0670206
ENSMUSG00000042662	252864	dual specificity phosphatase-like 15 [Source:MGI Symbol;Acc:MGI:1934928]	chr2:152766531-152777634	Dusp15	protein_coding	wake	Yspec	0.349354	7.65e-07	0.055514	0.378874	0.205416	0.269603	0.63729	0.244346	0.364255	0.217844	0.208086	0.268533	0.127199
ENSMUSG00000024824	19367	RAD9 checkpoint clamp component A [Source:MGI Symbol;Acc:MGI:1328356]	chr19:4194998-4201803	Rad9	protein_coding	wake	Yspec	0.349354	0.00267728	0.292775	0.221707	-0.00427472	0.401192	0.601776	0.119185	-0.235324	0.339602	-0.0481378	-0.126337	-0.182226
ENSMUSG00000036473	18209	TBC1 domain family, member 24 [Source:MGI Symbol;Acc:MGI:2443456]	chr17:24312176-24342707	Tbc1d24	protein_coding	sleep	Yspec	0.349354	9.26e-10	0.000442216	-0.259031	-0.161852	-0.172421	-0.360302	-0.24566	-0.257742	-0.140664	-0.112495	-0.19988	-0.194371
ENSMUSG00000021759	19012	phospholipid phosphatase 1 [Source:MGI Symbol;Acc:MGI:108412]	chr13:113590902-113658289	Ppap2a	protein_coding	sleep	Yspec	0.349354	9.33e-06	0.169434	-0.242831	-0.08386	-0.282241	-0.246005	-0.272747	-0.170332	-0.171916	-0.0829488	-0.114516	0.0339408
ENSMUSG00000022528	15205	hairy and enhancer of split 1 (Drosophila) [Source:MGI Symbol;Acc:MGI:104853]	chr16:30064270-30068082	Hes1	protein_coding	wake	Yspec	0.349518	0.000193403	0.00652804	0.259823	0.103353	0.0418126	0.154475	0.543782	0.299225	-0.321117	0.23186	0.203224	0.299445
ENSMUSG00000086228	208080	ubiquitin-associated protein 1-like [Source:MGI Symbol;Acc:MGI:2685360]	chr9:65208667-65228384	Gm514	protein_coding	wake	Yspec	0.349518	0.000515738	0.165469	0.819808	0.267353	1.04795	1.33257	0.20501	0.693708	0.779551	0.414749	0.233198	-0.358084
ENSMUSG00000039834	329559	zinc finger protein 335 [Source:MGI Symbol;Acc:MGI:2682313]	chr2:164717182-164737457	Zfp335	protein_coding	wake	Yspec	0.349518	0.000856698	0.101256	0.52617	0.21419	0.542583	0.922497	0.166878	0.472723	0.668323	0.19791	0.188381	-0.197853
ENSMUSG00000033871	170826	peroxisome proliferative activated receptor, gamma, coactivator 1 beta [Source:MGI Symbol;Acc:MGI:2444934]	chr18:61457590-61560285	Ppargc1b	protein_coding	wake	Ospec	0.349518	0.076611	0.000460253	0.36877	0.319042	0.461105	0.283566	0.394741	0.335666	1.13776	0.266237	0.151992	-0.279818
ENSMUSG00000041130	213753	zinc finger protein 598 [Source:MGI Symbol;Acc:MGI:2670965]	chr17:24806497-24819160	Zfp598	protein_coding	wake	common	0.349518	2.64e-07	0.00756841	0.686785	0.357645	0.814697	1.1223	0.471679	0.338465	0.796645	0.321621	0.265877	0.0464357
ENSMUSG00000039738	52864	SLX4 structure-specific endonuclease subunit homolog (S. cerevisiae) [Source:MGI Symbol;Acc:MGI:106299]	chr16:3978905-4003970	Slx4	protein_coding	wake	common	0.349518	3.26e-07	6.52e-06	0.345007	0.231119	0.473199	0.310775	0.252022	0.344029	0.599926	0.178625	0.157468	-0.0115407
ENSMUSG00000046805	17476	macrophage expressed gene 1 [Source:MGI Symbol;Acc:MGI:1333743]	chr19:12535069-12539974	Mpeg1	protein_coding	sleep	Yspec	0.349518	0.00092535	0.000296492	-0.221618	-0.198312	-0.110123	-0.265647	-0.259507	-0.251195	-0.346985	-0.338294	-0.0989865	-0.00898459
ENSMUSG00000031489	11556	adrenergic receptor, beta 3 [Source:MGI Symbol;Acc:MGI:87939]	chr8:28336048-28340260	Adrb3	protein_coding	sleep	Yspec	0.349518	0.00182778	0.253544	-0.456928	-0.103095	-0.33197	-0.953867	-0.354874	-0.187002	-0.445402	-0.201559	-0.0716433	0.306224
ENSMUSG00000090035	14426	UDP-N-acetyl-alpha-D-galactosamine:polypeptide N-acetylgalactosaminyltransferase 4 [Source:MGI Symbol;Acc:MGI:894692]	chr10:98570593-98576081	Galnt4	protein_coding	sleep	Ospec	0.349518	0.0174	0.00447017	-0.211376	-0.201038	-0.0639455	-0.38077	-0.150179	-0.250609	-0.389837	-0.32174	-0.225828	0.133254
ENSMUSG00000066057	NA	predicted gene 1976 [Source:MGI Symbol;Acc:MGI:3780145]	chr17:95160390-95164401	2610044O15Rik	lincRNA	sleep	Ospec	0.349518	0.162704	2.53e-05	-0.12639	-0.388281	0.0225693	-0.0492662	-0.304488	-0.174375	-0.296086	-0.271325	-0.488081	-0.497631
ENSMUSG00000030775	77647	T cell receptor associated transmembrane adaptor 1 [Source:MGI Symbol;Acc:MGI:1924897]	chr16:48731823-48772451	Trat1	protein_coding	sleep	common	0.349518	1.39e-08	0.00154382	-1.41325	-0.787125	-1.27373	-1.39989	-1.43332	-1.54605	-1.04835	-0.644864	-0.449676	-1.00561
ENSMUSG00000059866	231130	TNFAIP3 interacting protein 2 [Source:MGI Symbol;Acc:MGI:2386643]	chr5:34838536-34856846	Tnip2	protein_coding	sleep	common	0.349518	5.83e-06	5.41e-06	-0.321498	-0.285624	-0.370727	-0.29921	-0.399386	-0.216668	0.00611113	-0.425971	-0.368409	-0.354226
ENSMUSG00000059772	75764	SLX1 structure-specific endonuclease subunit homolog B (S. cerevisiae) [Source:MGI Symbol;Acc:MGI:1915220]	chr7:133832782-133839498	Slx1b	protein_coding	sleep	common	0.349518	0.000442534	1.25e-05	-0.274108	-0.338481	-0.296345	-0.0490681	-0.359325	-0.391694	-0.0706893	-0.483702	-0.417533	-0.382001
ENSMUSG00000020289	17168	nitrogen permease regulator-like 3 [Source:MGI Symbol;Acc:MGI:109258]	chr11:32125428-32167907	Nprl3	protein_coding	sleep	Ospec	0.349537	0.0179001	0.000396122	-0.228362	-0.408965	-0.246166	0.139242	-0.437579	-0.368946	-0.123054	-0.517288	-0.463076	-0.532442
ENSMUSG00000032352	214345	leucine rich repeat containing 1 [Source:MGI Symbol;Acc:MGI:2442313]	chr9:77278430-77392877	Lrrc1	protein_coding	wake	Yspec	0.351073	0.00248636	0.298376	0.28099	0.155149	0.38145	0.344536	0.44258	-0.0446049	0.147921	0.125374	0.062945	0.284356
ENSMUSG00000021277	22031	TNF receptor-associated factor 3 [Source:MGI Symbol;Acc:MGI:108041]	chr12:112404381-112505564	Traf3	protein_coding	wake	common	0.351889	1.5e-25	1.05e-18	0.60399	0.465954	0.691543	0.646165	0.530378	0.547875	0.639742	0.467203	0.38513	0.371741
ENSMUSG00000033618	71751	mitogen-activated protein kinase kinase kinase 13 [Source:MGI Symbol;Acc:MGI:2444243]	chr16:21891842-21932150	Map3k13	protein_coding	wake	common	0.352409	1.05e-10	1.66e-07	0.388449	0.273742	0.484793	0.295069	0.459703	0.314229	0.524273	0.297474	0.23399	0.0392318
ENSMUSG00000026281	21915	deoxythymidylate kinase [Source:MGI Symbol;Acc:MGI:108396]	chr1:95688953-95698711	Dtymk	protein_coding	wake	Yspec	0.35308	3.51e-07	7.3e-05	0.225261	0.173286	0.1679	0.373836	0.181278	0.178031	0.296174	0.167848	0.195955	0.0331647
ENSMUSG00000023348	22051	thyroid hormone receptor interactor 6 [Source:MGI Symbol;Acc:MGI:1343458]	chr5:137750927-137755832	Trip6	protein_coding	wake	Yspec	0.35308	5.76e-05	0.170253	0.81433	0.25632	1.01761	1.64061	0.32523	0.273875	0.893231	0.327402	-0.00350086	-0.191852
ENSMUSG00000047466	212163	RIKEN cDNA 8030462N17 gene [Source:MGI Symbol;Acc:MGI:2444951]	chr18:77743495-77952949	8030462N17Rik	protein_coding	wake	common	0.35308	1.09e-05	1.17e-06	0.227983	0.288179	0.176903	0.0364046	0.344715	0.353911	0.362537	0.293522	0.276224	0.220432
ENSMUSG00000042155	277396	kelch-like 23 [Source:MGI Symbol;Acc:MGI:2683536]	chr2:69659801-69674908	Klhl23	protein_coding	sleep	common	0.35308	1.04e-16	6.14e-11	-0.543052	-0.407033	-0.474421	-0.647615	-0.537551	-0.512619	-0.526326	-0.370106	-0.429694	-0.302008
ENSMUSG00000041840	225745	HAUS augmin-like complex, subunit 1 [Source:MGI Symbol;Acc:MGI:2385076]	chr18:77996106-78006719	Haus1	protein_coding	sleep	common	0.353133	2.87e-15	3.22e-09	-0.596759	-0.423367	-0.642919	-0.471894	-0.668345	-0.603876	-0.511047	-0.444893	-0.291677	-0.445853
ENSMUSG00000086534	NA	predicted gene, 16758 [Source:MGI Symbol;Acc:MGI:4439682]	chr17:30026829-30034212	Gm16758	processed_transcript	wake	common	0.353182	2.41e-13	7.34e-07	1.50607	1.11978	0.770261	1.82671	1.53083	1.89647	1.10382	0.927648	1.4148	1.03284
ENSMUSG00000038180	245865	sperm associated antigen 4 [Source:MGI Symbol;Acc:MGI:2444120]	chr2:155890711-155896553	Spag4	protein_coding	wake	common	0.353182	0.000469651	0.00533472	0.414902	0.369764	0.180933	0.832867	0.184621	0.461187	0.584349	0.346543	0.437657	0.110509
ENSMUSG00000040569	208890	solute carrier family 26, member 7 [Source:MGI Symbol;Acc:MGI:2384791]	chr4:14429377-14549152	Slc26a7	protein_coding	sleep	Yspec	0.353182	3.16e-06	0.331687	-0.855146	-0.291478	-1.09742	-0.956854	-0.674066	-0.692241	-0.630555	-0.335904	-0.278555	0.0791027
ENSMUSG00000027272	22222	ubiquitin protein ligase E3 component n-recognin 1 [Source:MGI Symbol;Acc:MGI:1277977]	chr2:120685805-120796651	Ubr1	protein_coding	sleep	Yspec	0.353182	6.79e-05	0.117994	-0.236026	-0.141994	-0.269891	-0.534598	-0.057031	-0.0825843	-0.265185	-0.117646	-0.162524	-0.0226198
ENSMUSG00000025766	73852	DNA segment, Chr 3, ERATO Doi 751, expressed [Source:MGI Symbol;Acc:MGI:1289213]	chr3:41546333-41563511	D3Ertd751e	protein_coding	sleep	Yspec	0.353182	0.000946719	0.0127145	-0.311586	-0.192673	-0.220365	-0.543093	-0.290267	-0.192616	-0.514886	-0.165267	-0.144663	0.0541223
ENSMUSG00000040229	23890	G protein-coupled receptor 34 [Source:MGI Symbol;Acc:MGI:1346334]	chrX:13209015-13218184	Gpr34	protein_coding	sleep	common	0.353182	9.86e-05	0.00141699	-0.42815	-0.277266	-0.404564	-0.508302	-0.389734	-0.409998	-0.648312	-0.316163	-0.276398	0.131808
ENSMUSG00000089736	100044509	transforming growth factor, beta receptor III-like [Source:MGI Symbol;Acc:MGI:3833469]	chr8:4248014-4251623	Gm14378	protein_coding	sleep	Ospec	0.353226	0.325686	0.000638529	-0.103936	-0.434671	-0.0368416	0.119085	-0.0685079	-0.42948	-0.202824	-0.237372	-0.715456	-0.583033
ENSMUSG00000004846	26433	procollagen-lysine, 2-oxoglutarate 5-dioxygenase 3 [Source:MGI Symbol;Acc:MGI:1347008]	chr5:137462689-137472718	Plod3	protein_coding	wake	Yspec	0.353278	0.00182649	0.087336	0.367194	0.127112	0.390774	0.776066	0.151367	0.150568	0.589513	0.0850977	-0.0513807	-0.114781
ENSMUSG00000017264	50912	exosome component 10 [Source:MGI Symbol;Acc:MGI:1355322]	chr4:147932338-147956710	Exosc10	protein_coding	wake	Yspec	0.353278	0.00491431	0.544058	0.203605	0.052218	0.227286	0.4044	0.093171	0.0895617	0.163599	-0.0154141	0.124566	-0.0638789
ENSMUSG00000046111	319675	centrosomal protein 295 [Source:MGI Symbol;Acc:MGI:2442521]	chr9:15121159-15162432	5830418K08Rik	protein_coding	sleep	Yspec	0.353278	1.99e-05	0.0288633	-0.267371	-0.204619	-0.394442	-0.523661	-0.108898	-0.0424818	-0.199944	-0.177658	-0.256566	-0.184308
ENSMUSG00000003282	56711	pleiomorphic adenoma gene 1 [Source:MGI Symbol;Acc:MGI:1891916]	chr4:3827943-3865770	Plag1	protein_coding	sleep	Yspec	0.353278	0.000221261	0.388636	-0.309881	-0.170654	-0.498621	-0.707467	-0.103751	0.070316	-0.260498	-0.135643	-0.160797	-0.125676
ENSMUSG00000015748	70767	pre-mRNA processing factor 3 [Source:MGI Symbol;Acc:MGI:1918017]	chr3:95633847-95660008	Prpf3	protein_coding	wake	common	0.355033	1.55e-12	1.7e-07	0.30763	0.21146	0.385009	0.366944	0.208603	0.269965	0.300324	0.271835	0.232662	0.0410197
ENSMUSG00000039286	72007	fibronectin type III domain containing 3B [Source:MGI Symbol;Acc:MGI:1919257]	chr3:27314884-27610429	Fndc3b	protein_coding	wake	common	0.355033	1.71e-10	5.76e-11	0.300751	0.348011	0.126348	0.211413	0.372593	0.492648	0.268627	0.448161	0.317843	0.357413
ENSMUSG00000043340	NA	RIKEN cDNA 6530409C15 gene [Source:MGI Symbol;Acc:MGI:1923474]	chr6:28165355-28211062	6530409C15Rik	antisense_RNA	sleep	Yspec	0.355033	0.000761019	0.35375	-0.924481	-0.381761	-1.10477	-0.709098	-1.34086	-0.543195	-0.148969	-0.441703	-0.137476	-0.798895
ENSMUSG00000041624	234889	guanylate cyclase 1, soluble, alpha 2 [Source:MGI Symbol;Acc:MGI:2660877]	chr9:3532154-3897542	Gucy1a2	protein_coding	sleep	Yspec	0.355033	0.000767065	0.049167	-0.265968	-0.274849	-0.230975	-0.941136	0.000673512	0.107563	-0.00398604	-0.446859	-0.511775	-0.136775
ENSMUSG00000013495	72392	transmembrane protein 175 [Source:MGI Symbol;Acc:MGI:1919642]	chr5:109058589-109076989	Tmem175	protein_coding	sleep	Yspec	0.355033	0.00077234	0.0230763	-0.228811	-0.201216	-0.302283	0.0484132	-0.361953	-0.29942	-0.103712	-0.28504	-0.108146	-0.307967
ENSMUSG00000043259	71721	family with sequence similarity 13, member C [Source:MGI Symbol;Acc:MGI:1918971]	chr10:69903216-70021679	Fam13c	protein_coding	wake	common	0.355582	1.56e-10	9e-08	0.223338	0.203608	0.348324	0.244715	0.0838062	0.216508	0.222538	0.154062	0.247635	0.190196
ENSMUSG00000029804	73998	hect domain and RLD 3 [Source:MGI Symbol;Acc:MGI:1921248]	chr6:58781259-58870592	Herc3	protein_coding	sleep	Yspec	0.355582	1.67e-07	0.040702	-0.217021	-0.113253	-0.268768	-0.327483	-0.125509	-0.146324	-0.16491	-0.0909825	-0.0878896	-0.109228
ENSMUSG00000074166	101835	expressed sequence AW146154 [Source:MGI Symbol;Acc:MGI:2142212]	chr7:48734050-48755460	AW146154	protein_coding	sleep	Yspec	0.355582	0.00437625	0.522289	-0.38602	-0.0826647	-0.440536	-0.526677	-0.232333	-0.344535	-0.337215	0.0743756	-0.077864	0.0100447
ENSMUSG00000087424	NA	RIKEN cDNA 5730405O15 gene [Source:MGI Symbol;Acc:MGI:1917739]	chrX:12618941-12622623	5730405O15Rik	processed_transcript	sleep	Yspec	0.355582	0.00954346	0.689384	-0.482613	-0.0566247	-0.209079	-1.03632	-0.513099	-0.171957	-0.34354	-0.14575	0.050413	0.212378
ENSMUSG00000087479	NA	predicted gene, 16835 [Source:MGI Symbol;Acc:MGI:4439759]	chr14:119497987-119514496	Gm16835	processed_transcript	sleep	common	0.355582	5.05e-09	0.000122786	-0.532006	-0.381882	-0.712522	-0.648918	-0.479229	-0.287356	-0.226256	-0.405489	-0.450667	-0.445115
ENSMUSG00000044551	268759	RIKEN cDNA 9930012K11 gene [Source:MGI Symbol;Acc:MGI:2145726]	chr14:70554012-70559509	9930012K11Rik	protein_coding	sleep	common	0.356127	0.00738662	8.78e-08	-0.409164	-0.72817	-0.538922	-0.451434	-0.413091	-0.233208	-0.650568	-0.451472	-1.0385	-0.772138
ENSMUSG00000005973	19672	reticulocalbin 1 [Source:MGI Symbol;Acc:MGI:104559]	chr2:105226248-105239676	Rcn1	protein_coding	sleep	Yspec	0.356192	0.00148514	0.028901	-0.227439	-0.125928	-0.167694	-0.336764	-0.238724	-0.166575	-0.356971	-0.0509882	-0.138745	0.0429911
ENSMUSG00000020732	58222	RAB37, member RAS oncogene family [Source:MGI Symbol;Acc:MGI:1929945]	chr11:114952545-115023750	Rab37	protein_coding	sleep	Ospec	0.356192	0.263327	0.00621877	-0.0864598	-0.294139	-0.130044	0.32595	-0.121705	-0.42004	0.222877	-0.347424	-0.539393	-0.512617
ENSMUSG00000051951	497097	X-linked Kx blood group related 4 [Source:MGI Symbol;Acc:MGI:3528744]	chr1:3195782-3661779	Xkr4	protein_coding	sleep	Yspec	0.356308	1.94e-05	0.0111106	-0.384842	-0.334515	-0.437713	-0.961964	-0.140094	0.000405434	-0.178454	-0.453004	-0.513138	-0.193464
ENSMUSG00000042581	210417	thrombospondin, type I, domain containing 7B [Source:MGI Symbol;Acc:MGI:2443925]	chr1:131169679-132116055	Thsd7b	protein_coding	sleep	Ospec	0.357314	0.337801	9.8e-05	-0.192586	-0.575139	-0.0695976	-0.238483	-0.140747	-0.321517	-0.482445	-0.689518	-0.602357	-0.526235
ENSMUSG00000030035	22377	WW domain binding protein 1 [Source:MGI Symbol;Acc:MGI:104710]	chr6:83068838-83071753	Wbp1	protein_coding	wake	Yspec	0.358859	0.000230499	0.270751	0.416366	0.18985	0.45146	0.881492	0.218601	0.113912	0.450988	0.0838801	0.164813	0.0597197
ENSMUSG00000025730	224624	Rab40C, member RAS oncogene family [Source:MGI Symbol;Acc:MGI:2183454]	chr17:26018859-26056872	Rab40c	protein_coding	wake	Yspec	0.358859	0.000565802	0.0645378	0.356258	0.217784	0.438101	0.701092	0.18927	0.0965696	0.511353	0.00817685	0.249904	0.101704
ENSMUSG00000003360	74351	DEAD (Asp-Glu-Ala-Asp) box polypeptide 23 [Source:MGI Symbol;Acc:MGI:1921601]	chr15:98475365-98493520	Ddx23	protein_coding	wake	Yspec	0.358859	0.00471909	0.217481	0.293149	0.0729185	0.356453	0.583424	0.117132	0.115585	0.386986	0.00837672	0.0815387	-0.185227
ENSMUSG00000006445	13836	Eph receptor A2 [Source:MGI Symbol;Acc:MGI:95278]	chr4:140856955-140885499	Epha2	protein_coding	wake	Yspec	0.358859	0.00567041	0.102819	0.79593	0.45511	0.370434	1.43385	0.542214	0.837222	1.0975	0.235037	0.556009	-0.0681029
ENSMUSG00000074591	242037	ankrin repeat and ubiquitin domain containing 1 [Source:MGI Symbol;Acc:MGI:2685256]	chr3:57470207-57496659	Gm410	protein_coding	wake	Yspec	0.358859	0.00794138	0.64165	0.481454	0.1607	0.47867	0.34326	1.04861	0.05527	0.348227	0.119726	-0.00452961	0.179376
ENSMUSG00000022263	223435	triple functional domain (PTPRF interacting) [Source:MGI Symbol;Acc:MGI:1927230]	chr15:27660207-27955803	Trio	protein_coding	wake	common	0.358859	1.39e-11	1.92e-10	0.340933	0.316631	0.311079	0.220491	0.388434	0.443728	0.490143	0.260838	0.292244	0.223298
ENSMUSG00000026339	70829	coiled-coil domain containing 93 [Source:MGI Symbol;Acc:MGI:1918079]	chr1:123327426-123403237	Ccdc93	protein_coding	wake	common	0.358859	1.15e-08	1.9e-10	0.266656	0.30417	0.253903	0.149844	0.301643	0.361233	0.440639	0.306594	0.25391	0.215537
ENSMUSG00000029790	83922	centrosomal protein 41 [Source:MGI Symbol;Acc:MGI:1891414]	chr6:30603257-30643949	Tsga14	protein_coding	wake	common	0.358859	7.39e-08	5.02e-12	0.220576	0.421677	-0.199518	0.103487	0.417344	0.560992	0.00621821	0.375066	0.583969	0.721455
ENSMUSG00000048154	381022	lysine (K)-specific methyltransferase 2D [Source:MGI Symbol;Acc:MGI:2682319]	chr15:98661900-98701814	Mll2	protein_coding	wake	common	0.358859	0.00402553	0.000351918	0.369436	0.354633	0.276269	0.471523	0.302461	0.42749	0.797563	0.280156	0.310472	0.0303418
ENSMUSG00000034544	66880	arginine/serine-rich coiled-coil 1 [Source:MGI Symbol;Acc:MGI:1914130]	chr3:66785112-67162518	Rsrc1	protein_coding	sleep	Yspec	0.358859	1.73e-05	0.142848	-0.202385	-0.0984527	-0.212113	-0.320448	-0.13401	-0.142969	-0.149384	-0.0485293	-0.125885	-0.070013
ENSMUSG00000062778	81600	chitinase, acidic 1 [Source:MGI Symbol;Acc:MGI:1932052]	chr3:105915947-105935238	Chia	protein_coding	sleep	Yspec	0.358859	0.00065424	0.716581	-0.550362	-0.184284	-0.458944	-0.928717	0.0237628	-0.837552	-0.119337	-0.0685755	-0.218627	-0.330596
ENSMUSG00000002997	19088	protein kinase, cAMP dependent regulatory, type II beta [Source:MGI Symbol;Acc:MGI:97760]	chr12:32643141-32746361	Prkar2b	protein_coding	sleep	Yspec	0.358859	0.000975053	0.016166	-0.238871	-0.105354	-0.290203	-0.387695	-0.117573	-0.160014	-0.408136	-0.0792888	-0.0441194	0.110129
ENSMUSG00000067377	56496	tetraspanin 6 [Source:MGI Symbol;Acc:MGI:1926264]	chrX:130425407-130433168	Tspan6	protein_coding	sleep	Yspec	0.358859	0.00196999	0.00155977	-0.204721	-0.0869387	-0.349735	-0.349858	-0.0582447	-0.0610473	-0.454481	-0.0720662	-0.0916879	0.27048
ENSMUSG00000031938	70984	RIKEN cDNA 4931406C07 gene [Source:MGI Symbol;Acc:MGI:1918234]	chr9:15087583-15106200	4931406C07Rik	protein_coding	sleep	common	0.358859	4.95e-12	1.75e-06	-0.43961	-0.294678	-0.367132	-0.425692	-0.448209	-0.517407	-0.412059	-0.185136	-0.290665	-0.290851
ENSMUSG00000022525	27281	HRAS-like suppressor [Source:MGI Symbol;Acc:MGI:1351473]	chr16:29209581-29230817	Hrasls	protein_coding	sleep	common	0.358859	8.96e-07	0.00313575	-0.371399	-0.231394	-0.294669	-0.54854	-0.287697	-0.35469	-0.417089	-0.210566	-0.213604	-0.0843169
ENSMUSG00000022833	239839	coiled-coil domain containing 14 [Source:MGI Symbol;Acc:MGI:2443448]	chr16:34690502-34725480	Ccdc14	protein_coding	sleep	common	0.359584	1.07e-08	0.00207886	-0.497695	-0.304804	-0.567279	-0.78577	-0.356154	-0.281577	-0.388843	-0.276712	-0.332165	-0.221498
ENSMUSG00000070544	21969	topoisomerase (DNA) I [Source:MGI Symbol;Acc:MGI:98788]	chr2:160471424-160548700	Top1	protein_coding	wake	common	0.359788	0.00314759	0.000135464	0.218738	0.290106	0.279326	0.0116408	0.315119	0.268865	0.118518	0.426417	0.300098	0.315393
ENSMUSG00000045031	207175	centrin 4 [Source:MGI Symbol;Acc:MGI:2677454]	chr3:37206471-37211830	Cetn4	protein_coding	sleep	Yspec	0.35987	0.00130989	0.132293	-0.328548	-0.0810681	-0.467562	-0.499707	-0.1354	-0.211521	-0.429791	-0.0433269	-0.0367471	0.185593
ENSMUSG00000034473	317717	SEC22 homolog A, vesicle trafficking protein [Source:MGI Symbol;Acc:MGI:2447876]	chr16:35311017-35364204	Sec22a	protein_coding	sleep	Yspec	0.360469	0.000200077	0.0694289	-0.208672	-0.0938003	-0.274546	-0.322632	-0.0802871	-0.157223	-0.284947	0.00895997	-0.0452549	-0.0539591
ENSMUSG00000034647	106585	ankyrin repeat domain 12 [Source:MGI Symbol;Acc:MGI:1914357]	chr17:66316641-66426629	Ankrd12	protein_coding	sleep	Yspec	0.361761	0.0012916	0.488152	-0.219241	-0.108746	-0.116196	-0.595695	-0.048419	-0.116655	-0.0298274	-0.123052	-0.230843	-0.0512595
ENSMUSG00000025478	26757	dihydropyrimidinase-like 4 [Source:MGI Symbol;Acc:MGI:1349764]	chr7:146271700-146288803	Dpysl4	protein_coding	wake	Yspec	0.36187	0.00173699	0.0739394	0.297526	0.0759321	0.3682	0.647671	0.12618	0.0480538	0.475469	0.086582	-0.0472984	-0.211024
ENSMUSG00000041966	75763	DDB1 and CUL4 associated factor 17 [Source:MGI Symbol;Acc:MGI:1923013]	chr2:70893185-70937399	Dcaf17	protein_coding	sleep	Yspec	0.36187	0.000765914	0.777261	-0.206934	-0.0485441	-0.320048	-0.455493	-0.0846699	0.032477	-0.0938734	-0.0625745	-0.100522	0.0627932
ENSMUSG00000015217	15354	high mobility group box 3 [Source:MGI Symbol;Acc:MGI:1098219]	chrX:68808893-68814051	Hmgb3	protein_coding	sleep	common	0.36187	5.94e-18	8.56e-14	-0.778865	-0.668178	-0.519904	-0.937036	-0.858512	-0.800006	-0.792752	-0.759361	-0.566207	-0.554391
ENSMUSG00000042895	223513	actin-binding Rho activating protein [Source:MGI Symbol;Acc:MGI:2444891]	chr15:41696639-41701466	Abra	protein_coding	sleep	common	0.362009	2.07e-09	1.77e-06	-1.29525	-0.950725	-1.00675	-1.68076	-1.12386	-1.36961	-0.225225	-0.706692	-1.40995	-1.46103
ENSMUSG00000020183	70574	carboxypeptidase M [Source:MGI Symbol;Acc:MGI:1917824]	chr10:117066356-117124608	Cpm	protein_coding	wake	Yspec	0.36284	0.000868316	0.882449	0.444296	0.105219	0.527345	0.63896	0.470936	0.139943	0.149617	0.0994109	0.0831401	0.0887068
ENSMUSG00000019851	64058	PERP, TP53 apoptosis effector [Source:MGI Symbol;Acc:MGI:1929938]	chr10:18564677-18577079	Perp	protein_coding	sleep	Yspec	0.36284	4.77e-05	0.0544386	-0.323637	-0.0860639	-0.548746	-0.319963	-0.349263	-0.0765776	-0.428351	-0.0781726	0.0303247	0.131943
ENSMUSG00000021782	71228	discs, large homolog 5 (Drosophila) [Source:MGI Symbol;Acc:MGI:1918478]	chr14:24952975-25065342	Dlg5	protein_coding	wake	Yspec	0.363215	0.00176443	0.369537	0.258715	0.0937002	0.165818	0.419359	0.176131	0.273553	0.265476	0.0543524	0.0379643	0.0170085
ENSMUSG00000092375	NA	RIKEN cDNA A730060N03 gene [Source:MGI Symbol;Acc:MGI:2444190]	chr15:77949936-77974772	RP23-385C21.2	processed_transcript	wake	common	0.363279	0.000113386	1.72e-05	0.31955	0.534508	-0.195076	0.260853	0.395827	0.816598	0.417284	0.316586	0.730923	0.673238
ENSMUSG00000031503	12827	collagen, type IV, alpha 2 [Source:MGI Symbol;Acc:MGI:88455]	chr8:11312605-11449487	Col4a2	protein_coding	wake	Yspec	0.363854	2.48e-06	0.0126012	0.725341	0.44793	0.521459	1.17517	0.388191	0.816551	0.766415	0.404197	0.32615	0.294961
ENSMUSG00000042116	246228	von Willebrand factor A domain containing 1 [Source:MGI Symbol;Acc:MGI:2179729]	chr4:155142058-155149007	Vwa1	protein_coding	wake	Yspec	0.363854	2.56e-05	0.0101622	0.543781	0.280001	0.579353	0.764817	0.318038	0.512914	0.724844	0.194199	0.191825	0.00913742
ENSMUSG00000025409	110962	methyl-CpG binding domain protein 6 [Source:MGI Symbol;Acc:MGI:106378]	chr10:126718812-126726274	Mbd6	protein_coding	wake	Yspec	0.363854	0.00622092	0.229549	0.383405	0.125247	0.400639	0.822212	0.101349	0.209421	0.467764	0.0681103	0.202853	-0.237739
ENSMUSG00000006390	54325	elongation of very long chain fatty acids (FEN1/Elo2, SUR4/Elo3, yeast)-like 1 [Source:MGI Symbol;Acc:MGI:1858959]	chr4:118100498-118105758	Elovl1	protein_coding	wake	common	0.363854	2.22e-08	0.000669068	0.477747	0.264455	0.606388	0.757929	0.315784	0.230886	0.601651	0.272616	0.151078	0.0324746
ENSMUSG00000025933	75712	transmembrane protein 14A [Source:MGI Symbol;Acc:MGI:1922962]	chr1:21208456-21220448	Tmem14a	protein_coding	sleep	Yspec	0.363854	3.39e-06	0.0104623	-0.254265	-0.138749	-0.200761	-0.255415	-0.290035	-0.27085	-0.248554	-0.108516	-0.189675	-0.00825144
ENSMUSG00000047767	73683	autophagy related 16-like 2 (S. cerevisiae) [Source:MGI Symbol;Acc:MGI:1920933]	chr7:108437706-108450965	Atg16l2	protein_coding	wake	Yspec	0.364142	8.24e-05	0.0176049	0.368858	0.205447	0.387335	0.886976	0.0754682	0.125653	0.594222	0.27064	0.0849803	-0.128053
ENSMUSG00000091405	97122	histone cluster 2, H4 [Source:MGI Symbol;Acc:MGI:2140113]	chr3:96065427-96067434	Hist2h4	protein_coding	wake	common	0.364142	3.8e-07	5.7e-06	0.703389	0.656776	0.495365	0.415199	0.862076	1.04092	1.06496	0.479466	0.652228	0.430446
ENSMUSG00000087141	433022	phosphatidylinositol-specific phospholipase C, X domain containing 2 [Source:MGI Symbol;Acc:MGI:3647874]	chr16:45959176-46010531	Plcxd2	protein_coding	wake	common	0.364142	0.00165642	0.000159405	0.216127	0.357618	0.0946317	-0.0766135	0.374818	0.471673	0.274155	0.407971	0.343621	0.404725
ENSMUSG00000025658	245684	connector enhancer of kinase suppressor of Ras 2 [Source:MGI Symbol;Acc:MGI:2661175]	chrX:154259168-154481449	Cnksr2	protein_coding	sleep	Yspec	0.364142	1.45e-06	0.0765768	-0.355799	-0.195196	-0.37036	-0.689593	-0.220415	-0.142826	-0.246093	-0.216373	-0.239136	-0.0791817
ENSMUSG00000046167	235379	gliomedin [Source:MGI Symbol;Acc:MGI:2388361]	chr9:54134093-54189793	Gldn	protein_coding	sleep	common	0.364142	2.96e-13	6.51e-07	-1.06191	-0.773068	-0.83129	-1.52557	-0.821959	-1.06881	-1.02304	-0.888892	-0.689479	-0.49086
ENSMUSG00000019945	73287	RIKEN cDNA 1700040L02 gene [Source:MGI Symbol;Acc:MGI:1920537]	chr10:67893501-68004844	1700040L02Rik	protein_coding	sleep	common	0.364142	2.16e-05	0.000492359	-0.492446	-0.588756	-0.0219671	0.0468269	-1.09746	-0.897184	-0.406714	-0.652825	-0.723019	-0.572465
ENSMUSG00000039813	381605	TBC1 domain family, member 2 [Source:MGI Symbol;Acc:MGI:2652885]	chr4:46617062-46663281	Tbc1d2	protein_coding	wake	common	0.364515	8.64e-10	3.11e-11	0.960492	0.969054	0.991274	1.12271	0.795707	0.932276	1.61551	0.749472	1.04783	0.463401
ENSMUSG00000001065	57247	zinc finger protein (C2H2 type) 276 [Source:MGI Symbol;Acc:MGI:1888495]	chr8:125777895-125793845	Zfp276	protein_coding	wake	common	0.364515	3.06e-07	0.00217864	0.625524	0.345676	0.73373	0.945742	0.462861	0.359764	0.783819	0.290568	0.269009	0.0393059
ENSMUSG00000059851	232811	lysine methyltransferase 5C [Source:MGI Symbol;Acc:MGI:2385262]	chr7:4691517-4699316	Suv420h2	protein_coding	wake	Yspec	0.36462	0.000313453	0.0734764	0.554751	0.22598	0.6787	1.09909	0.0982423	0.342967	0.79224	0.251471	0.152014	-0.291804
ENSMUSG00000032905	67526	autophagy related 12 [Source:MGI Symbol;Acc:MGI:1914776]	chr18:46891871-46901433	Atg12	protein_coding	wake	Ospec	0.36462	0.000137786	5.04e-09	0.196258	0.296009	0.159388	0.0998395	0.278985	0.246819	0.125811	0.385336	0.326965	0.345922
ENSMUSG00000039372	381270	membrane-associated ring finger (C3HC4) 4 [Source:MGI Symbol;Acc:MGI:2683550]	chr1:72473486-72583704	2019-03-04	protein_coding	wake	Yspec	0.366351	1.96e-05	0.00166553	0.274271	0.197865	0.251881	0.373438	0.254884	0.216882	0.0771978	0.051037	0.367197	0.296027
ENSMUSG00000072972	11498	a disintegrin and metallopeptidase domain 4 [Source:MGI Symbol;Acc:MGI:104731]	chr12:82520230-82523133	Adam4	protein_coding	wake	Ospec	0.366351	0.0513106	0.00191092	0.373024	0.628553	0.028313	0.157132	0.167509	1.13914	0.217385	0.298176	1.35618	0.642472
ENSMUSG00000050534	15564	5-hydroxytryptamine (serotonin) receptor 5B [Source:MGI Symbol;Acc:MGI:96284]	chr1:123406219-123425242	Htr5b	protein_coding	wake	common	0.366946	1.6e-18	3.22e-13	1.45433	1.15737	0.906141	1.76313	1.74607	1.40196	1.08386	0.940774	1.41946	1.18537
ENSMUSG00000039911	74646	splA/ryanodine receptor domain and SOCS box containing 1 [Source:MGI Symbol;Acc:MGI:1921896]	chr4:149270192-149329352	Spsb1	protein_coding	wake	Yspec	0.369135	0.00827749	0.901577	0.369821	0.0710253	0.426006	0.631171	0.3723	0.0498076	0.121017	-0.0698016	0.112383	0.120503
ENSMUSG00000022637	208650	Casitas B-lineage lymphoma b [Source:MGI Symbol;Acc:MGI:2146430]	chr16:52031462-52208360	Cblb	protein_coding	sleep	Yspec	0.369135	2.25e-05	0.0217949	-0.235159	-0.125548	-0.362115	-0.382493	-0.123664	-0.0723659	-0.322789	-0.0250258	-0.145478	-0.00889879
ENSMUSG00000010142	57916	tumor necrosis factor receptor superfamily, member 13b [Source:MGI Symbol;Acc:MGI:1889411]	chr11:60940057-60963074	Tnfrsf13b	protein_coding	sleep	Yspec	0.369135	6.48e-05	0.0581169	-0.496841	-0.211793	-0.535586	-0.315625	-0.720691	-0.415464	-0.351397	-0.372549	-0.340222	0.216996
ENSMUSG00000024018	68597	coiled-coil domain containing 167 [Source:MGI Symbol;Acc:MGI:1915847]	chr17:29826123-29854157	1110021J02Rik	protein_coding	wake	Yspec	0.369408	0.00226018	0.261308	0.237786	0.094403	0.164821	0.312344	0.294373	0.179606	0.244629	-0.0248944	0.0492482	0.108629
ENSMUSG00000036390	13197	growth arrest and DNA-damage-inducible 45 alpha [Source:MGI Symbol;Acc:MGI:107799]	chr6:66984890-66987651	Gadd45a	protein_coding	wake	common	0.370003	3.45e-19	4.83e-15	1.06488	0.919613	1.17049	1.26526	1.19983	0.623961	0.704799	0.992222	1.03652	0.944915
ENSMUSG00000010797	22413	wingless-type MMTV integration site family, member 2 [Source:MGI Symbol;Acc:MGI:98954]	chr6:17938740-17980785	Wnt2	protein_coding	wake	common	0.370003	1.16e-11	1.14e-07	0.868069	0.692456	0.606906	1.19909	1.05106	0.615216	0.841383	0.720861	0.49363	0.713951
ENSMUSG00000032218	12442	cyclin B2 [Source:MGI Symbol;Acc:MGI:88311]	chr9:70255296-70269561	Ccnb2	protein_coding	wake	common	0.370003	7.82e-09	0.00890452	1.00893	0.494186	1.07376	1.42621	0.77591	0.759828	0.779615	0.684218	0.283091	0.229822
ENSMUSG00000037188	230824	grainyhead-like 3 (Drosophila) [Source:MGI Symbol;Acc:MGI:2655333]	chr4:135097603-135129745	Grhl3	protein_coding	wake	common	0.370003	3.01e-05	1.1e-05	0.690369	0.802108	0.0909154	1.16468	0.589044	0.91684	0.811778	1.01949	1.06948	0.307681
ENSMUSG00000037434	22782	solute carrier family 30 (zinc transporter), member 1 [Source:MGI Symbol;Acc:MGI:1345281]	chr1:193730446-193737326	Slc30a1	protein_coding	sleep	Yspec	0.370003	4.07e-06	0.00277671	-0.318669	-0.17588	-0.319584	-0.559996	-0.18835	-0.206745	-0.403001	-0.264084	-0.132481	0.0960445
ENSMUSG00000037315	382207	jade family PHD finger 3 [Source:MGI Symbol;Acc:MGI:2148019]	chrX:20002614-20097265	Phf16	protein_coding	sleep	Yspec	0.370003	0.000142933	0.471285	-0.224929	-0.0349432	-0.463163	-0.560679	0.0139055	0.110221	-0.196236	-0.101768	-0.0206406	0.178871
ENSMUSG00000044365	319478	CXXC finger 4 [Source:MGI Symbol;Acc:MGI:2442112]	chr3:133899584-133925317	Cxxc4	protein_coding	sleep	Yspec	0.370003	0.000962953	0.215406	-0.279471	-0.114585	-0.291321	-0.570984	-0.195611	-0.059969	-0.364716	-0.0492881	-0.080793	0.0364563
ENSMUSG00000055691	414089	gap junction protein, alpha 6 [Source:MGI Symbol;Acc:MGI:95717]	chrX:157339848-157345184	Gja6	protein_coding	sleep	Ospec	0.370003	0.189935	0.000725057	-0.405708	-0.508824	-0.691942	-0.680221	-0.380581	0.129912	-2.00108	0.0606204	0.0152573	-0.110098
ENSMUSG00000075273	72421	tetratricopeptide repeat domain 30B [Source:MGI Symbol;Acc:MGI:1919671]	chr2:75773720-75776719	Ttc30b	protein_coding	sleep	common	0.370003	9.34e-07	1.37e-05	-0.371074	-0.237006	-0.581527	-0.47463	-0.235322	-0.192816	-0.677904	-0.137328	-0.262256	0.129465
ENSMUSG00000045414	68861	RIKEN cDNA 1190002N15 gene [Source:MGI Symbol;Acc:MGI:1916111]	chr9:94418083-94438700	1190002N15Rik	protein_coding	sleep	common	0.370623	1.17e-12	4.98e-07	-0.616003	-0.41206	-0.635039	-0.898399	-0.545686	-0.38489	-0.647961	-0.485754	-0.386425	-0.1281
ENSMUSG00000026834	269275	activin A receptor, type IC [Source:MGI Symbol;Acc:MGI:2661081]	chr2:58119664-58210506	Acvr1c	protein_coding	wake	Ospec	0.370878	0.025688	0.000498702	0.0570015	0.345914	-0.194817	-0.295013	0.288523	0.429313	-0.0617022	0.277528	0.530675	0.637153
ENSMUSG00000045377	67020	transmembrane protein 88 [Source:MGI Symbol;Acc:MGI:1914270]	chr11:69209821-69211936	Tmem88	protein_coding	sleep	Yspec	0.37095	0.00429645	0.307657	-0.483538	-0.275351	-0.44577	-0.0120714	-0.639377	-0.836934	-0.215551	-0.586505	-0.054474	-0.244873
ENSMUSG00000050447	320343	LY6/PLAUR domain containing 6 [Source:MGI Symbol;Acc:MGI:2443848]	chr2:49921782-50049284	Lypd6	protein_coding	sleep	common	0.371204	2.52e-10	4.43e-07	-0.422315	-0.33893	-0.24576	-0.581334	-0.474984	-0.387182	-0.431433	-0.279984	-0.437589	-0.206713
ENSMUSG00000030680	NA	PAXIP1 associated glutamate rich protein 1A [Source:MGI Symbol;Acc:MGI:1914528]	chr7:134144796-134164041	2900092E17Rik	protein_coding	wake	Yspec	0.371234	1.01e-05	0.0153644	0.453279	0.128118	0.700682	1.13636	0.0215484	-0.0454696	0.704365	0.341124	-0.231928	-0.301091
ENSMUSG00000002897	16172	interleukin 17 receptor A [Source:MGI Symbol;Acc:MGI:107399]	chr6:120413015-120433945	Il17ra	protein_coding	wake	common	0.371234	2.93e-17	5.32e-12	0.706448	0.553947	0.570427	0.771064	0.723474	0.760827	0.578169	0.563116	0.728271	0.346231
ENSMUSG00000021712	81003	tripartite motif-containing 23 [Source:MGI Symbol;Acc:MGI:1933161]	chr13:104968677-104993652	Trim23	protein_coding	sleep	Yspec	0.371234	6.96e-05	0.0690706	-0.355301	-0.184581	-0.345955	-0.544405	-0.213872	-0.31697	-0.374504	-0.10084	-0.224811	-0.0381693
ENSMUSG00000079442	20448	ST6 (alpha-N-acetyl-neuraminyl-2,3-beta-galactosyl-1,3)-N-acetylgalactosaminide alpha-2,6-sialyltransferase 4 [Source:MGI Symbol;Acc:MGI:1341894]	chr2:32442415-32455418	St6galnac4	protein_coding	wake	common	0.372248	9.83e-11	0.0010728	0.565744	0.317675	0.547826	0.701451	0.526607	0.487093	0.393183	0.366699	0.320859	0.189958
ENSMUSG00000091395	NA	NA	chr4:40666987-40669631	Gm6297	NA	sleep	common	0.372683	3.3e-11	6.09e-08	-0.86559	-0.642497	-0.77695	-1.16227	-0.825718	-0.697417	-0.995438	-0.821476	-0.676775	-0.0762993
ENSMUSG00000022123	64929	sciellin [Source:MGI Symbol;Acc:MGI:1891228]	chr14:103912358-104012763	Scel	protein_coding	sleep	Yspec	0.37288	0.000403101	0.269142	-0.359927	-0.169598	-0.0024199	-0.637712	-0.390279	-0.409295	-0.10219	-0.0546489	-0.363387	-0.158168
ENSMUSG00000039461	102791	T cell leukemia translocation altered gene [Source:MGI Symbol;Acc:MGI:1918829]	chr9:108205090-108208482	Tcta	protein_coding	sleep	common	0.374234	1.82e-14	5.08e-11	-0.417557	-0.371462	-0.456149	-0.185765	-0.452738	-0.575576	-0.439747	-0.382448	-0.281436	-0.382216
ENSMUSG00000007038	18010	neuraminidase 1 [Source:MGI Symbol;Acc:MGI:97305]	chr17:35067998-35073098	Neu1	protein_coding	wake	Yspec	0.374343	0.00403895	0.759306	0.232384	0.0364474	0.321484	0.477391	0.0421332	0.088527	0.123298	0.0360822	0.100429	-0.114019
ENSMUSG00000030421	19777	URI1, prefoldin-like chaperone [Source:MGI Symbol;Acc:MGI:1342294]	chr7:38744812-38804771	C80913	protein_coding	sleep	common	0.374958	1.12e-06	2.44e-05	-0.325008	-0.215443	-0.413377	-0.434281	-0.261581	-0.190795	-0.563892	-0.148153	-0.179883	0.0301581
ENSMUSG00000020087	71767	trypsin domain containing 1 [Source:MGI Symbol;Acc:MGI:1919017]	chr10:61158062-61165721	Tysnd1	protein_coding	wake	Yspec	0.375995	0.000302945	0.0645378	0.329675	0.217698	0.251727	0.679977	0.0780174	0.308977	0.473366	0.15925	0.16004	0.0781349
ENSMUSG00000023232	230779	serine incorporator 2 [Source:MGI Symbol;Acc:MGI:1919132]	chr4:129930539-129956649	Serinc2	protein_coding	wake	common	0.376594	1.07e-16	2.7e-11	2.0183	1.52841	1.85064	2.44973	1.98137	1.79144	2.12434	1.6127	1.37276	1.00383
ENSMUSG00000021785	59007	N-glycanase 1 [Source:MGI Symbol;Acc:MGI:1913276]	chr14:17081594-17144640	Ngly1	protein_coding	sleep	Yspec	0.376594	0.00189386	0.124381	-0.23027	-0.0609247	-0.320437	-0.324255	-0.145592	-0.130797	-0.307658	0.0109587	-0.0489811	0.101982
ENSMUSG00000092094	207618	zinc finger protein 804B [Source:MGI Symbol;Acc:MGI:2685287]	chr5:6768830-6876723	Zfp804b	protein_coding	sleep	common	0.376594	2.06e-05	4.4e-05	-0.526601	-0.556586	-0.405356	-1.2103	-0.223262	-0.267486	-0.132139	-0.8014	-0.920528	-0.372276
ENSMUSG00000026824	16519	potassium inwardly-rectifying channel, subfamily J, member 3 [Source:MGI Symbol;Acc:MGI:104742]	chr2:55288181-55450756	Kcnj3	protein_coding	sleep	common	0.377225	2.13e-07	0.00664435	-0.473496	-0.285143	-0.449234	-0.750193	-0.3515	-0.343055	-0.435352	-0.235121	-0.325102	-0.144997
ENSMUSG00000021365	18003	neural precursor cell expressed, developmentally down-regulated gene 9 [Source:MGI Symbol;Acc:MGI:97302]	chr13:41405085-41582889	Nedd9	protein_coding	wake	common	0.377568	3.08e-16	4.66e-09	0.546263	0.373633	0.366371	0.59276	0.725945	0.499975	0.185268	0.358458	0.485106	0.465701
ENSMUSG00000049090	225791	zinc binding alcohol dehydrogenase, domain containing 2 [Source:MGI Symbol;Acc:MGI:2444835]	chr18:84257350-84267106	Zadh2	protein_coding	sleep	Yspec	0.377568	2.17e-10	2.02e-07	-0.262116	-0.19588	-0.258601	-0.253434	-0.26008	-0.276349	-0.316697	-0.178646	-0.230355	-0.05782
ENSMUSG00000017718	71562	arylformamidase [Source:MGI Symbol;Acc:MGI:2448704]	chr11:117670782-117701422	Afmid	protein_coding	sleep	Yspec	0.377783	0.00512005	0.02105	-0.329492	-0.220655	-0.625895	-0.249023	-0.320591	-0.122458	-0.25985	0.235943	-0.365113	-0.493602
ENSMUSG00000044734	66222	serine (or cysteine) peptidase inhibitor, clade B, member 1a [Source:MGI Symbol;Acc:MGI:1913472]	chr13:32933761-32943254	Serpinb1a	protein_coding	sleep	common	0.378211	0.00635981	0.000177275	-0.297807	-0.560797	0.376478	-0.21853	-0.46958	-0.879597	-0.10448	-0.885673	-0.712746	-0.540289
ENSMUSG00000039782	231207	cytoplasmic polyadenylation element binding protein 2 [Source:MGI Symbol;Acc:MGI:2442640]	chr5:43624502-43681163	Cpeb2	protein_coding	sleep	Yspec	0.378723	3.44e-07	0.0237564	-0.359546	-0.193588	-0.50816	-0.556787	-0.227851	-0.145388	-0.324161	-0.160628	-0.244544	-0.0450196
ENSMUSG00000061118	66114	DnaJ heat shock protein family (Hsp40) member C30 [Source:MGI Symbol;Acc:MGI:1913364]	chr5:135539876-135541435	Dnajc30	protein_coding	sleep	Yspec	0.378723	9.41e-06	0.00292121	-0.206919	-0.123789	-0.285949	-0.113926	-0.296793	-0.131009	-0.317508	-0.101499	-0.0167373	-0.0594098
ENSMUSG00000029056	269614	pantothenate kinase 4 [Source:MGI Symbol;Acc:MGI:2387466]	chr4:154338032-154355247	Pank4	protein_coding	wake	Yspec	0.378881	1.36e-05	0.138127	0.357693	0.167206	0.29679	0.549922	0.261252	0.322807	0.254795	0.158893	0.223371	0.0317627
ENSMUSG00000002908	84036	potassium intermediate/small conductance calcium-activated channel, subfamily N, member 1 [Source:MGI Symbol;Acc:MGI:1933993]	chr8:73365748-73381107	Kcnn1	protein_coding	wake	Yspec	0.379359	0.00220319	0.94347	0.223513	0.0593871	0.434628	0.415523	0.118539	-0.0746375	0.0281813	0.0973355	0.0634471	0.0485843
ENSMUSG00000085665	NA	predicted gene 12059 [Source:MGI Symbol;Acc:MGI:3649372]	chr11:22967798-22975774	Gm12059	processed_transcript	sleep	Yspec	0.379359	0.000158489	0.430071	-0.461285	-0.166473	-0.445302	-0.919634	-0.23678	-0.243426	-0.228375	-0.234879	-0.250999	0.04836
ENSMUSG00000086022	209550	RAD51 associated protein 2 [Source:MGI Symbol;Acc:MGI:3644580]	chr12:11462685-11469934	Rad51ap2	protein_coding	sleep	common	0.379418	1.68e-09	0.00177358	-0.844442	-0.451999	-1.17098	-1.01036	-0.625522	-0.570913	-0.716004	-0.526036	-0.480752	-0.0852047
ENSMUSG00000019997	14219	connective tissue growth factor [Source:MGI Symbol;Acc:MGI:95537]	chr10:24315048-24318689	Ctgf	protein_coding	wake	Yspec	0.379745	0.000520534	0.298228	0.440261	0.17106	0.352718	0.462956	0.847631	0.0977396	-0.131971	0.225953	0.313335	0.276923
ENSMUSG00000003752	233011	inositol 1,4,5-trisphosphate 3-kinase C [Source:MGI Symbol;Acc:MGI:2442554]	chr7:27991991-28013847	Itpkc	protein_coding	wake	Yspec	0.379761	0.000115011	0.147878	0.438014	0.196446	0.621401	0.692564	0.125609	0.312481	0.457502	0.0828498	0.256205	-0.0107715
ENSMUSG00000087558	NA	NA	chr5:22056055-22313868	1700030G06Rik	NA	sleep	Yspec	0.382005	0.00824581	0.993137	-0.254045	-0.0358953	-0.479215	-0.729402	0.211743	-0.0193055	0.0109744	-0.0559036	-0.00351767	-0.0951342
ENSMUSG00000035329	70611	F-box protein 33 [Source:MGI Symbol;Acc:MGI:1917861]	chr12:60301442-60320912	Fbxo33	protein_coding	wake	Ospec	0.382449	0.107613	0.00387779	0.0841718	0.216119	0.0280066	-0.094682	0.253614	0.149749	0.0680477	0.290723	0.240749	0.264956
ENSMUSG00000025429	19201	proline-serine-threonine phosphatase-interacting protein 2 [Source:MGI Symbol;Acc:MGI:1335088]	chr18:78032842-78120946	Pstpip2	protein_coding	sleep	Ospec	0.384256	0.0218193	6.3e-05	-0.126589	-0.363045	0.25963	-0.178246	-0.378042	-0.209697	-0.14328	-0.331753	-0.437729	-0.539417
ENSMUSG00000065979	223978	calcineurin-like phosphoesterase domain containing 1 [Source:MGI Symbol;Acc:MGI:2443300]	chr16:11803614-11909738	Cpped1	protein_coding	sleep	common	0.384256	1.78e-21	5.65e-15	-0.372592	-0.285883	-0.344129	-0.369711	-0.383387	-0.393142	-0.345406	-0.287527	-0.24151	-0.269089
ENSMUSG00000021597	105377	SMC5-SMC6 complex localization factor 1 [Source:MGI Symbol;Acc:MGI:2145448]	chr13:77182149-77274934	Ankrd32	protein_coding	sleep	Yspec	0.384378	0.00244856	0.542359	-0.240626	-0.0944887	-0.260344	-0.489739	-0.11954	-0.0928783	-0.203641	-0.00359267	-0.130816	-0.0399048
ENSMUSG00000021646	78038	methylcrotonoyl-Coenzyme A carboxylase 2 (beta) [Source:MGI Symbol;Acc:MGI:1925288]	chr13:100718288-100785794	Mccc2	protein_coding	sleep	common	0.384409	4.63e-05	4.13e-09	-0.237461	-0.336182	-0.270041	-0.169254	-0.34326	-0.16729	-0.467763	-0.427576	-0.240014	-0.209375
ENSMUSG00000028549	67733	integrin beta 3 binding protein (beta3-endonexin) [Source:MGI Symbol;Acc:MGI:1914983]	chr4:99431893-99602618	Itgb3bp	protein_coding	sleep	Yspec	0.384845	0.00017389	0.53095	-0.437743	-0.108845	-0.593424	-0.628892	-0.214489	-0.314165	-0.23395	-0.23379	-0.027945	0.0603055
ENSMUSG00000028702	19366	RAD54 like (S. cerevisiae) [Source:MGI Symbol;Acc:MGI:894697]	chr4:115766669-115796495	Rad54l	protein_coding	sleep	Yspec	0.384845	0.00363834	0.0138627	-0.436315	-0.382074	-0.255763	-0.116206	-0.74704	-0.626251	-0.210862	-0.774128	-0.275324	-0.267981
ENSMUSG00000017286	67201	glyoxalase domain containing 4 [Source:MGI Symbol;Acc:MGI:1914451]	chr11:75934289-76057427	Glod4	protein_coding	sleep	Yspec	0.386176	1.77e-09	1.38e-06	-0.235197	-0.195855	-0.141358	-0.214294	-0.250383	-0.334754	-0.265834	-0.171662	-0.200279	-0.145644
ENSMUSG00000039385	12563	cadherin 6 [Source:MGI Symbol;Acc:MGI:107435]	chr15:12963755-13103594	Cdh6	protein_coding	sleep	Ospec	0.386176	0.0778168	0.00219588	-0.138945	-0.254226	-0.0828719	-0.42465	-0.045202	-0.00305598	0.0417607	-0.360534	-0.538834	-0.159298
ENSMUSG00000022378	223601	family with sequence similarity 49, member B [Source:MGI Symbol;Acc:MGI:1923520]	chr15:63760452-63892210	Fam49b	protein_coding	sleep	Yspec	0.386765	5.61e-05	0.0187868	-0.283479	-0.154652	-0.322551	-0.458924	-0.164794	-0.18765	-0.398079	-0.085973	-0.122084	-0.0124717
ENSMUSG00000026254	26987	eukaryotic translation initiation factor 4E member 2 [Source:MGI Symbol;Acc:MGI:1914440]	chr1:89110289-89137263	Eif4e2	protein_coding	wake	Ospec	0.387505	1.2e-09	5.81e-12	0.178928	0.209303	0.0965985	0.256976	0.200451	0.161686	0.261528	0.237567	0.238434	0.0996851
ENSMUSG00000022668	66067	GTP-binding protein 8 (putative) [Source:MGI Symbol;Acc:MGI:1913317]	chr16:44736681-44746676	Gtpbp8	protein_coding	sleep	Yspec	0.387505	2.68e-05	0.179414	-0.242081	-0.115379	-0.335467	-0.482333	-0.116248	-0.0342749	-0.222136	-0.105982	-0.152272	0.0188736
ENSMUSG00000032607	434437	aminomethyltransferase [Source:MGI Symbol;Acc:MGI:3646700]	chr9:108198984-108204102	Amt	protein_coding	wake	Yspec	0.388765	7.47e-07	0.0113172	0.405918	0.229589	0.493804	0.698916	0.195543	0.23541	0.439266	0.237769	0.255613	-0.014291
ENSMUSG00000001418	56700	glycosylated lysosomal membrane protein [Source:MGI Symbol;Acc:MGI:1913318]	chr3:88128745-88132794	0610031J06Rik	protein_coding	wake	Yspec	0.388765	0.00306509	0.484578	0.305673	0.0433516	0.502078	0.748732	0.0250256	-0.0531445	0.340173	-0.0168338	0.0761454	-0.226078
ENSMUSG00000050640	231503	transmembrane protein 150C [Source:MGI Symbol;Acc:MGI:3041258]	chr5:100506691-100589027	Tmem150c	protein_coding	wake	Yspec	0.389191	1.82e-05	0.298958	0.272533	0.106222	0.295141	0.263432	0.224698	0.306859	0.0318345	0.120801	0.143667	0.128585
ENSMUSG00000003865	14936	glycogen synthase 1, muscle [Source:MGI Symbol;Acc:MGI:101805]	chr7:52690014-52712189	Gys1	protein_coding	wake	Yspec	0.389191	0.000118291	0.163372	0.305426	0.118157	0.382301	0.477277	0.111847	0.25028	0.308257	0.123792	0.0991231	-0.0585444
ENSMUSG00000073422	14979	H2-K region expressed gene 6 [Source:MGI Symbol;Acc:MGI:95911]	chr17:34162778-34165205	H2-Ke6	protein_coding	wake	Yspec	0.389191	0.00549361	0.435628	0.401615	0.0726307	0.204108	1.06407	0.351414	-0.0131303	0.421002	0.152075	0.0531753	-0.33573
ENSMUSG00000049796	12918	corticotropin releasing hormone [Source:MGI Symbol;Acc:MGI:88496]	chr3:19593201-19595596	Crh	protein_coding	wake	common	0.389191	7.63e-19	1.02e-20	0.841427	0.973555	0.291304	0.439655	1.3185	1.31624	0.15313	0.991057	1.29131	1.45873
ENSMUSG00000037316	67384	BCL2-associated athanogene 4 [Source:MGI Symbol;Acc:MGI:1914634]	chr8:26874810-26895881	Bag4	protein_coding	sleep	Yspec	0.389191	0.0027626	0.0822543	-0.234673	-0.126143	-0.168642	-0.354227	-0.144817	-0.271004	-0.335453	-0.0950218	-0.0987644	0.0246684
ENSMUSG00000029671	93735	wingless-type MMTV integration site family, member 16 [Source:MGI Symbol;Acc:MGI:2136018]	chr6:22238027-22250609	Wnt16	protein_coding	sleep	Yspec	0.389591	0.00813417	0.351257	-0.448931	-0.245896	-0.482909	-0.711334	0.0395513	-0.641031	-0.227936	-0.0501514	-0.517	-0.188495
ENSMUSG00000081058	97114	histone cluster 2, H3c2 [Source:MGI Symbol;Acc:MGI:2448357]	chr3:96041840-96043250	Hist2h3c2-ps	protein_coding	wake	common	0.389652	3.02e-09	9.02e-08	0.960631	1.01556	0.738586	0.891217	1.65456	0.558163	0.749468	0.931893	1.00068	1.3802
ENSMUSG00000035142	76826	nucleotide binding protein-like [Source:MGI Symbol;Acc:MGI:1924076]	chr12:53198524-53413931	Nubpl	protein_coding	sleep	common	0.390738	7.86e-11	3.82e-05	-0.555403	-0.361621	-0.514427	-0.860257	-0.407685	-0.439244	-0.505977	-0.410469	-0.265616	-0.264422
ENSMUSG00000071253	73132	solute carrier family 25 (mitochondrial carrier, Graves disease autoantigen), member 16 [Source:MGI Symbol;Acc:MGI:1920382]	chr10:62383181-62409446	Slc25a16	protein_coding	sleep	Yspec	0.391035	1.17e-06	0.000426019	-0.290487	-0.189766	-0.29549	-0.402564	-0.213421	-0.250474	-0.411217	-0.156951	-0.149295	-0.0416022
ENSMUSG00000061665	12488	CD2-associated protein [Source:MGI Symbol;Acc:MGI:1330281]	chr17:42929700-43013573	Cd2ap	protein_coding	sleep	Yspec	0.391035	6.42e-06	0.176631	-0.349668	-0.162237	-0.674259	-0.582923	-0.097017	-0.0444721	-0.32933	-0.162789	-0.175723	0.0188939
ENSMUSG00000041506	27966	RRP9, small subunit (SSU) processome component, homolog (yeast) [Source:MGI Symbol;Acc:MGI:2384313]	chr9:106378094-106387955	Rrp9	protein_coding	wake	Yspec	0.392351	0.000460492	0.706546	0.535376	0.185076	0.726926	1.04107	0.180147	0.193358	0.316904	0.113101	0.201816	0.108481
ENSMUSG00000029534	64213	suppression of tumorigenicity 7 [Source:MGI Symbol;Acc:MGI:1927450]	chr6:17642733-17893225	St7	protein_coding	wake	common	0.392351	1.09e-16	7.2e-09	0.426304	0.290452	0.452037	0.424178	0.464874	0.364125	0.293661	0.287467	0.288146	0.292535
ENSMUSG00000027204	14118	fibrillin 1 [Source:MGI Symbol;Acc:MGI:95489]	chr2:125126130-125333929	Fbn1	protein_coding	sleep	Yspec	0.392351	3.96e-05	0.0188715	-0.272982	-0.189144	-0.605925	-0.369834	-0.132391	0.0162219	-0.162598	-0.43452	-0.0246589	-0.134801
ENSMUSG00000085859	NA	NA	chr8:111598922-111797911	D030068K23Rik	NA	sleep	Yspec	0.392351	0.00983026	0.0739274	-0.39216	-0.234359	-0.30257	-0.796473	-0.0829013	-0.386697	-0.0515965	-0.347504	-0.614505	0.0761682
ENSMUSG00000019808	66757	adenosine deaminase, tRNA-specific 2 [Source:MGI Symbol;Acc:MGI:1914007]	chr10:13272500-13283382	Adat2	protein_coding	wake	Yspec	0.392521	0.000736087	0.208886	0.217065	0.165112	0.593159	0.185726	0.0420388	0.0473366	0.176134	0.0574705	0.260724	0.166119
ENSMUSG00000057130	27366	thioredoxin-like 4A [Source:MGI Symbol;Acc:MGI:1351613]	chr18:80403334-80420472	Txnl4a	protein_coding	wake	common	0.392521	2.4e-14	2.12e-09	0.465014	0.354721	0.335856	0.613175	0.450804	0.460219	0.177342	0.320258	0.532439	0.388845
ENSMUSG00000039270	230316	multiple EGF-like-domains 9 [Source:MGI Symbol;Acc:MGI:1918264]	chr4:70087899-70196229	Megf9	protein_coding	sleep	common	0.392521	2.41e-09	0.000105113	-0.495666	-0.320989	-0.52783	-0.747105	-0.381291	-0.326438	-0.5499	-0.312407	-0.322621	-0.0990268
ENSMUSG00000027824	56544	vomeronasal 2, receptor 1 [Source:MGI Symbol;Acc:MGI:3645892]	chr3:63885364-63909580	Vmn2r1	protein_coding	sleep	common	0.392521	8.12e-08	0.000418618	-1.04527	-0.675776	-0.460326	-1.19226	-1.23473	-1.29376	-0.716272	-0.252123	-0.694739	-1.03997
ENSMUSG00000002608	52132	coiled-coil domain containing 97 [Source:MGI Symbol;Acc:MGI:1196455]	chr7:26495925-26504307	Ccdc97	protein_coding	wake	Yspec	0.393336	0.000627808	0.0754014	0.356764	0.210996	0.36453	0.688396	0.105855	0.268274	0.390163	0.191005	0.341703	-0.0788882
ENSMUSG00000049191	331474	retrotransposon gag domain containing 4 [Source:MGI Symbol;Acc:MGI:3045324]	chrX:99261683-99266843	Rgag4	protein_coding	wake	common	0.393336	1e-11	4.81e-07	0.481921	0.347144	0.403022	0.634702	0.472999	0.416961	0.497286	0.316281	0.361293	0.213715
ENSMUSG00000021846	93834	pellino 2 [Source:MGI Symbol;Acc:MGI:1891445]	chr14:48740344-48880758	Peli2	protein_coding	sleep	common	0.393472	1.37e-09	2.86e-09	-0.301282	-0.286005	-0.267069	-0.402252	-0.219451	-0.316355	-0.270304	-0.321525	-0.425456	-0.126734
ENSMUSG00000006676	71472	ubiquitin specific peptidase 19 [Source:MGI Symbol;Acc:MGI:1918722]	chr9:108392820-108404870	Usp19	protein_coding	wake	Yspec	0.394485	2.52e-06	0.0179167	0.477292	0.253682	0.494038	0.774793	0.311557	0.328779	0.516816	0.262609	0.225998	0.00930483
ENSMUSG00000047238	75625	melanoma antigen, family H, 1 [Source:MGI Symbol;Acc:MGI:1922875]	chrX:149470509-149472306	Mageh1	protein_coding	wake	Ospec	0.394485	0.0162523	1.35e-05	0.0633351	0.202902	-0.0778635	-0.0427257	0.120649	0.253281	0.015857	0.185212	0.25925	0.35129
ENSMUSG00000034853	329910	acyl-CoA thioesterase 11 [Source:MGI Symbol;Acc:MGI:1913736]	chr4:106416960-106477803	Acot11	protein_coding	wake	common	0.394485	2.95e-13	9.51e-07	0.4589	0.28807	0.202728	0.429703	0.561601	0.641567	0.121806	0.13955	0.415067	0.475859
ENSMUSG00000041926	215615	arginyl aminopeptidase (aminopeptidase B) [Source:MGI Symbol;Acc:MGI:2384902]	chr1:137159089-137180861	Rnpep	protein_coding	wake	common	0.394485	1.45e-09	0.000159937	0.443263	0.29806	0.314637	0.598619	0.420618	0.439179	0.396097	0.239797	0.31915	0.237197
ENSMUSG00000026355	17219	minichromosome maintenance complex component 6 [Source:MGI Symbol;Acc:MGI:1298227]	chr1:130227968-130256433	Mcm6	protein_coding	sleep	Ospec	0.394485	0.0737791	5.34e-06	-0.164736	-0.352143	-0.163671	-0.068755	-0.230551	-0.195967	-0.392756	-0.416791	-0.26832	-0.330704
ENSMUSG00000040482	112403	decapping exoribonuclease [Source:MGI Symbol;Acc:MGI:1890444]	chr17:34973764-34976378	Dom3z	protein_coding	wake	Yspec	0.394518	0.000303849	0.360307	0.562221	0.205107	0.530356	1.14005	0.428587	0.149891	0.427505	0.183665	0.344633	-0.135376
ENSMUSG00000039148	20227	squamous cell carcinoma antigen recognized by T cells 1 [Source:MGI Symbol;Acc:MGI:1309453]	chr19:5377323-5388903	Sart1	protein_coding	wake	Yspec	0.394518	0.00147279	0.228367	0.340594	0.126008	0.365607	0.631488	0.158118	0.207162	0.404067	0.067033	0.120086	-0.0871541
ENSMUSG00000033272	67843	solute carrier family 35, member A4 [Source:MGI Symbol;Acc:MGI:1915093]	chr18:36839033-36843712	Slc35a4	protein_coding	wake	Yspec	0.394518	0.00205774	0.447427	0.207933	0.0815748	0.340755	0.458633	0.0427709	-0.0104247	0.189742	0.0213941	0.179271	-0.0641075
ENSMUSG00000042286	192187	stabilin 1 [Source:MGI Symbol;Acc:MGI:2178742]	chr14:31951999-31982027	Stab1	protein_coding	wake	Yspec	0.394518	0.00216767	0.579193	0.526377	0.132884	0.56006	0.681142	0.331463	0.532841	0.406379	-0.0605845	0.173572	0.0121685
ENSMUSG00000028194	69219	dimethylarginine dimethylaminohydrolase 1 [Source:MGI Symbol;Acc:MGI:1916469]	chr3:145421439-145557441	Ddah1	protein_coding	wake	common	0.394518	5.83e-08	3.57e-10	0.265267	0.277932	0.139211	0.0961295	0.430029	0.395698	-0.0970239	0.295906	0.440526	0.472322
ENSMUSG00000054843	226255	attractin like 1 [Source:MGI Symbol;Acc:MGI:2147749]	chr19:57685324-58208028	Atrnl1	protein_coding	sleep	Yspec	0.394518	2.7e-06	0.114138	-0.254415	-0.12745	-0.259647	-0.395784	-0.19312	-0.169108	-0.145523	-0.103897	-0.153861	-0.106518
ENSMUSG00000028139	66353	regulatory subunit of type II PKA R-subunit (RIIa) domain containing 1 [Source:MGI Symbol;Acc:MGI:1913603]	chr3:94268707-94277713	Riiad1	protein_coding	sleep	Yspec	0.394518	2.49e-05	0.331375	-0.688016	-0.290705	-1.04968	-0.918722	-0.58262	-0.20104	-0.198638	-0.518768	-0.234515	-0.210898
ENSMUSG00000064115	239857	cell adhesion molecule 2 [Source:MGI Symbol;Acc:MGI:2442722]	chr16:66655466-67621353	Cadm2	protein_coding	sleep	Yspec	0.394518	6.94e-05	0.246551	-0.371426	-0.171387	-0.360773	-0.682187	-0.224489	-0.218254	-0.274856	-0.152231	-0.23094	-0.0275204
ENSMUSG00000032328	69981	transmembrane protein 30A [Source:MGI Symbol;Acc:MGI:106402]	chr9:79616550-79641514	Tmem30a	protein_coding	sleep	Yspec	0.394518	0.00963676	0.260479	-0.231433	-0.0629435	-0.278004	-0.473831	-0.0848563	-0.0890425	-0.320735	0.00394653	-0.0776799	0.142695
ENSMUSG00000026843	320267	far upstream element (FUSE) binding protein 3 [Source:MGI Symbol;Acc:MGI:2443699]	chr2:31427971-31473246	Fubp3	protein_coding	sleep	Ospec	0.394518	6.79e-05	2.23e-09	-0.195255	-0.309859	-0.197518	-0.0896179	-0.309259	-0.184626	-0.340069	-0.339805	-0.311746	-0.247816
ENSMUSG00000033458	330554	FANCD2/FANCI-associated nuclease 1 [Source:MGI Symbol;Acc:MGI:3045266]	chr7:71491444-71519181	Fan1	protein_coding	sleep	Ospec	0.394518	0.130868	2.74e-05	-0.128732	-0.215996	-0.0869916	-0.171691	-0.0798644	-0.17638	0.0693773	-0.320295	-0.360592	-0.252475
ENSMUSG00000039349	226777	RIKEN cDNA C130074G19 gene [Source:MGI Symbol;Acc:MGI:2444831]	chr1:186695605-186707297	C130074G19Rik	protein_coding	sleep	common	0.394518	6.24e-16	9.12e-10	-0.467244	-0.355	-0.251494	-0.411087	-0.644819	-0.561574	-0.288082	-0.384886	-0.419569	-0.327461
ENSMUSG00000033632	225289	expressed sequence AW554918 [Source:MGI Symbol;Acc:MGI:2147376]	chr18:25327300-25626022	AW554918	protein_coding	sleep	common	0.394518	6.14e-08	0.00313771	-0.399507	-0.234626	-0.467013	-0.544362	-0.238044	-0.348608	-0.376411	-0.188531	-0.248333	-0.12523
ENSMUSG00000000182	64654	fibroblast growth factor 23 [Source:MGI Symbol;Acc:MGI:1891427]	chr6:127022720-127031626	Fgf23	protein_coding	sleep	common	0.394518	6.34e-07	0.0055058	-0.896352	-0.795031	-2.00593	-0.947215	-0.826886	0.19462	-0.936322	-0.711875	-0.842767	-0.689159
ENSMUSG00000022876	67742	SAM domain, SH3 domain and nuclear localization signals, 1 [Source:MGI Symbol;Acc:MGI:1914992]	chr16:75858838-76022715	Samsn1	protein_coding	sleep	common	0.394518	6.67e-05	0.00062493	-0.581541	-0.414116	-0.545357	-0.510607	-0.706898	-0.563303	-0.908385	-0.469739	-0.35952	0.0811791
ENSMUSG00000019558	102857	solute carrier family 6 (neurotransmitter transporter, creatine), member 8 [Source:MGI Symbol;Acc:MGI:2147834]	chrX:70918289-70928041	Slc6a8	protein_coding	wake	Yspec	0.395771	4.31e-07	0.0135252	0.219477	0.11324	0.214186	0.259612	0.200259	0.203852	0.20485	0.108639	0.110838	0.0286336
ENSMUSG00000023952	56055	GTP binding protein 2 [Source:MGI Symbol;Acc:MGI:1860138]	chr17:46297781-46306519	Gtpbp2	protein_coding	wake	Yspec	0.395771	5.97e-06	0.0178072	0.435616	0.23283	0.501855	0.739331	0.226214	0.275062	0.538154	0.21238	0.177644	0.00314221
ENSMUSG00000030729	70974	phosphoglucomutase 2-like 1 [Source:MGI Symbol;Acc:MGI:1918224]	chr7:107375704-107427578	Pgm2l1	protein_coding	sleep	Yspec	0.395771	0.00409304	0.798482	-0.200325	-0.0434288	-0.257808	-0.546214	-0.0223439	0.025065	-0.166793	-0.0259714	-0.0556748	0.0747244
ENSMUSG00000004933	17179	megakaryocyte-associated tyrosine kinase [Source:MGI Symbol;Acc:MGI:99259]	chr10:80715480-80726310	Matk	protein_coding	wake	Yspec	0.39697	0.00978404	0.326523	0.375686	0.0522001	0.480913	0.97645	-0.00695102	0.0523331	0.563358	0.00337187	-0.0537755	-0.304154
ENSMUSG00000016128	243362	StAR-related lipid transfer (START) domain containing 13 [Source:MGI Symbol;Acc:MGI:2385331]	chr5:151840003-152036611	Stard13	protein_coding	wake	Yspec	0.397492	0.00246433	0.287777	0.202255	0.0800056	0.3283	0.368923	0.00826742	0.103531	0.177601	-0.0145433	-0.0393514	0.196316
ENSMUSG00000039648	70266	kynurenine aminotransferase 1 [Source:MGI Symbol;Acc:MGI:1917516]	chr2:30040444-30061567	Ccbl1	protein_coding	wake	Yspec	0.39765	0.00131105	0.175488	0.418037	0.0851477	0.597754	0.533103	0.429132	0.112158	0.509818	0.0109183	-0.0245644	-0.155581
ENSMUSG00000002059	19376	RAB34, member RAS oncogene family [Source:MGI Symbol;Acc:MGI:104606]	chr11:78001732-78005895	Rab34	protein_coding	sleep	common	0.398074	3.73e-05	7.28e-06	-0.398212	-0.544217	-0.627469	0.0436586	-0.495518	-0.51352	-0.518546	-0.601433	-0.565809	-0.491079
ENSMUSG00000025790	108116	solute carrier organic anion transporter family, member 3a1 [Source:MGI Symbol;Acc:MGI:1351867]	chr7:81420105-81699866	Slco3a1	protein_coding	wake	common	0.398389	7.45e-19	1.16e-11	0.476197	0.344836	0.452322	0.445776	0.510548	0.496141	0.353634	0.382057	0.308861	0.334792
ENSMUSG00000051323	279653	protocadherin 19 [Source:MGI Symbol;Acc:MGI:2685563]	chrX:130117202-130223732	Pcdh19	protein_coding	sleep	Yspec	0.398389	1.07e-07	0.0131835	-0.428718	-0.2353	-0.523773	-0.741343	-0.285354	-0.164402	-0.413437	-0.262211	-0.217706	-0.0478473
ENSMUSG00000086822	NA	RIKEN cDNA 5330413P13 gene [Source:MGI Symbol;Acc:MGI:3041161]	chr2:131645542-131673596	5330413P13Rik	lincRNA	sleep	common	0.398389	4.03e-13	1.56e-09	-1.01224	-0.828904	-0.77437	-0.926292	-0.92438	-1.42392	-1.02023	-0.650325	-0.925369	-0.71969
ENSMUSG00000057858	76539	family with sequence similarity 204, member A [Source:MGI Symbol;Acc:MGI:1289174]	chr19:60274289-60302800	D19Ertd737e	protein_coding	sleep	common	0.398497	1.57e-10	7.9e-08	-0.450537	-0.354008	-0.44093	-0.506728	-0.358771	-0.495722	-0.571172	-0.322899	-0.350795	-0.171169
ENSMUSG00000056116	15039	histocompatibility 2, T region locus 22 [Source:MGI Symbol;Acc:MGI:95956]	chr17:36173873-36179892	H2-T22	protein_coding	wake	common	0.398681	3.95e-06	0.00380115	0.390879	0.244443	0.328374	0.49905	0.294242	0.44185	0.344242	0.136424	0.351216	0.14589
ENSMUSG00000036790	245450	SLIT and NTRK-like family, member 2 [Source:MGI Symbol;Acc:MGI:2679449]	chrX:63902293-63914768	Slitrk2	protein_coding	sleep	Yspec	0.398681	0.000352726	0.173946	-0.309265	-0.115699	-0.334845	-0.521134	-0.249012	-0.132067	-0.353925	-0.0795588	-0.0941792	0.0648683
ENSMUSG00000059920	67609	RIKEN cDNA 4930453N24 gene [Source:MGI Symbol;Acc:MGI:1914859]	chr16:64751377-64771187	4930453N24Rik	protein_coding	wake	Ospec	0.399414	0.036745	0.00609891	0.150475	0.202364	0.134985	-0.0300461	0.263007	0.233952	0.0349461	0.365726	0.20209	0.206692
ENSMUSG00000022204	68966	neuroguidin, EIF4E binding protein [Source:MGI Symbol;Acc:MGI:1916216]	chr14:55634091-55643172	Ngdn	protein_coding	wake	Yspec	0.399716	0.00123324	0.353091	0.323743	0.127533	0.316352	0.664611	0.213753	0.100256	0.347616	0.0532849	0.127561	-0.0183309
ENSMUSG00000001627	15982	interferon-related developmental regulator 1 [Source:MGI Symbol;Acc:MGI:1316717]	chr12:40927954-40975291	Ifrd1	protein_coding	wake	Ospec	0.399716	3.4e-05	5.74e-06	0.161505	0.243626	-0.0629279	-0.0652049	0.473006	0.301148	-0.0819764	0.266183	0.353068	0.437229
ENSMUSG00000027944	23897	HCLS1 associated X-1 [Source:MGI Symbol;Acc:MGI:1346319]	chr3:89799178-89802808	Hax1	protein_coding	wake	common	0.399716	2.79e-13	1.05e-08	0.482193	0.382633	0.372948	0.757506	0.474342	0.323974	0.399663	0.394483	0.53399	0.202397
ENSMUSG00000047067	67446	dual specificity phosphatase 28 [Source:MGI Symbol;Acc:MGI:1914696]	chr1:94803366-94805397	Dusp28	protein_coding	sleep	Yspec	0.399716	1.09e-07	0.0182087	-0.349428	-0.196278	-0.196926	-0.268699	-0.526452	-0.405634	-0.191224	-0.195477	-0.204525	-0.193886
ENSMUSG00000035024	78658	non-SMC condensin II complex, subunit D3 [Source:MGI Symbol;Acc:MGI:2142989]	chr9:26837560-26903096	Ncapd3	protein_coding	sleep	common	0.399716	5.9e-13	1.01e-10	-0.312832	-0.279161	-0.271365	-0.460354	-0.283261	-0.236348	-0.192719	-0.249279	-0.36849	-0.306156
ENSMUSG00000024807	74126	synovial apoptosis inhibitor 1, synoviolin [Source:MGI Symbol;Acc:MGI:1921376]	chr19:6046376-6053912	Syvn1	protein_coding	wake	Yspec	0.400043	0.000157856	0.0617591	0.490914	0.195995	0.625701	0.775323	0.276585	0.286048	0.60855	0.138891	0.186093	-0.149553
ENSMUSG00000048200	213573	calcium release activated channel regulator 2B [Source:MGI Symbol;Acc:MGI:2446129]	chr7:148646793-148652712	Efcab4a	protein_coding	wake	Yspec	0.400442	0.0093469	0.411673	0.674088	-0.0359607	0.742978	1.18144	0.123004	0.648933	-0.252296	0.723242	-0.422554	-0.192235
ENSMUSG00000031816	234814	methenyltetrahydrofolate synthetase domain containing [Source:MGI Symbol;Acc:MGI:2679252]	chr8:123618712-123632492	Mthfsd	protein_coding	wake	Yspec	0.400499	0.0047831	0.232025	0.320509	0.133465	0.435425	0.653581	-0.0283674	0.221397	0.494968	-0.0253077	0.108547	-0.0443487
ENSMUSG00000036980	21343	TATA-box binding protein associated factor 6 [Source:MGI Symbol;Acc:MGI:109129]	chr5:138619645-138628879	Taf6	protein_coding	wake	Yspec	0.400499	0.00649008	0.436428	0.220856	0.0526097	0.263189	0.510677	0.0202899	0.089269	0.28288	0.00282085	0.00290018	-0.0781624
ENSMUSG00000049176	333605	FERM and PDZ domain containing 4 [Source:MGI Symbol;Acc:MGI:3042378]	chrX:163909041-165015363	Frmpd4	protein_coding	sleep	Yspec	0.400499	1.79e-06	0.00375269	-0.258791	-0.195512	-0.159061	-0.495187	-0.167866	-0.213052	-0.222659	-0.182073	-0.253759	-0.123554
ENSMUSG00000025529	245595	zinc finger protein 711 [Source:MGI Symbol;Acc:MGI:3045342]	chrX:109713935-109748879	Zfp711	protein_coding	sleep	Yspec	0.400499	0.00140822	0.305074	-0.218195	-0.0787591	-0.39966	-0.549595	0.0503274	0.0261471	-0.322033	-0.0338091	-0.100001	0.140806
ENSMUSG00000049807	58996	Rho GTPase activating protein 23 [Source:MGI Symbol;Acc:MGI:3697726]	chr11:97276647-97363916	Arhgap23	protein_coding	wake	Yspec	0.401108	0.00101985	0.155932	0.29943	0.0977695	0.418155	0.447248	0.212636	0.119682	0.376787	-0.0277671	0.106794	-0.0647365
ENSMUSG00000031853	234878	mitogen-activated protein kinase kinase kinase 21 [Source:MGI Symbol;Acc:MGI:2385307]	chr8:128434150-128471539	BC021891	protein_coding	sleep	common	0.40162	7.33e-30	1.13e-25	-1.32583	-1.10335	-1.41872	-1.52777	-1.23632	-1.1205	-1.36956	-1.1006	-1.05952	-0.883723
ENSMUSG00000054008	15531	N-deacetylase/N-sulfotransferase (heparan glucosaminyl) 1 [Source:MGI Symbol;Acc:MGI:104719]	chr18:60845432-60908504	Ndst1	protein_coding	wake	Yspec	0.402379	0.00708479	0.567266	0.207405	0.0337563	0.194744	0.199584	0.264599	0.170692	0.163192	-0.0405645	0.0694269	-0.0570294
ENSMUSG00000069270	319164	histone cluster 1, H2ac [Source:MGI Symbol;Acc:MGI:2448287]	chr13:23773136-23776017	Hist1h2ac	protein_coding	wake	Ospec	0.402379	0.31388	0.000397131	0.155281	0.730482	-0.249135	-0.13691	0.559486	0.447681	-0.0462823	0.864106	1.07421	1.02989
ENSMUSG00000026384	19258	protein tyrosine phosphatase, non-receptor type 4 [Source:MGI Symbol;Acc:MGI:1099792]	chr1:121554421-121734390	Ptpn4	protein_coding	sleep	Yspec	0.402379	0.00093239	0.60692	-0.239868	-0.115288	-0.311659	-0.766347	0.0449335	0.0736024	-0.0618207	-0.220995	-0.207284	0.0289496
ENSMUSG00000027006	66861	DnaJ heat shock protein family (Hsp40) member C10 [Source:MGI Symbol;Acc:MGI:1914111]	chr2:80155423-80194400	Dnajc10	protein_coding	sleep	Yspec	0.402811	2.1e-05	0.0018952	-0.229633	-0.159405	-0.241342	-0.370112	-0.157405	-0.149672	-0.346379	-0.0875642	-0.155621	-0.0480562
ENSMUSG00000029211	14397	gamma-aminobutyric acid (GABA) A receptor, subunit alpha 4 [Source:MGI Symbol;Acc:MGI:95616]	chr5:71960773-72049747	Gabra4	protein_coding	sleep	common	0.402811	1.72e-07	0.00469899	-0.426576	-0.259368	-0.346893	-0.637016	-0.356118	-0.366276	-0.380981	-0.235263	-0.297041	-0.124187
ENSMUSG00000020572	59027	nicotinamide phosphoribosyltransferase [Source:MGI Symbol;Acc:MGI:1929865]	chr12:33505000-33538434	Nampt	protein_coding	sleep	Yspec	0.402897	0.0024398	0.072869	-0.216374	-0.103935	-0.241875	-0.452426	-0.0593766	-0.111819	-0.334203	-0.0962497	-0.115469	0.130181
ENSMUSG00000028438	109242	kinesin family member 24 [Source:MGI Symbol;Acc:MGI:1918345]	chr4:41337578-41412120	Kif24	protein_coding	sleep	common	0.402897	4.33e-05	9.24e-05	-0.676074	-0.62622	-0.746352	-0.965395	-0.720587	-0.271964	-1.04658	-0.555675	-0.110783	-0.791845
ENSMUSG00000028007	76561	sorting nexin 7 [Source:MGI Symbol;Acc:MGI:1923811]	chr3:117484215-117572054	Snx7	protein_coding	sleep	Yspec	0.404023	4.07e-06	0.0292656	-0.306419	-0.135256	-0.393457	-0.309793	-0.263201	-0.259224	-0.324078	-0.179425	-0.0901972	0.0526745
ENSMUSG00000037907	268445	ankyrin repeat domain 13b [Source:MGI Symbol;Acc:MGI:2144501]	chr11:77283787-77303380	Ankrd13b	protein_coding	wake	Yspec	0.40409	0.000672041	0.254275	0.482712	0.180397	0.629378	0.909292	0.120013	0.272165	0.579012	0.0705853	0.130358	-0.0583657
ENSMUSG00000024422	69192	DEAH (Asp-Glu-Ala-His) box polypeptide 16 [Source:MGI Symbol;Acc:MGI:1916442]	chr17:36016564-36029815	Dhx16	protein_coding	wake	common	0.404473	3.21e-06	0.00772568	0.439464	0.283924	0.381977	0.658018	0.263474	0.454388	0.451079	0.205433	0.333548	0.145635
ENSMUSG00000022371	12818	collagen, type XIV, alpha 1 [Source:MGI Symbol;Acc:MGI:1341272]	chr15:55139105-55352558	Col14a1	protein_coding	sleep	Ospec	0.404473	0.0146804	0.00416823	-0.337134	-0.389876	-0.125756	-0.258194	-0.247194	-0.71739	-0.403009	-0.447467	-0.595148	-0.113883
ENSMUSG00000041997	228012	tousled-like kinase 1 [Source:MGI Symbol;Acc:MGI:2441683]	chr2:70550264-70663985	Tlk1	protein_coding	sleep	common	0.404473	2.55e-08	0.00119328	-0.386207	-0.249394	-0.293568	-0.566351	-0.369528	-0.315379	-0.344185	-0.204851	-0.274578	-0.173962
ENSMUSG00000026584	240880	SCY1-like 3 (S. cerevisiae) [Source:MGI Symbol;Acc:MGI:1921385]	chr1:165859031-165885457	Scyl3	protein_coding	sleep	common	0.404473	3.82e-07	2.88e-08	-0.201268	-0.216244	-0.227129	-0.306066	-0.143906	-0.12797	-0.376794	-0.130867	-0.193815	-0.163501
ENSMUSG00000060288	66101	peptidyl prolyl isomerase H [Source:MGI Symbol;Acc:MGI:106499]	chr4:118972415-118993351	Ppih	protein_coding	sleep	Yspec	0.40454	3.53e-05	0.205317	-0.243743	-0.129816	-0.135894	-0.0772927	-0.305097	-0.45669	-0.193901	-0.0736261	-0.125967	-0.125771
ENSMUSG00000024191	224630	BCL2/adenovirus E1B interacting protein 1 [Source:MGI Symbol;Acc:MGI:109328]	chr17:26917824-26929710	Bnip1	protein_coding	sleep	Ospec	0.40454	0.0380836	0.00018801	-0.140069	-0.236079	-0.212974	-0.0512123	-0.214889	-0.0811993	-0.0951197	-0.309147	-0.251817	-0.288233
ENSMUSG00000002108	22259	nuclear receptor subfamily 1, group H, member 3 [Source:MGI Symbol;Acc:MGI:1352462]	chr2:91024018-91043191	Nr1h3	protein_coding	wake	Yspec	0.404643	0.000742398	0.230432	0.731366	0.465932	0.93085	1.37506	0.239433	0.380121	0.416409	0.182075	0.734809	0.530434
ENSMUSG00000027569	73247	MRG/MORF4L binding protein [Source:MGI Symbol;Acc:MGI:1920497]	chr2:180315809-180321209	1600027N09Rik	protein_coding	wake	Yspec	0.404785	8.95e-06	0.0288193	0.236335	0.154553	0.185705	0.412133	0.2214	0.126102	0.193498	0.103147	0.127801	0.193768
ENSMUSG00000038279	110109	NOP2 nucleolar protein [Source:MGI Symbol;Acc:MGI:107891]	chr6:125081701-125094971	Nop2	protein_coding	wake	Yspec	0.404785	0.000636428	0.0873755	0.357928	0.190507	0.522244	0.68814	0.119656	0.101671	0.523005	0.0141312	0.233206	-0.00831381
ENSMUSG00000071369	26408	mitogen-activated protein kinase kinase kinase 5 [Source:MGI Symbol;Acc:MGI:1346876]	chr10:19654078-19862759	Map3k5	protein_coding	wake	Ospec	0.404785	0.0110276	0.00014417	0.117155	0.218005	0.0258815	0.000682995	0.179492	0.262563	0.224202	0.231639	0.171419	0.244761
ENSMUSG00000005124	22402	WNT1 inducible signaling pathway protein 1 [Source:MGI Symbol;Acc:MGI:1197008]	chr15:66722682-66754963	Wisp1	protein_coding	wake	common	0.404785	3.17e-23	2.9e-17	1.14592	0.958973	0.687522	0.998644	1.63422	1.26329	0.528689	1.16037	1.15582	0.991015
ENSMUSG00000037885	67333	serine/threonine kinase 35 [Source:MGI Symbol;Acc:MGI:1914583]	chr2:129626053-129658223	Stk35	protein_coding	wake	common	0.404785	1.39e-12	3.8e-08	0.324904	0.224994	0.438023	0.335718	0.225248	0.300626	0.406695	0.247569	0.184539	0.061173
ENSMUSG00000008475	67771	actin related protein 2/3 complex, subunit 5 [Source:MGI Symbol;Acc:MGI:1915021]	chr1:154613472-154622927	Arpc5	protein_coding	wake	common	0.404785	3.54e-05	0.000478056	0.2747	0.200138	0.208744	0.335757	0.396488	0.157811	-0.0612086	0.181011	0.315897	0.364853
ENSMUSG00000040536	69352	N-terminal EF-hand calcium binding protein 1 [Source:MGI Symbol;Acc:MGI:1916602]	chr4:14879192-15077141	Necab1	protein_coding	sleep	Yspec	0.404785	0.0013566	0.361979	-0.267066	-0.0967912	-0.285605	-0.512163	-0.182378	-0.0881194	-0.261383	-0.037412	-0.1458	0.057431
ENSMUSG00000034532	50759	F-box protein 16 [Source:MGI Symbol;Acc:MGI:1354706]	chr14:65885338-65943008	Fbxo16	protein_coding	sleep	common	0.404785	4.87e-13	2.99e-09	-0.490142	-0.388973	-0.427966	-0.541113	-0.616433	-0.375055	-0.577974	-0.277591	-0.394292	-0.306036
ENSMUSG00000040350	94089	tripartite motif-containing 7 [Source:MGI Symbol;Acc:MGI:2137353]	chr11:48639442-48665911	Trim7	protein_coding	sleep	common	0.404785	9.65e-11	4.12e-07	-0.856817	-0.591783	-0.748977	-0.882411	-0.763952	-1.03193	-0.403023	-0.636199	-0.854775	-0.473136
ENSMUSG00000020453	56218	POZ (BTB) and AT hook containing zinc finger 1 [Source:MGI Symbol;Acc:MGI:1891832]	chr11:3188677-3209286	Patz1	protein_coding	sleep	common	0.404785	3.06e-07	1.35e-07	-0.233807	-0.250196	-0.127252	-0.197725	-0.277699	-0.332551	-0.334376	-0.216513	-0.295327	-0.154569
ENSMUSG00000030970	13017	C-terminal binding protein 2 [Source:MGI Symbol;Acc:MGI:1201686]	chr7:140179046-140316237	Ctbp2	protein_coding	wake	Yspec	0.407718	0.000108002	0.079842	0.246294	0.117395	0.251212	0.384556	0.1907	0.158707	0.249668	0.0802077	-0.0239105	0.163614
ENSMUSG00000040183	140577	ankyrin repeat domain 6 [Source:MGI Symbol;Acc:MGI:2154278]	chr4:32890810-33038016	Ankrd6	protein_coding	wake	common	0.407718	7.78e-21	9.11e-15	0.669123	0.527468	0.710024	0.819386	0.514515	0.632567	0.40135	0.714375	0.526851	0.467298
ENSMUSG00000047307	93884	protocadherin beta 13 [Source:MGI Symbol;Acc:MGI:2136748]	chr18:37601971-37606063	Pcdhb13	protein_coding	sleep	common	0.407718	0.000917232	0.000973825	-0.323255	-0.265824	-0.303828	-0.503998	-0.192994	-0.292199	-0.25853	-0.198502	-0.532341	-0.0739217
ENSMUSG00000028247	230027	coenzyme Q3 methyltransferase [Source:MGI Symbol;Acc:MGI:101813]	chr4:21806620-21839509	Coq3	protein_coding	sleep	Yspec	0.407772	1.66e-06	0.00030968	-0.251269	-0.159239	-0.310523	-0.33307	-0.135292	-0.226192	-0.387002	-0.120072	-0.102972	-0.0269113
ENSMUSG00000028901	56809	glucocorticoid modulatory element binding protein 1 [Source:MGI Symbol;Acc:MGI:2135604]	chr4:131776740-131817717	Gmeb1	protein_coding	wake	common	0.40796	1.09e-11	3.69e-11	0.207581	0.248058	-0.080652	0.0834601	0.379089	0.448425	0.0105032	0.217905	0.475659	0.288166
ENSMUSG00000050002	75731	idnK gluconokinase homolog (E. coli) [Source:MGI Symbol;Acc:MGI:1922981]	chr13:58258815-58266252	5133401N09Rik	protein_coding	wake	common	0.40796	8.58e-09	3.35e-06	0.374834	0.316208	0.251935	0.622723	0.294768	0.32991	0.351981	0.315682	0.440189	0.156982
ENSMUSG00000041674	NA	cDNA sequence BC006965 [Source:MGI Symbol;Acc:MGI:2384955]	chr11:112525041-112643490	BC006965	processed_transcript	sleep	common	0.410851	1.11e-11	8.45e-06	-0.940255	-0.62344	-0.433216	-0.901364	-1.21034	-1.2161	-0.267358	-0.849481	-0.546997	-0.829922
ENSMUSG00000033781	142688	ankyrin repeat and SOCS box-containing 13 [Source:MGI Symbol;Acc:MGI:2145525]	chr13:3633078-3651220	Asb13	protein_coding	sleep	Yspec	0.41107	1.49e-06	0.0061844	-0.23855	-0.159261	-0.203003	-0.376431	-0.175775	-0.19899	-0.187319	-0.0879219	-0.185603	-0.176199
ENSMUSG00000029097	78890	tRNA methyltransferase 44 [Source:MGI Symbol;Acc:MGI:1926140]	chr5:35899655-35917919	2310079F23Rik	protein_coding	wake	Yspec	0.412036	1.9e-05	0.003778	0.344858	0.158064	0.476091	0.346151	0.227195	0.329996	0.495812	0.15709	0.00170879	-0.0223532
ENSMUSG00000056753	NA	RIKEN cDNA C330011M18 gene [Source:MGI Symbol;Acc:MGI:3045248]	chr8:86588935-86591386	C330011M18Rik	antisense_RNA	sleep	Yspec	0.412274	6.3e-06	0.0449979	-0.696349	-0.427272	-0.620624	-1.29627	-0.289219	-0.579286	-0.633595	-0.413988	-0.412446	-0.24906
ENSMUSG00000073096	243371	leucine rich repeat containing 61 [Source:MGI Symbol;Acc:MGI:2652848]	chr6:48504595-48520921	Lrrc61	protein_coding	sleep	common	0.412274	9.45e-09	2.46e-07	-0.372442	-0.354823	-0.379678	-0.179603	-0.487996	-0.442489	-0.31898	-0.48589	-0.305576	-0.308844
ENSMUSG00000033792	11977	ATPase, Cu++ transporting, alpha polypeptide [Source:MGI Symbol;Acc:MGI:99400]	chrX:103222415-103320465	Atp7a	protein_coding	wake	common	0.412936	8.46e-07	0.00409315	0.422047	0.308805	0.536576	0.0390008	0.542516	0.570098	0.433191	0.314362	0.276924	0.210742
ENSMUSG00000072640	66274	LYR motif containing 9 [Source:MGI Symbol;Acc:MGI:1913524]	chr11:78639886-78660572	1810012P15Rik	protein_coding	sleep	common	0.412936	1.75e-17	2.43e-11	-0.362495	-0.283465	-0.559977	-0.459302	-0.34766	-0.0830413	-0.413872	-0.357746	-0.195836	-0.166408
ENSMUSG00000026831	69327	RIKEN cDNA 1700007K13 gene [Source:MGI Symbol;Acc:MGI:1916577]	chr2:28317321-28322052	1700007K13Rik	protein_coding	wake	Yspec	0.413212	3.71e-05	0.0147823	0.702905	0.451211	0.315699	0.816551	0.589064	1.0903	0.601109	-0.0400838	0.58477	0.65905
ENSMUSG00000059981	381921	TAO kinase 2 [Source:MGI Symbol;Acc:MGI:1915919]	chr7:134008992-134028417	Taok2	protein_coding	wake	Yspec	0.413212	4.09e-05	0.00870715	0.286392	0.15158	0.335412	0.4499	0.169917	0.19034	0.403971	0.146673	0.1195	-0.0638226
ENSMUSG00000028475	71406	small regulatory polypeptide of amino acid response [Source:MGI Symbol;Acc:MGI:1918656]	chr4:43742706-43747606	5430416O09Rik	protein_coding	wake	Yspec	0.413212	0.00117047	0.612393	0.331133	0.0979604	-0.292407	0.262933	0.462023	0.891982	-0.0636902	-0.0657995	0.352918	0.168413
ENSMUSG00000022894	23794	a disintegrin-like and metallopeptidase (reprolysin type) with thrombospondin type 1 motif, 5 (aggrecanase-2) [Source:MGI Symbol;Acc:MGI:1346321]	chr16:85858215-85901570	Adamts5	protein_coding	wake	Yspec	0.413212	0.00201551	0.14167	0.216918	0.000435276	-0.103602	-0.0984815	0.574613	0.495143	-0.381865	0.0639372	0.361193	-0.0415239
ENSMUSG00000040761	56381	SPEN homolog, transcriptional regulator (Drosophila) [Source:MGI Symbol;Acc:MGI:1891706]	chr4:141023605-141094712	Spen	protein_coding	wake	Yspec	0.413212	0.00931454	9.53e-05	0.252779	0.193824	0.411869	0.117563	0.277801	0.203883	0.728563	0.105784	0.066417	-0.125467
ENSMUSG00000022055	18039	neurofilament, light polypeptide [Source:MGI Symbol;Acc:MGI:97313]	chr14:68701720-68707352	Nefl	protein_coding	wake	Ospec	0.413212	0.0218489	0.000477148	0.126467	0.214628	0.0644387	-0.0498864	0.262296	0.229021	0.0106432	0.295238	0.234972	0.317657
ENSMUSG00000051048	320452	procollagen-proline, 2-oxoglutarate 4-dioxygenase (proline 4-hydroxylase), alpha polypeptide III [Source:MGI Symbol;Acc:MGI:2444049]	chr7:107433830-107468409	P4ha3	protein_coding	wake	common	0.413212	0.00216702	6.71e-07	0.423876	0.737074	0.39227	0.117706	0.648911	0.536615	0.493095	0.892769	0.86903	0.693402
ENSMUSG00000054556	NA	predicted gene 4876 [Source:MGI Symbol;Acc:MGI:3647654]	chr6:17014810-17122033	Gm4876	antisense_RNA	sleep	Yspec	0.413212	7.38e-06	0.0216049	-0.689397	-0.348571	-0.655348	-0.830073	-0.628337	-0.643828	-0.678336	-0.363557	-0.349523	-0.0028662
ENSMUSG00000021569	69716	thyroid hormone receptor interactor 13 [Source:MGI Symbol;Acc:MGI:1916966]	chr13:74049710-74075415	Trip13	protein_coding	sleep	Yspec	0.413212	0.000148278	0.632119	-0.771575	-0.232059	-0.678008	-0.975856	-0.983393	-0.449042	-0.340014	-0.184548	-0.34847	-0.0552053
ENSMUSG00000019792	73681	tRNA methyltransferase 11 [Source:MGI Symbol;Acc:MGI:1920931]	chr10:30253831-30320755	Trmt11	protein_coding	sleep	Yspec	0.413212	0.00149579	0.00581778	-0.297777	-0.16084	-0.401176	-0.459327	-0.158821	-0.171786	-0.571427	-0.0888877	-0.130659	0.147612
ENSMUSG00000010080	71889	epsin 3 [Source:MGI Symbol;Acc:MGI:1919139]	chr11:94350713-94361488	Epn3	protein_coding	sleep	Yspec	0.413212	0.00452164	0.546976	-0.397734	-0.338371	0.359514	0.062336	-1.63727	-0.375513	-0.326392	-0.538122	-0.47884	-0.0101291
ENSMUSG00000021710	75805	neurolysin (metallopeptidase M3 family) [Source:MGI Symbol;Acc:MGI:1923055]	chr13:104813288-104899894	Nln	protein_coding	sleep	common	0.413212	1.2e-19	9.47e-14	-0.369879	-0.291572	-0.246513	-0.491583	-0.377161	-0.364258	-0.285993	-0.371617	-0.306813	-0.201865
ENSMUSG00000003477	21743	indolethylamine N-methyltransferase [Source:MGI Symbol;Acc:MGI:102963]	chr6:55120420-55125237	Inmt	protein_coding	sleep	common	0.413212	5.3e-05	6.66e-05	-0.830286	-0.669985	-1.36218	-0.665313	-0.755342	-0.538304	-0.213005	-0.855041	-1.08595	-0.525941
ENSMUSG00000032763	216136	ilvB (bacterial acetolactate synthase)-like [Source:MGI Symbol;Acc:MGI:1351911]	chr10:78037045-78047443	Ilvbl	protein_coding	sleep	common	0.413212	0.00287603	0.000100357	-0.262825	-0.429128	-0.0838486	0.0656113	-0.537948	-0.495115	-0.18113	-0.539073	-0.522344	-0.473964
ENSMUSG00000034563	72278	cell cycle progression 1 [Source:MGI Symbol;Acc:MGI:1196419]	chr9:72833036-72864347	Ccpg1	protein_coding	wake	Yspec	0.413505	8.36e-05	0.0207403	0.207176	0.178494	0.00943178	0.112527	0.296549	0.410197	0.201734	0.175775	0.203251	0.133218
ENSMUSG00000024039	12411	cystathionine beta-synthase [Source:MGI Symbol;Acc:MGI:88285]	chr17:31749368-31774344	Cbs	protein_coding	wake	Yspec	0.413505	0.000113096	0.297067	0.591457	0.251934	0.273122	0.778241	0.521908	0.792558	0.347724	0.0836107	0.16882	0.40758
ENSMUSG00000068394	99100	centrosomal protein 152 [Source:MGI Symbol;Acc:MGI:2139083]	chr2:125388624-125451049	Cep152	protein_coding	wake	Yspec	0.413505	0.00242681	0.343418	0.254435	0.040426	0.450208	0.352588	0.116388	0.098554	0.268815	-0.053973	0.0523729	-0.105511
ENSMUSG00000052676	215693	zinc finger, matrin type 1 [Source:MGI Symbol;Acc:MGI:2442284]	chrX:131505711-131560031	Zmat1	protein_coding	sleep	Yspec	0.413505	5.38e-05	0.120616	-0.389325	-0.172161	-0.515188	-0.663518	-0.235533	-0.143062	-0.444185	-0.120921	-0.0935114	-0.0300259
ENSMUSG00000031639	142980	toll-like receptor 3 [Source:MGI Symbol;Acc:MGI:2156367]	chr8:46480819-46496162	Tlr3	protein_coding	sleep	Yspec	0.413505	0.000171628	0.0165386	-0.323141	-0.230688	-0.0981856	-0.615456	-0.373817	-0.205107	-0.407893	-0.271912	-0.229395	-0.01355
ENSMUSG00000030889	233813	von Willebrand factor A domain containing 3A [Source:MGI Symbol;Acc:MGI:3041229]	chr7:127882871-127949456	Vwa3a	protein_coding	sleep	common	0.413505	6.13e-11	1.52e-05	-0.829086	-0.582076	-0.431557	-0.591674	-1.2241	-1.06901	-0.368981	-0.684951	-0.624602	-0.649769
ENSMUSG00000057914	12296	calcium channel, voltage-dependent, beta 2 subunit [Source:MGI Symbol;Acc:MGI:894644]	chr2:14525733-14909735	Cacnb2	protein_coding	sleep	common	0.413505	2.07e-09	1.29e-08	-0.228226	-0.227157	-0.128805	-0.346482	-0.222926	-0.214692	-0.25915	-0.172021	-0.280246	-0.197213
ENSMUSG00000025823	12304	protein disulfide isomerase associated 4 [Source:MGI Symbol;Acc:MGI:104864]	chr6:47745941-47763711	Pdia4	protein_coding	wake	common	0.413642	5.58e-27	1.72e-20	0.844803	0.659899	1.13996	0.917785	0.694441	0.627026	0.943429	0.753512	0.526983	0.415673
ENSMUSG00000055963	208820	triple QxxK/R motif containing [Source:MGI Symbol;Acc:MGI:3650048]	chr4:12833785-12908818	Gm11818	protein_coding	sleep	Yspec	0.414021	5.93e-07	0.0178845	-0.467457	-0.260321	-0.338615	-0.665672	-0.363876	-0.501667	-0.302921	-0.293292	-0.319155	-0.125915
ENSMUSG00000026821	19730	ral guanine nucleotide dissociation stimulator [Source:MGI Symbol;Acc:MGI:107485]	chr2:28368445-28408801	Ralgds	protein_coding	wake	Yspec	0.414294	0.00631765	0.246525	0.307007	0.0763051	0.471215	0.653376	0.0669122	0.0365251	0.482614	-0.0555101	-0.0153971	-0.106487
ENSMUSG00000037492	320158	zinc finger, matrin type 4 [Source:MGI Symbol;Acc:MGI:2443497]	chr8:24746291-25267257	Zmat4	protein_coding	sleep	common	0.414294	8.35e-10	1.66e-05	-0.470563	-0.345434	-0.345693	-0.695132	-0.432307	-0.409122	-0.264832	-0.26493	-0.457856	-0.394119
ENSMUSG00000055737	14600	growth hormone receptor [Source:MGI Symbol;Acc:MGI:95708]	chr15:3267560-3533692	Ghr	protein_coding	sleep	common	0.414294	3.57e-07	0.00176029	-0.472434	-0.306446	-0.357818	-0.697527	-0.389582	-0.444811	-0.489623	-0.318261	-0.303746	-0.114154
ENSMUSG00000022119	74213	RNA binding motif protein 26 [Source:MGI Symbol;Acc:MGI:1921463]	chr14:105505768-105576744	Rbm26	protein_coding	sleep	Yspec	0.415152	0.00211467	0.661365	-0.24312	-0.0747489	-0.313818	-0.487146	-0.117243	-0.0542728	-0.181823	-0.0259982	-0.117581	0.0264065
ENSMUSG00000041577	116847	proline arginine-rich end leucine-rich repeat [Source:MGI Symbol;Acc:MGI:2151110]	chr1:135806681-135818191	Prelp	protein_coding	wake	Yspec	0.415559	0.000316551	0.0741352	0.406852	0.227408	0.243869	0.639065	0.43687	0.307605	0.15542	0.0248944	0.387138	0.342178
ENSMUSG00000034424	68133	glycine cleavage system protein H (aminomethyl carrier) [Source:MGI Symbol;Acc:MGI:1915383]	chr8:119505510-119517637	Gcsh	protein_coding	sleep	Yspec	0.415559	0.000104709	0.256542	-0.261412	-0.113185	-0.204385	-0.311822	-0.207587	-0.321856	-0.197541	-0.0656144	-0.1253	-0.0642856
ENSMUSG00000022234	12465	chaperonin containing Tcp1, subunit 5 (epsilon) [Source:MGI Symbol;Acc:MGI:107185]	chr15:31520355-31531802	Cct5	protein_coding	wake	Yspec	0.416114	1.45e-06	0.0595701	0.228329	0.127526	0.253233	0.390239	0.154473	0.11537	0.176277	0.11534	0.119152	0.0993336
ENSMUSG00000024856	52004	CDK2-associated protein 2 [Source:MGI Symbol;Acc:MGI:1098779]	chr19:4096982-4099219	Cdk2ap2	protein_coding	wake	Yspec	0.416114	0.000720834	0.255413	0.748892	0.20389	0.836527	1.10077	0.534677	0.523594	0.673983	0.256469	0.205265	-0.320158
ENSMUSG00000042210	68644	abhydrolase domain containing 14A [Source:MGI Symbol;Acc:MGI:1915894]	chr9:106342182-106350209	Abhd14a	protein_coding	wake	Yspec	0.416114	0.00468657	0.18014	0.428952	0.103068	0.587239	0.884929	0.0760777	0.167561	0.647593	0.0214471	-0.0115487	-0.24522
ENSMUSG00000035595	69770	RIKEN cDNA 1600002K03 gene [Source:MGI Symbol;Acc:MGI:1917020]	chr10:79635489-79638091	1600002K03Rik	protein_coding	wake	Ospec	0.416114	0.0312221	0.000436947	0.475922	0.709193	0.48782	0.733111	0.0991739	0.583584	0.291444	0.619291	1.17497	0.751066
ENSMUSG00000087095	NA	Emx2 opposite strand/antisense transcript (non-protein coding) [Source:MGI Symbol;Acc:MGI:3052329]	chr19:59499394-59533325	Emx2os	antisense_RNA	wake	Ospec	0.416114	0.0450375	3.36e-06	0.232806	0.497624	0.404612	0.0659168	0.194852	0.265841	0.481864	0.472337	0.503254	0.53304
ENSMUSG00000024539	19255	protein tyrosine phosphatase, non-receptor type 2 [Source:MGI Symbol;Acc:MGI:97806]	chr18:67824965-67884449	Ptpn2	protein_coding	wake	Ospec	0.416114	0.136787	0.00170988	0.128601	0.2627	0.134447	-0.0344524	0.199263	0.215146	0.21916	0.384418	0.185678	0.261544
ENSMUSG00000038705	229004	glucocorticoid modulatory element binding protein 2 [Source:MGI Symbol;Acc:MGI:2652836]	chr2:180985954-181022940	Gmeb2	protein_coding	wake	common	0.416114	2.73e-13	1.29e-13	0.319846	0.317177	0.144667	0.364621	0.383214	0.386882	0.202993	0.250127	0.557066	0.25852
ENSMUSG00000040260	76441	dishevelled associated activator of morphogenesis 2 [Source:MGI Symbol;Acc:MGI:1923691]	chr17:49595147-49703862	Daam2	protein_coding	wake	common	0.416114	6.18e-09	0.002641	0.52445	0.298767	0.497472	0.6074	0.557341	0.435588	0.413762	0.229152	0.304265	0.247887
ENSMUSG00000023072	72140	centrosomal protein 89 [Source:MGI Symbol;Acc:MGI:1919390]	chr7:36181854-36223908	Ccdc123	protein_coding	wake	common	0.416114	4.31e-05	0.000819341	0.291523	0.212777	0.23711	0.44965	0.248222	0.231111	0.471639	0.202007	0.132196	0.0452646
ENSMUSG00000044647	77771	cysteine-serine-rich nuclear protein 3 [Source:MGI Symbol;Acc:MGI:1925021]	chr2:65683624-65869803	Csrnp3	protein_coding	sleep	Yspec	0.416114	7.58e-05	0.275978	-0.250524	-0.13773	-0.29647	-0.538327	-0.0902452	-0.0770558	-0.139252	-0.158297	-0.177132	-0.0762415
ENSMUSG00000032409	245000	ataxia telangiectasia and Rad3 related [Source:MGI Symbol;Acc:MGI:108028]	chr9:95757816-95852263	Atr	protein_coding	sleep	Yspec	0.416114	0.000117524	0.0317755	-0.269465	-0.214501	-0.320366	-0.550149	-0.111376	-0.0959705	-0.159292	-0.192585	-0.250961	-0.255167
ENSMUSG00000007836	77134	heterogeneous nuclear ribonucleoprotein A0 [Source:MGI Symbol;Acc:MGI:1924384]	chr13:58227040-58230117	Hnrnpa0	protein_coding	sleep	Yspec	0.416114	0.000157382	0.0157037	-0.300727	-0.160387	-0.381269	-0.454321	-0.136313	-0.231004	-0.454438	-0.0972964	-0.128652	0.0388376
ENSMUSG00000029575	77697	methylmalonic aciduria (cobalamin deficiency) cblB type homolog (human) [Source:MGI Symbol;Acc:MGI:1924947]	chr5:114880843-114894268	Mmab	protein_coding	sleep	Yspec	0.416114	0.000850032	0.00757057	-0.210826	-0.172289	-0.0709351	0.0298108	-0.343836	-0.458345	0.128109	-0.307466	-0.14992	-0.35988
ENSMUSG00000056687	NA	predicted gene 11696 [Source:MGI Symbol;Acc:MGI:3701776]	chr11:109215892-109225168	Gm11696	antisense_RNA	sleep	Yspec	0.416114	0.00179736	0.100596	-0.390685	-0.24803	-0.454201	-0.651666	-0.0311538	-0.425718	-0.0950987	-0.394137	-0.470453	-0.032431
ENSMUSG00000091303	NA	NA	chr5:25004685-25007559	4831440E17Rik	NA	sleep	Yspec	0.416114	0.00682944	0.0278755	-0.331433	-0.456517	-0.644315	-0.840809	0.102877	0.0565134	-0.599861	-0.288359	-0.444322	-0.493527
ENSMUSG00000027132	72425	katanin p80 subunit B like 1 [Source:MGI Symbol;Acc:MGI:1919675]	chr2:112219168-112254597	2410042D21Rik	protein_coding	sleep	Yspec	0.416114	0.00787987	0.0558218	-0.248347	-0.155461	-0.269426	-0.487673	-0.194504	-0.0417836	-0.477139	-0.00355943	-0.123682	-0.0174643
ENSMUSG00000029049	76866	MORN repeat containing 1 [Source:MGI Symbol;Acc:MGI:1924116]	chr4:154460486-154519814	Morn1	protein_coding	sleep	common	0.416114	0.000773153	0.00727211	-0.409613	-0.314795	-0.671307	-0.181683	-0.621461	-0.164002	0.025565	-0.302955	-0.708551	-0.273239
ENSMUSG00000074704	668929	RAD21-like (S. pombe) [Source:MGI Symbol;Acc:MGI:3652039]	chr2:151470940-151494469	Rad21l	protein_coding	sleep	common	0.416692	7.96e-05	0.00216985	-0.773804	-0.638833	-0.41277	-1.69424	-0.537768	-0.450438	-0.232469	-0.631851	-0.999417	-0.691594
ENSMUSG00000023087	12457	nocturnin [Source:MGI Symbol;Acc:MGI:109382]	chr3:51028169-51055766	Ccrn4l	protein_coding	wake	Ospec	0.416762	3.46e-05	5.51e-09	0.194841	0.262907	0.188785	0.125014	0.276328	0.189237	0.0931439	0.349426	0.335109	0.273947
ENSMUSG00000038602	215085	solute carrier family 35, member F1 [Source:MGI Symbol;Acc:MGI:2139810]	chr10:52410139-52831628	Slc35f1	protein_coding	sleep	common	0.417464	0.000172114	0.00308534	-0.268387	-0.20895	-0.242027	-0.512822	-0.147255	-0.171444	-0.422423	-0.186812	-0.241392	0.0148262
ENSMUSG00000012296	74094	tight junction associated protein 1 [Source:MGI Symbol;Acc:MGI:1921344]	chr17:46394625-46420162	Tjap1	protein_coding	wake	Yspec	0.41781	1.53e-06	0.0179961	0.714569	0.345045	0.985494	1.28061	0.200502	0.391667	0.894187	0.37429	0.0512962	0.0604083
ENSMUSG00000039646	246154	vasorin [Source:MGI Symbol;Acc:MGI:2177651]	chr16:4639741-4651002	Vasn	protein_coding	wake	Yspec	0.41781	1.99e-05	0.0263034	0.650229	0.470378	1.04839	1.0255	0.488696	0.0383287	0.451231	0.373615	0.74173	0.314938
ENSMUSG00000028919	213649	Rho guanine nucleotide exchange factor (GEF) 19 [Source:MGI Symbol;Acc:MGI:1925912]	chr4:140795290-140813679	Arhgef19	protein_coding	wake	Yspec	0.41781	0.000196984	0.0795509	0.837197	0.358939	0.944388	1.07114	0.551701	0.781561	0.945071	0.0307725	0.319221	0.140692
ENSMUSG00000025137	68671	phosphate cytidylyltransferase 2, ethanolamine [Source:MGI Symbol;Acc:MGI:1915921]	chr11:120471201-120479450	Pcyt2	protein_coding	wake	Yspec	0.41781	0.000834103	0.0688748	0.404743	0.168245	0.558393	0.796203	0.0740661	0.19031	0.650567	0.115452	0.0675512	-0.16059
ENSMUSG00000017969	19223	prostaglandin I2 (prostacyclin) synthase [Source:MGI Symbol;Acc:MGI:1097156]	chr2:167017105-167066304	Ptgis	protein_coding	wake	Yspec	0.41781	0.00804591	0.837149	0.483995	0.103895	-0.0741545	1.25106	0.541781	0.217299	0.243155	0.219635	0.152592	-0.199802
ENSMUSG00000028859	12986	colony stimulating factor 3 receptor (granulocyte) [Source:MGI Symbol;Acc:MGI:1339755]	chr4:125701594-125722419	Csf3r	protein_coding	wake	Ospec	0.41781	0.0174805	0.00113673	0.291665	0.303483	0.249501	0.320731	0.189115	0.407312	0.387113	-0.0347151	0.616415	0.245119
ENSMUSG00000030062	103963	ribophorin I [Source:MGI Symbol;Acc:MGI:98084]	chr6:88034267-88055498	Rpn1	protein_coding	wake	common	0.41781	3.92e-14	3.51e-08	0.309068	0.225211	0.279629	0.414459	0.283568	0.258616	0.21302	0.203672	0.252051	0.232102
ENSMUSG00000034165	12445	cyclin D3 [Source:MGI Symbol;Acc:MGI:88315]	chr17:47641800-47736832	Ccnd3	protein_coding	wake	common	0.41781	6.62e-09	0.00221333	0.82462	0.43863	1.17989	1.05086	0.574268	0.493458	0.823408	0.451115	0.374446	0.10555
ENSMUSG00000070284	331026	GDP-mannose pyrophosphorylase B [Source:MGI Symbol;Acc:MGI:2660880]	chr9:107951400-107955332	Gmppb	protein_coding	wake	common	0.41781	1.23e-08	0.00315738	0.830944	0.495711	0.750339	1.04784	1.0124	0.513195	0.748266	0.411197	0.456622	0.366758
ENSMUSG00000049420	77220	transmembrane protein 200A [Source:MGI Symbol;Acc:MGI:1924470]	chr10:25712500-25714375	Tmem200a	protein_coding	wake	common	0.41781	1.33e-08	0.000308066	0.514593	0.336009	0.500861	0.652176	0.437673	0.467661	0.50863	0.217165	0.4306	0.187641
ENSMUSG00000032816	56741	immunoglobulin superfamily, DCC subclass, member 4 [Source:MGI Symbol;Acc:MGI:1858497]	chr9:64949093-64985947	Igdcc4	protein_coding	sleep	Yspec	0.41781	5.63e-13	4.88e-06	-0.27779	-0.174687	-0.0340042	-0.316287	-0.395445	-0.365422	-0.0262595	-0.159493	-0.266449	-0.246545
ENSMUSG00000035653	238205	leucine rich repeat and fibronectin type III domain containing 5 [Source:MGI Symbol;Acc:MGI:2144814]	chr12:62623937-62959115	Lrfn5	protein_coding	sleep	Yspec	0.41781	9.15e-09	0.000401371	-0.293208	-0.189364	-0.287719	-0.366046	-0.33865	-0.180414	-0.298984	-0.118719	-0.190468	-0.149282
ENSMUSG00000075266	66311	centromere protein W [Source:MGI Symbol;Acc:MGI:1913561]	chr10:29915617-29920546	Cenpw	protein_coding	sleep	Yspec	0.41781	3.34e-05	0.028004	-0.555356	-0.342014	-0.374939	-0.915087	-0.490758	-0.440642	-0.662803	-0.301285	-0.229316	-0.174651
ENSMUSG00000045967	241263	G protein-coupled receptor 158 [Source:MGI Symbol;Acc:MGI:2441697]	chr2:21288969-21752374	Gpr158	protein_coding	sleep	Yspec	0.41781	4.41e-05	0.12524	-0.265746	-0.155935	-0.259898	-0.503238	-0.138437	-0.161411	-0.215354	-0.115357	-0.171878	-0.121152
ENSMUSG00000055723	66922	related RAS viral (r-ras) oncogene 2 [Source:MGI Symbol;Acc:MGI:1914172]	chr7:121190099-121261495	Rras2	protein_coding	sleep	Yspec	0.41781	4.53e-05	0.00227114	-0.304343	-0.191491	-0.328656	-0.487298	-0.228169	-0.173248	-0.505149	-0.165957	-0.147876	0.0530167
ENSMUSG00000019795	18537	protein-L-isoaspartate (D-aspartate) O-methyltransferase 1 [Source:MGI Symbol;Acc:MGI:97502]	chr10:7348971-7401134	Pcmt1	protein_coding	sleep	Yspec	0.41781	9.15e-05	0.0129205	-0.204789	-0.112308	-0.207769	-0.259753	-0.170583	-0.181051	-0.282489	-0.0646545	-0.0967764	-0.00531148
ENSMUSG00000021932	67153	ribonuclease H2, subunit B [Source:MGI Symbol;Acc:MGI:1914403]	chr14:62911226-62992029	Rnaseh2b	protein_coding	sleep	Yspec	0.41781	0.000319705	0.0542235	-0.254561	-0.146837	-0.235044	-0.400001	-0.170679	-0.212519	-0.316001	-0.02747	-0.119593	-0.124284
ENSMUSG00000020650	12033	B cell receptor associated protein 29 [Source:MGI Symbol;Acc:MGI:101917]	chr12:32280019-32319662	Bcap29	protein_coding	sleep	Yspec	0.41781	0.00151332	0.12646	-0.290522	-0.129179	-0.294497	-0.462066	-0.164132	-0.241394	-0.374947	-0.074711	-0.117993	0.0509352
ENSMUSG00000040649	108653	ribosomal modification protein rimK-like family member B [Source:MGI Symbol;Acc:MGI:1918325]	chr6:122397114-122436540	Rimklb	protein_coding	sleep	Yspec	0.41781	0.00332881	0.499002	-0.257075	-0.081262	-0.260708	-0.450154	-0.172149	-0.14529	-0.236785	-0.0075726	-0.111779	0.0310893
ENSMUSG00000039552	212892	radial spoke head 4 homolog A (Chlamydomonas) [Source:MGI Symbol;Acc:MGI:3027894]	chr10:33624717-33636027	Rsph4a	protein_coding	sleep	Ospec	0.41781	0.075593	0.00546551	-0.460349	-0.464416	-0.21219	-0.614111	-0.514037	-0.501059	-0.935371	-0.764225	-0.519602	0.361535
ENSMUSG00000022987	239652	zinc finger protein 641 [Source:MGI Symbol;Acc:MGI:2442788]	chr15:98115819-98126761	Zfp641	protein_coding	sleep	common	0.41781	1.31e-14	2.9e-08	-0.408956	-0.292737	-0.494102	-0.429541	-0.481396	-0.230785	-0.299588	-0.253104	-0.354345	-0.26391
ENSMUSG00000059173	18573	phosphodiesterase 1A, calmodulin-dependent [Source:MGI Symbol;Acc:MGI:1201792]	chr2:79674410-79969832	Pde1a	protein_coding	sleep	common	0.41781	8.43e-13	8.26e-07	-0.485472	-0.337873	-0.334727	-0.608858	-0.467998	-0.530303	-0.301248	-0.29329	-0.416234	-0.340721
ENSMUSG00000066037	74326	heterogeneous nuclear ribonucleoprotein R [Source:MGI Symbol;Acc:MGI:1891692]	chr4:135866657-135896796	Hnrnpr	protein_coding	sleep	common	0.41781	1.3e-12	2.5e-09	-0.428533	-0.349327	-0.361449	-0.556802	-0.387592	-0.408289	-0.507198	-0.327555	-0.33756	-0.224996
ENSMUSG00000053838	209586	NudC domain containing 3 [Source:MGI Symbol;Acc:MGI:2144158]	chr11:6005494-6100618	Nudcd3	protein_coding	sleep	common	0.41781	9.19e-11	1.35e-09	-0.217566	-0.240565	-0.0281222	-0.121201	-0.343862	-0.377081	-0.184782	-0.216104	-0.220168	-0.341205
ENSMUSG00000044308	68795	ubiquitin protein ligase E3 component n-recognin 3 [Source:MGI Symbol;Acc:MGI:1861100]	chr2:69735103-69862270	Ubr3	protein_coding	sleep	common	0.41781	1.71e-10	1.22e-05	-0.389857	-0.290271	-0.379696	-0.625585	-0.262286	-0.291862	-0.300666	-0.293058	-0.338402	-0.228959
ENSMUSG00000057181	70591	RIKEN cDNA 5730455P16 gene [Source:MGI Symbol;Acc:MGI:1917841]	chr11:80173795-80191736	5730455P16Rik	protein_coding	sleep	common	0.41781	1.25e-09	0.00018173	-0.37997	-0.253665	-0.310335	-0.53415	-0.301302	-0.374093	-0.296053	-0.22105	-0.285934	-0.211622
ENSMUSG00000028005	54195	guanylate cyclase 1, soluble, beta 3 [Source:MGI Symbol;Acc:MGI:1860604]	chr3:81835726-81878833	Gucy1b3	protein_coding	sleep	common	0.41781	1.25e-08	0.00040587	-0.31544	-0.200707	-0.303094	-0.422956	-0.265288	-0.270421	-0.326414	-0.165769	-0.205557	-0.105087
ENSMUSG00000066760	26436	pregnancy specific glycoprotein 16 [Source:MGI Symbol;Acc:MGI:1347249]	chr7:17659189-17718999	Psg16	protein_coding	sleep	Yspec	0.418141	0.000115755	0.0982992	-0.31865	-0.217872	-0.52048	-0.68274	-0.126353	0.0549726	-0.303371	-0.207904	-0.225712	-0.1345
ENSMUSG00000020424	71962	GATS protein-like 3 [Source:MGI Symbol;Acc:MGI:1919212]	chr11:4118028-4122612	Gatsl3	protein_coding	wake	Yspec	0.418385	0.00647176	0.146123	0.646481	0.342833	0.360144	1.3901	0.49123	0.344449	1.03348	0.404727	-0.0953913	0.0285212
ENSMUSG00000033633	353287	C-type lectin domain family 18, member A [Source:MGI Symbol;Acc:MGI:2672935]	chr8:113593198-113606188	Clec18a	protein_coding	wake	Yspec	0.419246	0.000394942	0.0859903	0.507109	0.273806	-0.149288	0.688783	0.631148	0.857792	0.0538472	-0.088096	0.762243	0.367229
ENSMUSG00000060862	230848	zinc finger and BTB domain containing 40 [Source:MGI Symbol;Acc:MGI:2682254]	chr4:136535447-136604916	Zbtb40	protein_coding	wake	common	0.419246	3.73e-17	7.92e-13	0.907657	0.681128	1.14421	1.30076	0.624097	0.561553	1.15744	0.814692	0.51234	0.240042
ENSMUSG00000020610	13929	archaelysin family metallopeptidase 2 [Source:MGI Symbol;Acc:MGI:104837]	chr11:109287060-109314327	Amz2	protein_coding	wake	Yspec	0.419278	1.38e-10	1.97e-05	0.206337	0.140722	0.254794	0.336668	0.15858	0.0753054	0.246767	0.142387	0.121406	0.0523285
ENSMUSG00000002504	65962	solute carrier family 9 (sodium/hydrogen exchanger), member 3 regulator 2 [Source:MGI Symbol;Acc:MGI:1890662]	chr17:24776027-24787450	Slc9a3r2	protein_coding	wake	Yspec	0.419302	4.59e-05	0.0461591	0.54566	0.274618	0.662198	0.833198	0.317952	0.36929	0.525095	0.264194	0.429622	-0.120441
ENSMUSG00000040797	243621	IQ motif and Sec7 domain 3 [Source:MGI Symbol;Acc:MGI:2677208]	chr6:121322748-121423896	Iqsec3	protein_coding	wake	Yspec	0.419485	0.000974305	0.000795193	0.205269	0.193041	0.13737	0.196592	0.19061	0.296502	0.331429	0.202594	0.207373	0.0307667
ENSMUSG00000024053	246707	elastin microfibril interfacer 2 [Source:MGI Symbol;Acc:MGI:2389136]	chr17:71601314-71661096	Emilin2	protein_coding	wake	Yspec	0.419485	0.00283273	0.90796	0.638979	0.134486	0.562223	0.613213	0.946016	0.434465	0.137452	0.0669506	0.207448	0.126093
ENSMUSG00000067215	635253	ubiquitin specific protease 51 [Source:MGI Symbol;Acc:MGI:3588217]	chrX:149440812-149444159	Usp51	protein_coding	wake	Ospec	0.419485	0.0628996	0.00754983	0.332573	0.287194	0.338147	0.0294006	0.418564	0.544179	-0.433348	0.546162	0.347045	0.688916
ENSMUSG00000046314	217517	syntaxin binding protein 6 (amisyn) [Source:MGI Symbol;Acc:MGI:2384963]	chr12:45953275-46175680	Stxbp6	protein_coding	sleep	Yspec	0.419485	9.08e-05	0.230336	-0.377823	-0.151852	-0.325141	-0.408721	-0.467541	-0.309887	-0.312524	-0.103728	-0.169765	-0.0213918
ENSMUSG00000032942	22229	uncoupling protein 3 (mitochondrial, proton carrier) [Source:MGI Symbol;Acc:MGI:1099787]	chr7:107621299-107635141	Ucp3	protein_coding	sleep	Ospec	0.419945	0.052564	0.000380306	-0.319414	-0.461887	-0.248981	-0.340422	-0.481888	-0.206364	-1.01619	-0.370789	-0.330636	-0.129931
ENSMUSG00000025584	18584	phosphodiesterase 8A [Source:MGI Symbol;Acc:MGI:1277116]	chr7:88358282-88479619	Pde8a	protein_coding	sleep	Ospec	0.419945	0.629809	0.00468288	-0.0821363	-0.329705	0.0614789	-0.0686398	-0.0532834	-0.268101	-0.1585	-0.537155	-0.397081	-0.226085
ENSMUSG00000014778	234686	formin homology 2 domain containing 1 [Source:MGI Symbol;Acc:MGI:2679008]	chr8:107852863-107872053	Fhod1	protein_coding	wake	Yspec	0.420177	0.00779955	0.301804	0.528344	0.181864	0.605155	0.997957	0.135892	0.374371	0.681962	-0.0863716	0.0438135	0.088051
ENSMUSG00000020272	20868	serine/threonine kinase 10 [Source:MGI Symbol;Acc:MGI:1099439]	chr11:32433105-32524787	Stk10	protein_coding	wake	Yspec	0.420616	0.00120747	0.0164155	0.372928	0.157172	0.587465	0.494675	0.1827	0.226871	0.588967	-0.0222366	0.221062	-0.159102
ENSMUSG00000030172	111173	ELKS/RAB6-interacting/CAST family member 1 [Source:MGI Symbol;Acc:MGI:2151013]	chr6:119520622-119798368	Erc1	protein_coding	wake	Yspec	0.421987	7.67e-07	0.0124333	0.230761	0.12176	0.279967	0.14832	0.244181	0.250577	0.246782	0.109095	0.0549875	0.0761739
ENSMUSG00000031592	18536	pericentriolar material 1 [Source:MGI Symbol;Acc:MGI:1277958]	chr8:42324913-42419640	Pcm1	protein_coding	sleep	Yspec	0.421987	0.000237575	0.271934	-0.286407	-0.160506	-0.352255	-0.605567	-0.0763001	-0.111506	-0.237107	-0.135326	-0.204136	-0.0654534
ENSMUSG00000026708	70454	centromere protein L [Source:MGI Symbol;Acc:MGI:1917704]	chr1:163000698-163017055	Cenpl	protein_coding	sleep	Yspec	0.421987	0.00512969	0.935265	-0.324936	-0.0786578	-0.0585147	-0.658276	-0.291665	-0.291286	-0.130143	-0.0875633	-0.0456814	-0.0512438
ENSMUSG00000030854	19259	protein tyrosine phosphatase, non-receptor type 5 [Source:MGI Symbol;Acc:MGI:97807]	chr7:54332968-54389254	Ptpn5	protein_coding	wake	Yspec	0.422302	2.74e-05	0.0480734	0.39009	0.220074	0.387243	0.655011	0.214419	0.303689	0.413459	0.183337	0.229876	0.053622
ENSMUSG00000034000	241159	sialidase 4 [Source:MGI Symbol;Acc:MGI:2661364]	chr1:95916870-95925103	Neu4	protein_coding	wake	Yspec	0.422302	0.000160419	0.515855	0.329201	0.108402	0.352926	0.468623	0.170142	0.325111	0.0782361	0.068698	0.0477347	0.238939
ENSMUSG00000020844	18230	nucleoredoxin [Source:MGI Symbol;Acc:MGI:109331]	chr11:76070500-76212842	Nxn	protein_coding	wake	Yspec	0.422302	0.00124862	0.813646	0.408578	0.117082	0.319261	0.863031	0.300781	0.151237	0.0497492	0.138588	0.24558	0.0344107
ENSMUSG00000054150	212073	spectrin repeat containing, nuclear envelope family member 3 [Source:MGI Symbol;Acc:MGI:2442408]	chr12:106167959-106248219	4831426I19Rik	protein_coding	wake	Yspec	0.422302	0.00691657	0.46453	0.530079	0.171004	0.600669	0.415073	0.861762	0.242813	0.410563	-0.0527161	0.0213535	0.304815
ENSMUSG00000017679	76080	tocopherol (alpha) transfer protein-like [Source:MGI Symbol;Acc:MGI:1923330]	chr2:163427850-163444949	Ttpal	protein_coding	wake	Ospec	0.422302	0.0388009	7.47e-06	0.108002	0.206622	0.124328	0.0182961	0.17458	0.114803	0.110671	0.232657	0.31163	0.171529
ENSMUSG00000030232	11569	AE binding protein 2 [Source:MGI Symbol;Acc:MGI:1338038]	chr6:140570770-140627193	Aebp2	protein_coding	wake	Ospec	0.422302	0.044541	0.000815513	0.0848543	0.208251	-0.0123135	-0.0573993	0.212494	0.196636	0.118343	0.228999	0.238761	0.246901
ENSMUSG00000040606	71529	kazrin, periplakin interacting protein [Source:MGI Symbol;Acc:MGI:1918779]	chr4:141658105-141795516	Kazn	protein_coding	wake	common	0.422302	1.44e-11	2.05e-05	0.345563	0.222435	0.279911	0.342794	0.333645	0.425901	0.202065	0.169198	0.29563	0.222845
ENSMUSG00000005069	19305	peroxisomal biogenesis factor 5 [Source:MGI Symbol;Acc:MGI:1098808]	chr6:124346634-124365285	Pex5	protein_coding	wake	common	0.422302	4.9e-11	1.93e-05	0.4608	0.299112	0.532985	0.603361	0.391467	0.315385	0.488773	0.254154	0.261562	0.19196
ENSMUSG00000074170	72287	pleckstrin homology domain containing, family F (with FYVE domain) member 1 [Source:MGI Symbol;Acc:MGI:1919537]	chr7:39005473-39013213	Plekhf1	protein_coding	wake	common	0.422302	0.000273159	0.000102813	0.777799	0.971424	0.31054	1.7147	1.00516	0.0808005	1.32238	1.11515	0.790902	0.65726
ENSMUSG00000060681	236794	solute carrier family 9 (sodium/hydrogen exchanger), member 6 [Source:MGI Symbol;Acc:MGI:2443511]	chrX:53862734-53917607	Slc9a6	protein_coding	sleep	Yspec	0.422302	0.000365955	0.30117	-0.228681	-0.0955776	-0.196488	-0.364527	-0.166372	-0.187335	-0.206689	-0.0652647	-0.0853017	-0.0250551
ENSMUSG00000047910	93887	protocadherin beta 16 [Source:MGI Symbol;Acc:MGI:2136752]	chr18:37637222-37642889	Pcdhb16	protein_coding	sleep	Yspec	0.422302	0.00192476	0.8546	-0.258536	-0.0782973	-0.323187	-0.686171	-0.0707689	0.0459835	-0.0352892	-0.168399	-0.0830414	-0.0264596
ENSMUSG00000029012	26429	origin recognition complex, subunit 5 [Source:MGI Symbol;Acc:MGI:1347044]	chr5:21992103-22056447	Orc5	protein_coding	sleep	Yspec	0.422302	0.00300198	0.0144251	-0.243479	-0.15708	-0.200186	-0.27714	-0.232101	-0.264488	-0.385328	-0.040794	-0.211386	0.00918855
ENSMUSG00000033953	19058	protein phosphatase 3, regulatory subunit B, alpha isoform (calcineurin B, type I) [Source:MGI Symbol;Acc:MGI:107172]	chr11:17059066-17100578	Ppp3r1	protein_coding	sleep	Yspec	0.422302	0.00768636	0.188219	-0.251403	-0.100892	-0.239109	-0.39313	-0.166926	-0.206446	-0.349202	-0.0123279	-0.0809923	0.0389559
ENSMUSG00000073295	58242	nudix (nucleoside diphosphate linked moiety X)-type motif 11 [Source:MGI Symbol;Acc:MGI:1930957]	chrX:5624371-5632428	Nudt11	protein_coding	sleep	Yspec	0.422302	0.00823305	0.0110481	-0.235728	-0.133532	-0.252588	-0.382742	-0.176382	-0.131201	-0.461288	-0.0936612	-0.128735	0.149559
ENSMUSG00000020131	18551	proprotein convertase subtilisin/kexin type 4 [Source:MGI Symbol;Acc:MGI:97514]	chr10:79783828-79792443	Pcsk4	protein_coding	sleep	Ospec	0.422302	0.153751	0.00444238	-0.349321	-0.768438	0.119439	0.135873	-1.12454	-0.52806	0.147277	-1.12826	-0.587029	-1.50574
ENSMUSG00000018927	20305	chemokine (C-C motif) ligand 6 [Source:MGI Symbol;Acc:MGI:98263]	chr11:83401184-83406789	Ccl6	protein_coding	sleep	Ospec	0.422302	0.271903	0.00468196	-0.257789	-0.533094	0.0974375	-0.390337	-0.293673	-0.444583	-0.815498	-0.515494	-0.669173	-0.132212
ENSMUSG00000018217	18858	peripheral myelin protein 22 [Source:MGI Symbol;Acc:MGI:97631]	chr11:62942284-62973249	Pmp22	protein_coding	sleep	Ospec	0.422302	0.978874	0.00805465	-0.0346209	-0.22283	-0.0349139	-0.035012	0.00156768	-0.0701254	-0.215465	-0.383137	-0.239899	-0.0528192
ENSMUSG00000075511	NA	RIKEN cDNA 1700001L05 gene [Source:MGI Symbol;Acc:MGI:1916541]	chr15:83187790-83197907	1700001L05Rik	lincRNA	sleep	common	0.422302	1.04e-16	2.03e-14	-1.27703	-1.22567	-1.03977	-1.91768	-1.39306	-0.757608	-1.45712	-1.19403	-1.57908	-0.672458
ENSMUSG00000036196	224661	solute carrier family 26, member 8 [Source:MGI Symbol;Acc:MGI:2385046]	chr17:28774528-28827132	Slc26a8	protein_coding	sleep	common	0.422302	6.62e-13	3.01e-09	-0.57697	-0.449423	-0.641039	-0.529316	-0.592562	-0.544963	-0.311265	-0.445198	-0.361897	-0.67933
ENSMUSG00000018733	103737	peroxisomal biogenesis factor 12 [Source:MGI Symbol;Acc:MGI:2144177]	chr11:83107947-83112679	Pex12	protein_coding	sleep	common	0.422302	8.66e-08	8.59e-05	-0.391247	-0.268006	-0.395964	-0.544171	-0.413429	-0.211422	-0.536769	-0.241326	-0.188375	-0.105554
ENSMUSG00000013878	77733	ring finger protein 170 [Source:MGI Symbol;Acc:MGI:1924983]	chr8:27229640-27254543	Rnf170	protein_coding	sleep	common	0.422302	2.7e-07	0.00108295	-0.35916	-0.243862	-0.358419	-0.531874	-0.290582	-0.255763	-0.386576	-0.145094	-0.249747	-0.194029
ENSMUSG00000025321	320910	integrin beta 8 [Source:MGI Symbol;Acc:MGI:1338035]	chr12:120396295-120477475	Itgb8	protein_coding	sleep	common	0.422302	8.12e-07	0.00234524	-0.441605	-0.250035	-0.483103	-0.749465	-0.291415	-0.242436	-0.493838	-0.352728	-0.259981	0.106408
ENSMUSG00000015247	66536	nipsnap homolog 3B [Source:MGI Symbol;Acc:MGI:1913786]	chr4:53024552-53035132	Nipsnap3b	protein_coding	sleep	common	0.422302	1.57e-06	0.000124502	-0.34843	-0.282654	-0.245169	-0.268005	-0.4542	-0.426346	-0.280593	-0.470451	-0.231563	-0.148009
ENSMUSG00000086662	NA	cDNA sequence BC046251 [Source:MGI Symbol;Acc:MGI:3039598]	chr7:72726717-72763970	BC046251	lincRNA	sleep	common	0.422302	8.8e-06	0.000929824	-0.77798	-0.579047	-0.907364	-0.536528	-0.853624	-0.814405	-0.242838	-1.04518	-0.561666	-0.466502
ENSMUSG00000071860	NA	RIKEN cDNA 2900055J20 gene [Source:MGI Symbol;Acc:MGI:1920251]	chr18:40416416-40417538	2900055J20Rik	protein_coding	sleep	common	0.422302	2.76e-05	0.000829575	-0.411454	-0.369552	-0.309302	-1.06962	-0.253513	-0.0133876	0.0745762	-0.674894	-0.639287	-0.238602
ENSMUSG00000074802	237436	growth arrest-specific 2 like 3 [Source:MGI Symbol;Acc:MGI:1918780]	chr10:88871368-88906912	Gas2l3	protein_coding	sleep	common	0.422302	0.000227083	0.000304258	-0.350649	-0.411306	-0.164644	-0.71236	-0.43467	-0.0909216	-0.413427	-0.30425	-0.485964	-0.441582
ENSMUSG00000040312	240084	coiled-coil alpha-helical rod protein 1 [Source:MGI Symbol;Acc:MGI:2385321]	chr17:35653845-35668160	Cchcr1	protein_coding	sleep	common	0.422302	0.00139896	0.000535272	-0.491082	-0.51061	-0.464213	-0.31434	-1.06168	-0.124099	0.0153247	-0.416124	-0.787778	-0.853862
ENSMUSG00000064065	320495	interaction protein for cytohesin exchange factors 1 [Source:MGI Symbol;Acc:MGI:2444159]	chr10:3293863-3460945	Ipcef1	protein_coding	wake	Ospec	0.422638	0.000910555	0.00179609	0.158938	0.205567	-0.027192	-0.0645558	0.401743	0.325758	-0.0365069	0.27801	0.204955	0.375809
ENSMUSG00000013089	104156	ets variant 5 [Source:MGI Symbol;Acc:MGI:1096867]	chr16:22381182-22439992	Etv5	protein_coding	wake	common	0.422638	9.4e-24	6.95e-20	0.684677	0.589535	0.501762	0.751585	0.740085	0.745277	0.484249	0.551703	0.821028	0.501161
ENSMUSG00000043410	330149	HFM1, ATP-dependent DNA helicase homolog [Source:MGI Symbol;Acc:MGI:3036246]	chr5:107269011-107355540	Hfm1	protein_coding	sleep	Yspec	0.422638	9.52e-07	0.0851905	-0.711784	-0.339315	-0.70052	-0.86951	-0.5341	-0.743005	-0.454694	-0.415263	-0.28418	-0.203121
ENSMUSG00000024601	66307	isochorismatase domain containing 1 [Source:MGI Symbol;Acc:MGI:1913557]	chr18:58818936-58839424	Isoc1	protein_coding	sleep	Yspec	0.422638	0.00249973	0.013661	-0.212085	-0.147771	-0.178292	-0.427077	-0.180503	-0.0624668	-0.383726	-0.107985	-0.188575	0.0892032
ENSMUSG00000000276	56077	diacylglycerol kinase, epsilon [Source:MGI Symbol;Acc:MGI:1889276]	chr11:88896293-88928364	Dgke	protein_coding	sleep	common	0.422638	2.91e-09	0.000229714	-0.325198	-0.210274	-0.327594	-0.433079	-0.269283	-0.270836	-0.3057	-0.16161	-0.236055	-0.137729
ENSMUSG00000039166	432442	A kinase (PRKA) anchor protein 7 [Source:MGI Symbol;Acc:MGI:1859150]	chr10:24888696-25019169	Akap7	protein_coding	sleep	common	0.422638	1.82e-07	0.000137654	-0.354645	-0.244814	-0.445984	-0.496947	-0.245242	-0.230407	-0.451012	-0.165694	-0.321145	-0.041404
ENSMUSG00000028330	433702	nuclear cap binding protein subunit 1 [Source:MGI Symbol;Acc:MGI:1891840]	chr4:46151285-46185475	Ncbp1	protein_coding	wake	Yspec	0.423373	1.94e-13	1.28e-08	0.223946	0.164769	0.178397	0.312647	0.21042	0.194321	0.0562029	0.193875	0.207905	0.201094
ENSMUSG00000014748	21766	testis expressed gene 261 [Source:MGI Symbol;Acc:MGI:1096575]	chr6:83718675-83726006	Tex261	protein_coding	wake	Yspec	0.423373	1.09e-05	0.0260169	0.272254	0.149664	0.359285	0.45786	0.160549	0.111324	0.256726	0.142523	0.244168	-0.0447611
ENSMUSG00000021675	14064	coagulation factor II (thrombin) receptor-like 2 [Source:MGI Symbol;Acc:MGI:1298208]	chr13:96466608-96472894	F2rl2	protein_coding	wake	common	0.423373	2.01e-11	5.25e-08	0.996829	0.72296	0.521774	1.00874	1.00477	1.45204	-0.14463	0.702029	1.29665	1.03779
ENSMUSG00000004661	56380	AT rich interactive domain 3B (BRIGHT-like) [Source:MGI Symbol;Acc:MGI:1930768]	chr9:57637960-57684800	Arid3b	protein_coding	wake	common	0.423373	9.97e-11	3.63e-11	0.745825	0.702281	0.961218	0.861216	0.56932	0.591544	1.24435	0.564584	0.834966	0.165224
ENSMUSG00000074215	NA	predicted gene 10643 [Source:MGI Symbol;Acc:MGI:3642507]	chr8:86587260-86589236	Gm10643	protein_coding	sleep	Yspec	0.423373	2.91e-06	0.0184758	-0.640705	-0.380958	-0.494167	-0.912194	-0.588703	-0.567756	-0.584373	-0.216214	-0.3094	-0.413846
ENSMUSG00000028710	230649	ATP synthase mitochondrial F1 complex assembly factor 1 [Source:MGI Symbol;Acc:MGI:2180560]	chr4:115457389-115491633	Atpaf1	protein_coding	sleep	Yspec	0.423373	0.000109372	0.0511262	-0.277663	-0.171902	-0.297854	-0.473816	-0.162205	-0.176777	-0.302711	-0.0666648	-0.164459	-0.153775
ENSMUSG00000078435	216177	expressed sequence AU041133 [Source:MGI Symbol;Acc:MGI:2143755]	chr10:81600798-81614956	AU041133	protein_coding	sleep	Yspec	0.423373	0.000228894	0.105032	-0.404576	-0.207493	-0.636625	-0.589115	-0.132242	-0.260324	-0.459194	-0.0222337	-0.270722	-0.0778222
ENSMUSG00000008333	20639	U2 small nuclear ribonucleoprotein B [Source:MGI Symbol;Acc:MGI:104805]	chr2:142888575-142898789	Snrpb2	protein_coding	sleep	Yspec	0.423373	0.000242116	0.0266126	-0.278872	-0.153233	-0.320571	-0.471487	-0.18035	-0.143082	-0.393965	-0.0902878	-0.177144	0.0484665
[truncated: 2,834 more rows]

## Sheet: GO results
Enriched among sleep genes
Category	Term	Count	%	PValue	Genes	List Total	Pop Hits	Pop Total	Fold Enrichment	Bonferroni	Benjamini	FDR
[truncated: 28 more rows]
