# Supplementary material for: Age attenuates the transcriptional changes that occur with sleep in the medial prefrontal cortex
Source: Aging Cell. 2019 Sep 24;18(6):e13021. doi: 10.1111/acel.13021 (PMC6826131; doi:10.1111/acel.13021)
Supplement: Supplementary file 4 [file ACEL-18-e13021-s004.xlsx]

## Sheet: Wake GO
Functional clusters among common wake genes
Cluster 1: ER stress; Enrichment Score=2.769482759
Category	Term	Count	%	PValue	List Total	Pop Hits	Pop Total	Fold Enrichment	Bonferroni	Benjamini	FDR	Genes	Combined Genes
UP_KEYWORDS	Stress response	19	1.85547	1.15e-06	1013	67	13632	3.81618	0.000398	0.000398	0.00157531	Ahsa1,Hspb8,Dnajc3,Xbp1,Mapk11,Hspa8,Serpinh1,Dnajb1,Chordc1,Hspa1a,Mapk14,Ahsa2,Hspa1b,Hif3a,Hsp90b1,Hspb1,Hyou1,Hsph1,Sgk1	Ahsa1,Hspb8,Dnajc3,Xbp1,Mapk11,Hspa8,Serpinh1,Dnajb1,Chordc1,Hspa1a,Mapk14,Ahsa2,Hspa1b,Hif3a,Hsp90b1,Hspb1,Hyou1,Hsph1,Sgk1,Lman2,Calr,Pdia4,Hspa5,Sec61a1,Pdia6,Rpn1,Atf4,Atf6,Herpud1,Stt3b,Ern1,Dnajb11,Dnajc1,Bcl2,Pdia3,Manf,Creb3l2,Dnajb5,Fkbp4,Dnlz,4930455C21Rik,Mkks,Fkbp5,Dnajc21,Bag3,Dnaja4,Ptpn1,Pdia5,Ppp1r15b,Sdf2l1,Stip1,Gnb5,Atp7a,Nktr,Bcor,Nfkbia,Dmpk
KEGG_PATHWAY	mmu04141:Protein processing in endoplasmic reticulum	25	2.44141	0.00036	367	154	4925	2.17851	0.083688	0.0287125	0.46407	Lman2,Hspa8,Calr,Pdia4,Hspa5,Hspa1a,Sec61a1,Pdia6,Rpn1,Hyou1,Atf4,Atf6,Herpud1,Dnajc3,Xbp1,Stt3b,Ern1,Dnajb1,Dnajb11,Dnajc1,Hspa1b,Bcl2,Hsp90b1,Pdia3,Hsph1
GOTERM_BP_DIRECT	GO:0006986~response to unfolded protein	12	1.17188	0.000741	894	48	11791	3.29726	0.909041	0.550273	1.33661	Atf6,Hspa1a,Manf,Herpud1,Creb3l2,Dnajc3,Xbp1,Stt3b,Dnajb5,Hspb1,Hsph1,Ern1
UP_KEYWORDS	Chaperone	26	2.53906	0.000835	1013	171	13632	2.0461	0.2504	0.0916011	1.13365	Ahsa1,Fkbp4,Hspb8,Dnajb5,Hspa8,Calr,Chordc1,Dnlz,Hspa1a,Ahsa2,Pdia6,4930455C21Rik,Mkks,Fkbp5,Hyou1,Dnajc3,Dnajc21,Serpinh1,Bag3,Dnaja4,Dnajb1,Dnajb11,Dnajc1,Hspa1b,Hsp90b1,Hspb1
GOTERM_BP_DIRECT	GO:0034976~response to endoplasmic reticulum stress	14	1.36719	0.00178992	894	69	11791	2.67604	0.996959	0.515409	3.20071	Herpud1,Ptpn1,Creb3l2,Xbp1,Pdia5,Ppp1r15b,Pdia4,Ern1,Hspa5,Pdia6,Pdia3,Sdf2l1,Hyou1,Atf4
GOTERM_MF_DIRECT	GO:0051087~chaperone binding	13	1.26953	0.00430063	866	67	11351	2.54322	0.985544	0.454054	6.56895	Ahsa1,Dnajc3,Stip1,Dnajb5,Bag3,Dnaja4,Dnajb1,Dnlz,Ahsa2,Dnajc1,Gnb5,Atp7a,Sdf2l1
GOTERM_BP_DIRECT	GO:0006457~protein folding	18	1.75781	0.00482585	894	113	11791	2.10091	1	0.699949	8.40923	Ahsa1,Fkbp4,Dnajb5,Pdia5,Nktr,Hspa8,Calr,Pdia4,Dnaja4,Dnajb1,Dnajb11,Dnlz,Dnajc1,Pdia6,Hsp90b1,Mkks,Fkbp5,Pdia3
GOTERM_MF_DIRECT	GO:0031072~heat shock protein binding	9	0.878906	0.0242828	866	47	11351	2.50993	1	0.666593	32.1281	Hspa1a,Bcor,Nfkbia,Lman2,Dmpk,Fkbp4,Hspa8,Dnaja4,Fkbp5
GOTERM_MF_DIRECT	GO:0051082~unfolded protein binding	11	1.07422	0.0268758	866	66	11351	2.18457	1	0.68788	34.9166	Hspa1a,Dnajb5,Hspa8,Hsp90b1,Calr,Serpinh1,Mkks,Dnaja4,Dnajb1,Dnajb11,Hspa5
UP_KEYWORDS	Unfolded protein response	7	0.683594	0.0324359	1013	33	13632	2.85453	0.999989	0.508844	36.2377	Atf6,Manf,Herpud1,Creb3l2,Dnajc3,Xbp1,Ern1
Cluster 2: Regulation of Transcription; Enrichment Score=2.504253843
Category	Term	Count	%	PValue	List Total	Pop Hits	Pop Total	Fold Enrichment	Bonferroni	Benjamini	FDR	Genes	Combined Genes
GOTERM_MF_DIRECT	GO:0000978~RNA polymerase II core promoter proximal region sequence-specific DNA binding	38	3.71094	9.71e-05	866	254	11351	1.96095	0.0910021	0.0910021	0.152904	Cys1,Hnrnpc,Fosl2,Nr4a3,Egr2,Smad3,Ssbp3,Arid3b,Gabpa,Gmeb1,Dpf2,Nfya,Tead4,Mybl2,Nr4a2,Atf4,Zgpat,Fosb,Creb3l2,Gmeb2,Klf13,Npas4,Nrf1,Skil,Mtf1,Six4,Jdp2,Srf,Mxd1,Zbtb7a,Per1,Fos,Zkscan3,Irf3,Zfp719,Kcnip3,Stat3,Junb	Cys1,Hnrnpc,Fosl2,Nr4a3,Egr2,Smad3,Ssbp3,Arid3b,Gabpa,Gmeb1,Dpf2,Nfya,Tead4,Mybl2,Nr4a2,Atf4,Zgpat,Fosb,Creb3l2,Gmeb2,Klf13,Npas4,Nrf1,Skil,Mtf1,Six4,Jdp2,Srf,Mxd1,Zbtb7a,Per1,Fos,Zkscan3,Irf3,Zfp719,Kcnip3,Stat3,Junb,Kdm6b,Klf4,Zfhx2,Bcl6,Egr1,Klf2,Mafg,Zscan22,Xbp1,Safb2,Etv5,Maff,Nr4a1,Hdac4,Hivep3,Zfp532,Thap1,Arntl,Etv3,Sox8,Crem,Grhl3,Atf6,Zfp397,Csrnp1,Dmtf1,Pknox1,Nfil3,Epas1,Bcl2,Zfat,Af…
GOTERM_MF_DIRECT	GO:0043565~sequence-specific DNA binding	50	4.88281	0.00015	866	377	11351	1.73838	0.136716	0.0708694	0.235497	Kdm6b,Klf4,Nr4a3,Zfhx2,Fosl2,Bcl6,Egr1,Klf2,Smad3,Gabpa,Mybl2,Tead4,Mafg,Atf4,Zgpat,Zscan22,Xbp1,Safb2,Etv5,Jdp2,Srf,Maff,Nr4a1,Hdac4,Hivep3,Zfp532,Stat3,Junb,Thap1,Arntl,Etv3,Sox8,Nfya,Crem,Nr4a2,Grhl3,Atf6,Fosb,Creb3l2,Six4,Zfp397,Csrnp1,Dmtf1,Pknox1,Nfil3,Epas1,Fos,Zkscan3,Bcl2,Kcnip3
GOTERM_MF_DIRECT	GO:0001077~transcriptional activator activity, RNA polymerase II core promoter proximal region sequence-specific binding	29	2.83203	0.000202	866	179	11351	2.12354	0.179708	0.0638989	0.317198	Fosb,Creb3l2,Klf13,Npas4,Cys1,Klf4,Nrf1,Nr4a3,Arntl,Mtf1,Six4,Egr1,Srf,Nr4a1,Egr2,Epas1,Fos,Ssbp3,Gabpa,Arid3b,Gmeb1,Mybl2,Tead4,Nfya,Stat3,Nr4a2,Junb,Atf4,Zfat
GOTERM_MF_DIRECT	GO:0003700~transcription factor activity, sequence-specific DNA binding	73	7.12891	0.000339	866	633	11351	1.51159	0.283386	0.0799291	0.532984	Aff3,Klf4,Fosl2,Nr4a3,Bcl6,Zfp189,Egr1,Egr2,Klf2,Smad3,Zscan29,Gabpa,Gmeb1,Mybl2,Tead4,Mycn,Zhx2,Atf4,Mafg,Zgpat,Zscan22,Zfp7,Cbfa2t3,Xbp1,Smad7,Nrf1,Etv5,Jdp2,Srf,Maff,Zbtb7a,Nr4a1,Zfp532,Hivep3,Hif3a,Stat3,Prdm15,Zfp334,Junb,Taf10,Arntl,Zhx3,Zfp444,Etv3,Irf9,Taf5,Taf4a,Zim1,Sox8,Nfya,Npas2,Crem,Nr4a2,Irf2,Atf6,Fosb,E2f6,Pcgf6,Creb3l2,Taf12,Mtf1,Zfp397,Six4,Csrnp1,Zbtb16,Nfil3,Epas1,Zscan20,Fos,…
GOTERM_MF_DIRECT	GO:0044212~transcription regulatory region DNA binding	27	2.63672	0.00135341	866	182	11351	1.9445	0.735867	0.233761	2.11249	Mll1,Bcor,Klf4,Fosl2,Egr1,Gabpb1,Taf5,Egr2,Smad3,Sfpq,Gabpa,Nfya,Mybl2,Atf4,Creb3l2,Smad7,Xbp1,Etv5,Dmtf1,Mll2,Hdac4,Arid5a,Fos,Zfp532,Hivep3,Irf3,Stat3
GOTERM_MF_DIRECT	GO:0046982~protein heterodimerization activity	50	4.88281	0.00148519	866	417	11351	1.57163	0.768001	0.216124	2.31593	Cenpa,Homer1,Mettl3,Pdgfb,Smad3,Gabpa,Mcl1,Zhx2,Inhba,Atf4,Mafg,Irak2,Npas4,Xbp1,Jdp2,Hip1,Kcnk3,Nr4a1,Nefm,Ina,Mapk4,Adipor2,Il12a,Katna1,Unc13a,Inhbb,Arntl,Rbp4,Zhx3,Gabpb1,Scube1,Vegfa,Cflar,Nrn1,Sox8,H2afj,Nr4a2,Atf6,Mapk6,Hexa,Taf12,Fzd1,Bhlhe40,Pknox1,Tgfb3,Epas1,Fos,Bcl2,Pvrl1,Fzd2
GOTERM_BP_DIRECT	GO:0045944~positive regulation of transcription from RNA polymerase II promoter	80	7.8125	0.00178139	894	754	11791	1.39937	0.996874	0.561323	3.18568	Mcf2l,Cyr61,Egr4,Klf4,Kdm6b,Fosl2,Nr4a3,Egr1,Egr2,Klf2,Smad3,Gabpa,Arid3b,Gmeb1,Mybl2,BC006779,Tead4,Mycn,Ccnl2,Inhba,Atf4,Zmiz1,Nfkbia,Eif2c2,Jak2,Npas4,Xbp1,Prkd2,Nrf1,Etv5,Srf,Wnt2,Nr4a1,Dot1l,Hdac4,Rbm14,B230216G23Rik,Maml3,Hif3a,Stat3,Junb,Hsph1,Mll1,Cys1,Arntl,Gabpb1,Sertad1,Vegfa,Taf4a,Ssbp3,Hax1,Fgfr1,Sox8,Nfya,Npas2,Crem,Nr4a2,Grhl3,Irf2,6430527G18Rik,Atf6,Fosb,Med14,Creb3l2,Klf13,Mtf1,S…
UP_KEYWORDS	Transcription regulation	136	13.2812	0.00214455	1013	1440	13632	1.27094	0.523203	0.116129	2.88742	Egr4,Mapk11,Hspa8,Bcl6,Nab2,Egr1,Jhdm1d,Egr2,Klf2,Gabpa,Gmeb1,Dpf2,BC006779,Zhx2,Mafg,Zgpat,Banp,Zscan22,Taf3,Eif2c2,Smad7,Xbp1,Scrt2,Safb2,Trp53inp2,Zfp703,Hip1,Maff,Zbtb7a,Nr4a1,Hdac4,Rbm14,Zfp532,Hivep3,Srrt,Hif3a,Klf10,Junb,Mll1,Thap1,Fubp1,Arntl,Taf5,Ascc2,Sox8,Npas2,Nr4a2,Baz1a,Dedd,Med14,E2f6,Pcgf6,Tle3,Six4,Csrnp1,Dmtf1,Mxd1,2410016O06Rik,Per1,Per2,Mll2,Notch4,Eaf1,Prdm10,Wwc1,Tada1,Aff3,…
UP_KEYWORDS	Nucleus	317	30.957	0.0021569	1013	3720	13632	1.14674	0.525235	0.100952	2.90382	Cenpa,Stk36,Emp2,Bcl6,Egr1,Siah2,Nubp1,Jhdm1d,Gmeb1,2310003H01Rik,Mycn,Nfkbid,Sgk1,Zscan22,Taf3,Eif2c2,Jak2,Smad7,N4bp1,Scrt2,Etv5,Hip1,Zfp703,Hist2h4,Zbtb7a,Rbm14,Dnajc1,Cinp,Zfp532,Hif3a,Hist1h2be,Junb,Papola,Hnrnph1,Ankrd23,Arntl,Dtx2,Ascc2,Lass6,Plcd4,D2Ertd750e,Npas2,Baz1a,Dedd,Ccnd3,Plekhf1,Smox,6430527G18Rik,Med14,E2f6,Fosb,Ppp2r5a,Tle3,Six4,Csrnp1,Cdc7,Mxd1,2410016O06Rik,Nxf1,Mll2,Fos,Pri…
UP_KEYWORDS	Ubl conjugation	126	12.3047	0.00288152	1013	1331	13632	1.27392	0.630483	0.117013	3.8617	Trim9,Stip1,Hspa8,Bcl6,Nab2,Sykb,Oprd1,Egr2,Klf2,Palmd,Enc1,Dpf2,Rpn1,Mcl1,Pex5,Mafg,Sgk1,Slc38a2,Taf3,Myh9,Smad7,Xbp1,Ints10,N4bp1,Safb2,Etv5,Bag3,Hist2h4,Zbtb7a,Traf3,Hdac4,Rbm14,Top1,Uhrf2,Hif3a,Klf10,Hist1h2be,Junb,Papola,Katna1,Fubp1,Sipa1l1,Arntl,Nktr,Snx9,Snx3,Fgfr1,H2afj,Dedd,Acin1,Ccnd3,Slx4,Tle3,Fzd1,Arpc5,Mxd1,Per1,Per2,Mll2,Fos,Tchp,Msl1,Trim17,Josd1,Pja1,Llph,Ahsa1,Nuak1,Fkbp4,Setd8,…
GOTERM_BP_DIRECT	GO:0006366~transcription from RNA polymerase II promoter	17	1.66016	0.00651766	894	107	11791	2.09545	1	0.733426	11.1957	Fosb,Taf3,Klf13,Klf4,Xbp1,Fosl2,Egr1,Srf,Nfil3,Egr2,Smad3,Fos,Taf4a,Hivep3,Stat3,Hif3a,Junb
UP_KEYWORDS	Transcription	136	13.2812	0.00823938	1013	1496	13632	1.22337	0.942407	0.228553	10.6772	Egr4,Mapk11,Hspa8,Bcl6,Nab2,Egr1,Jhdm1d,Egr2,Klf2,Gabpa,Gmeb1,Dpf2,BC006779,Zhx2,Mafg,Zgpat,Banp,Zscan22,Taf3,Eif2c2,Smad7,Xbp1,Scrt2,Safb2,Trp53inp2,Zfp703,Hip1,Maff,Zbtb7a,Nr4a1,Hdac4,Rbm14,Zfp532,Hivep3,Srrt,Hif3a,Klf10,Junb,Mll1,Thap1,Fubp1,Arntl,Taf5,Ascc2,Sox8,Npas2,Nr4a2,Baz1a,Dedd,Med14,E2f6,Pcgf6,Tle3,Six4,Csrnp1,Dmtf1,Mxd1,2410016O06Rik,Per1,Per2,Mll2,Notch4,Eaf1,Prdm10,Wwc1,Tada1,Aff3,…
GOTERM_BP_DIRECT	GO:0000122~negative regulation of transcription from RNA polymerase II promoter	59	5.76172	0.00927787	894	561	11791	1.38708	1	0.778581	15.5705	Setd8,Klf4,Nr4a3,Bcl6,Egr1,Hivep1,Rbm10,Smad3,Gabpa,Sap30,Fst,Zhx2,Zgpat,Plk3,Taf3,Cbfa2t3,Xbp1,Smad7,Scrt2,Ezr,Jdp2,Mdm2,Zbtb7a,Hdac4,Irf2bp2,Hist2h3c2-ps,Junb,Xpo1,Bcor,Dnajb5,Zhx3,Calr,Hcfc2,Etv3,Vegfa,Sfpq,Fgfr1,Nr4a2,Ccnd3,Hexim1,6430527G18Rik,Txnip,Pcgf6,Skil,Bhlhe40,Mxd1,Per1,Zbtb16,Nfil3,Epas1,Per2,Zkscan3,Irf3,Sik1,Kcnip3,Kdm5c,Wwc1,Lrp8,Tsc22d3
GOTERM_BP_DIRECT	GO:0006355~regulation of transcription, DNA-templated	158	15.4297	0.00928736	894	1744	11791	1.19488	1	0.762451	15.5852	Pdlim1,Egr4,Mapk11,Hspa8,Bcl6,Zfp189,Nab2,Egr1,Jhdm1d,Egr2,Klf2,Csdc2,Gabpa,Gmeb1,Dpf2,BC006779,Mycn,Zhx2,Mafg,Zgpat,Banp,Taf3,Eif2c2,Smad7,Xbp1,Scrt2,Trp53inp2,Safb2,Etv5,Zfp703,Hip1,Maff,Zbtb7a,Nr4a1,Hdac4,Rbm14,Zfp532,Hivep3,Zfp719,Srrt,Hif3a,Klf10,Junb,Mll1,Thap1,Fubp1,Arntl,Zfp658,Taf5,Ascc2,Prdm2,Sox8,Npas2,Nr4a2,Baz1a,Dedd,Fosb,Med14,E2f6,Pcgf6,Tle3,Six4,Csrnp1,Dmtf1,Pknox1,Mxd1,2410016O06…
GOTERM_MF_DIRECT	GO:0008134~transcription factor binding	34	3.32031	0.0109144	866	286	11351	1.55822	0.999979	0.512854	15.8874	Bcor,Rbfox2,Klf4,Stk4,Stk36,Hspa8,Pdcd11,Arntl,Nab2,Egr1,Trib1,Csdc2,Smad3,Taf4a,Pim1,Sox8,Nfya,Atf4,Taf12,Srf,Nr4a1,Per1,Epas1,Per2,Sorbs1,Hdac4,Trib2,Arid5a,Fos,Prickle1,Bcl2,Eaf1,Stat3,Junb
GOTERM_BP_DIRECT	GO:0006351~transcription, DNA-templated	138	13.4766	0.0143641	894	1518	11791	1.199	1	0.823338	23.1039	Egr4,Mapk11,Hspa8,Bcl6,Nab2,Egr1,Jhdm1d,Egr2,Klf2,Gabpa,Gmeb1,Dpf2,BC006779,Zhx2,Mafg,Zgpat,Banp,Zscan22,Taf3,Eif2c2,Smad7,Xbp1,Scrt2,Safb2,Trp53inp2,Zfp703,Hip1,Maff,Zbtb7a,Nr4a1,Hdac4,Rbm14,Zfp532,Hivep3,Srrt,Hif3a,Klf10,Junb,Mll1,Thap1,Fubp1,Arntl,Zfp444,Taf5,Ascc2,Sox8,Npas2,Nr4a2,Baz1a,Dedd,Med14,E2f6,Pcgf6,Tle3,Six4,Csrnp1,Dmtf1,Mxd1,2410016O06Rik,Per1,Per2,Mll2,Notch4,Eaf1,Prdm10,Wwc1,Tada…
GOTERM_BP_DIRECT	GO:0045893~positive regulation of transcription, DNA-templated	49	4.78516	0.0166325	894	464	11791	1.39281	1	0.85598	26.2546	Klf4,Fosl2,Nr4a3,Ret,Egr1,Pdgfb,Jhdm1d,Egr2,Klf2,Smad3,Pim1,Mycn,Inhba,Atf4,Banp,Nfkbia,Npas4,Trp53inp2,Etv5,Srf,Nr4a1,Hdac4,Hivep3,Stat3,Mll1,Map2k3,Arntl,Setd7,Sertad1,Taf4a,Ssbp3,Sox8,Nfya,Npas2,Nr4a2,Grhl3,Med14,Creb3l2,Fzd1,Mtf1,Six4,Pknox1,Ing1,Tgfb3,Zbtb16,Has3,Fos,Zkscan3,Fzd2
GOTERM_MF_DIRECT	GO:0000977~RNA polymerase II regulatory region sequence-specific DNA binding	20	1.95312	0.0182529	866	149	11351	1.75938	1	0.614446	25.205	Atf6,Bcor,Pcgf6,Egr4,Xbp1,Fosl2,Bcl6,Etv5,Egr1,Zmynd8,Etv3,Nfil3,Zscan20,Smad3,Phf21b,Nr4a2,Prdm15,Junb,Zfat,Irf2
GOTERM_BP_DIRECT	GO:0006357~regulation of transcription from RNA polymerase II promoter	34	3.32031	0.022194	894	303	11791	1.47996	1	0.889218	33.4713	Nfkbiz,Klf4,Fubp1,Fosl2,Bcl6,Smad3,Taf4a,Gabpa,AC139214.1,Tead4,Mybl2,Nfkbid,Zhx2,Inhba,Atf4,Mafg,Med14,Fosb,Taf3,Gmeb2,Klf13,Xbp1,Mamld1,Nrf1,Safb2,Etv5,Jdp2,Dmtf1,Maff,Pknox1,Mapk14,Fos,Junb,Tada1
UP_KEYWORDS	DNA-binding	96	9.375	0.0355515	1013	1069	13632	1.20849	0.999996	0.481748	38.9834	Aff3,Cenpa,Egr4,Egr3,Klf4,Fosl2,Zfhx2,Nr4a3,Bcl6,Egr1,Hivep1,Egr2,Klf2,Smad3,Arid3b,Gabpa,Sap30,Gmeb1,Tead4,Mybl2,BC006779,2310003H01Rik,Mycn,Zhx2,Atf4,Mafg,Zgpat,Banp,Npas4,Xbp1,Smad7,Nrf1,Scrt2,Safb2,Etv5,Jdp2,Srf,Maff,Hist2h4,Zbtb7a,Nr4a1,Dnajc1,Top1,Zfp532,Uhrf2,Hist2h3c2-ps,Stat3,Klf10,Hist1h2be,Junb,Mll1,Thap1,Fubp1,Arntl,Zhx3,Apex2,Etv3,Irf9,Lass6,Sfpq,Ssbp3,Sox8,H2afj,Nfya,Npas2,Dedd,Nr4a…
Cluster 3: Response to VEGF; Enrichment Score=2.341764849
Category	Term	Count	%	PValue	List Total	Pop Hits	Pop Total	Fold Enrichment	Bonferroni	Benjamini	FDR	Genes	Combined Genes
GOTERM_BP_DIRECT	GO:0035924~cellular response to vascular endothelial growth factor stimulus	9	0.878906	0.000129	894	22	11791	5.39552	0.340164	0.340164	0.233095	Nr4a1,Mapk14,Vegfa,Nrp1,Egr3,Prkd2,Xbp1,Hspb1,Ern1	Nr4a1,Mapk14,Vegfa,Nrp1,Egr3,Prkd2,Xbp1,Hspb1,Ern1,Srf
GOTERM_BP_DIRECT	GO:0035767~endothelial cell chemotaxis	4	0.390625	0.0257337	894	9	11791	5.86179	1	0.910155	37.7112	Nr4a1,Vegfa,Nrp1,Egr3
GOTERM_BP_DIRECT	GO:0002042~cell migration involved in sprouting angiogenesis	5	0.488281	0.0285272	894	16	11791	4.12157	1	0.920378	40.8756	Nr4a1,Vegfa,Nrp1,Egr3,Srf
Cluster 4: Dephosphorylation; Enrichment Score=2.279728638
Category	Term	Count	%	PValue	List Total	Pop Hits	Pop Total	Fold Enrichment	Bonferroni	Benjamini	FDR	Genes	Combined Genes
GOTERM_BP_DIRECT	GO:0000188~inactivation of MAPK activity	7	0.683594	0.0002	894	13	11791	7.10179	0.476947	0.276776	0.363101	Dusp19,Dusp4,Dusp1,Spred2,Spred1,Dusp6,Spred3	Dusp19,Dusp4,Dusp1,Spred2,Spred1,Dusp6,Spred3,Ptpn1,Ptpn12,Dusp5,Dusp14,Ubash3b,Spry3,Vip,Spry2,Furin,Spry4,Dusp11,Rngtt,Ppp1cc,Psph,Ptpn9,Phospho2
GOTERM_BP_DIRECT	GO:0035335~peptidyl-tyrosine dephosphorylation	8	0.78125	0.00116488	894	23	11791	4.58749	0.976962	0.610406	2.09419	Dusp4,Ptpn1,Dusp1,Ptpn12,Dusp5,Dusp14,Ubash3b,Dusp6
GOTERM_BP_DIRECT	GO:0009966~regulation of signal transduction	9	0.878906	0.00172048	894	31	11791	3.82908	0.996192	0.604823	3.07835	Ptpn1,Spry3,Vip,Spred2,Spry2,Spred1,Furin,Spry4,Spred3
GOTERM_MF_DIRECT	GO:0017017~MAP kinase tyrosine/serine/threonine phosphatase activity	5	0.488281	0.00715905	866	11	11351	5.9579	0.999144	0.473793	10.709	Dusp4,Dusp1,Dusp5,Dusp14,Dusp6
GOTERM_MF_DIRECT	GO:0008138~protein tyrosine/serine/threonine phosphatase activity	8	0.78125	0.0090887	866	32	11351	3.27685	0.999873	0.473274	13.406	Dusp19,Dusp4,Dusp11,Rngtt,Dusp1,Dusp5,Dusp14,Dusp6
GOTERM_MF_DIRECT	GO:0008330~protein tyrosine/threonine phosphatase activity	3	0.292969	0.0165206	866	3	11351	13.1074	1	0.618354	23.0971	Dusp19,Dusp4,Dusp1
GOTERM_MF_DIRECT	GO:0005173~stem cell factor receptor binding	3	0.292969	0.0313774	866	4	11351	9.83054	1	0.714504	39.5042	Spred2,Spred1,Spred3
GOTERM_MF_DIRECT	GO:0016791~phosphatase activity	14	1.36719	0.0427103	866	101	11351	1.81687	1	0.783983	49.7489	Dusp19,Ppp1cc,Ptpn1,Dusp1,Psph,Dusp5,Dusp14,Ptpn9,Phospho2,Dusp4,Dusp11,Rngtt,Ptpn12,Dusp6
Cluster 5: Rhythmic Process; Enrichment Score=2.170674515
Category	Term	Count	%	PValue	List Total	Pop Hits	Pop Total	Fold Enrichment	Bonferroni	Benjamini	FDR	Genes	Combined Genes
UP_KEYWORDS	Biological rhythms	21	2.05078	0.000405	1013	118	13632	2.3949	0.130349	0.0674491	0.550957	Mll1,Ppp1cc,U2af1l4,Arntl,Mettl3,Bhlhe40,Enox1,Hrh1,Per1,Per2,Nfil3,Sfpq,Top1,Rock2,Sik1,Npas2,Nfya,Crem,Kdm5c,Klf10,Atf4	Mll1,Ppp1cc,U2af1l4,Arntl,Mettl3,Bhlhe40,Enox1,Hrh1,Per1,Per2,Nfil3,Sfpq,Top1,Rock2,Sik1,Npas2,Nfya,Crem,Kdm5c,Klf10,Atf4,Nrf1,Nr4a3,Hdac4,Eif2c2,Xbp1,Klf4,Mtf1,Irf9,Gadd45a,Hs3st2,Bdnf,Fas,Mat2a
GOTERM_BP_DIRECT	GO:0048511~rhythmic process	19	1.85547	0.00391772	894	120	11791	2.08826	0.999997	0.684762	6.87966	Mll1,U2af1l4,Arntl,Mettl3,Bhlhe40,Enox1,Hrh1,Per1,Nfil3,Sfpq,Top1,Rock2,Sik1,Npas2,Nfya,Crem,Kdm5c,Klf10,Atf4
GOTERM_MF_DIRECT	GO:0001046~core promoter sequence-specific DNA binding	9	0.878906	0.00582998	866	37	11351	3.18828	0.99681	0.437163	8.80587	Mll1,Top1,Nrf1,Nfya,Nr4a3,Crem,Arntl,Klf10,Atf4
GOTERM_MF_DIRECT	GO:0001047~core promoter binding	11	1.07422	0.00789997	866	55	11351	2.62148	0.999589	0.477802	11.7537	Per2,Hdac4,Sfpq,Eif2c2,Xbp1,Klf4,Npas2,Arntl,Mtf1,Irf9,Gadd45a
GOTERM_BP_DIRECT	GO:0007623~circadian rhythm	14	1.36719	0.0111962	894	85	11791	2.17231	1	0.794775	18.4901	Hs3st2,Bdnf,Fas,Arntl,Mat2a,Bhlhe40,Mettl3,Per1,Nfil3,Per2,Npas2,Crem,Klf10,Atf4
GOTERM_BP_DIRECT	GO:0032922~circadian regulation of gene expression	10	0.976562	0.0264465	894	57	11791	2.31387	1	0.91005	38.5335	Per1,Mll1,Per2,Ppp1cc,Top1,Npas2,Crem,Arntl,Bhlhe40,Atf4
GOTERM_BP_DIRECT	GO:0042752~regulation of circadian rhythm	9	0.878906	0.0295352	894	49	11791	2.42248	1	0.916826	41.9798	Per1,Per2,Ppp1cc,Sfpq,Rock2,Npas2,Kdm5c,Crem,Klf10
Cluster 6: FoxO sigaling; Enrichment Score=2.168858444
Category	Term	Count	%	PValue	List Total	Pop Hits	Pop Total	Fold Enrichment	Bonferroni	Benjamini	FDR	Genes	Combined Genes
KEGG_PATHWAY	mmu04068:FoxO signaling pathway	20	1.95312	0.000788	367	116	4925	2.31373	0.174409	0.0467841	1.01484	Plk3,Homer1,Stk4,Mapk11,Bcl6,Mdm2,Setd7,Gadd45a,Tgfb3,Mapk14,Klf2,Gadd45b,Ccnd2,Smad3,Irs2,Ccnb2,Ccnb1,Stat3,Cdkn1a,Sgk1	Plk3,Homer1,Stk4,Mapk11,Bcl6,Mdm2,Setd7,Gadd45a,Tgfb3,Mapk14,Klf2,Gadd45b,Ccnd2,Smad3,Irs2,Ccnb2,Ccnb1,Stat3,Cdkn1a,Sgk1,Arntl,Hspa8,Zfp703,Per2,Dot1l,Sfpq,Cables1,Bcl2,Ccnd3,Ccnf,Junb,Ccnl2,Fas,Rfwd2
GOTERM_BP_DIRECT	GO:0051726~regulation of cell cycle	17	1.66016	0.00405937	894	102	11791	2.19817	0.999998	0.665984	7.11981	Arntl,Hspa8,Zfp703,Gadd45a,Per2,Dot1l,Gadd45b,Ccnd2,Sfpq,Cables1,Bcl2,Stat3,Ccnd3,Ccnf,Cdkn1a,Junb,Sgk1
UP_KEYWORDS	Cyclin	8	0.78125	0.0230779	1013	39	13632	2.76042	0.999683	0.437503	27.2868	Ccnd2,Ccnb2,Cables1,Ccnb1,Ccnf,Ccnd3,Cdkn1a,Ccnl2
KEGG_PATHWAY	mmu04115:p53 signaling pathway	10	0.976562	0.028587	367	59	4925	2.27451	0.999131	0.4185	31.278	Gadd45b,Ccnd2,Ccnb2,Fas,Ccnb1,Ccnd3,Cdkn1a,Rfwd2,Mdm2,Gadd45a
Cluster 7: Response to cAMP; Enrichment Score=2.153478786
Category	Term	Count	%	PValue	List Total	Pop Hits	Pop Total	Fold Enrichment	Bonferroni	Benjamini	FDR	Genes	Combined Genes
GOTERM_BP_DIRECT	GO:0051591~response to cAMP	10	0.976562	0.00141516	894	37	11791	3.5646	0.989758	0.599986	2.53868	Per1,Pla2g5,Fosb,Fos,Dusp1,Thbd,Crem,Mat2a,Vgf,Junb	Per1,Pla2g5,Fosb,Fos,Dusp1,Thbd,Crem,Mat2a,Vgf,Junb,Bcl2,Skil,Stat3,Mcl1,Timp4,Srf,Slco1b2,Ptgs2,Taf3,Klf13,Klf4,Xbp1,Fosl2,Egr1,Nfil3,Egr2,Smad3,Taf4a,Hivep3,Hif3a,Hcrtr2,Sik1
GOTERM_BP_DIRECT	GO:0034097~response to cytokine	11	1.07422	0.00579329	894	53	11791	2.73735	1	0.738823	10.0126	Pla2g5,Fos,Bcl2,Skil,Stat3,Mcl1,Timp4,Junb,Srf,Slco1b2,Ptgs2
GOTERM_BP_DIRECT	GO:0006366~transcription from RNA polymerase II promoter	17	1.66016	0.00651766	894	107	11791	2.09545	1	0.733426	11.1957	Fosb,Taf3,Klf13,Klf4,Xbp1,Fosl2,Egr1,Srf,Nfil3,Egr2,Smad3,Fos,Taf4a,Hivep3,Stat3,Hif3a,Junb
GOTERM_BP_DIRECT	GO:0032870~cellular response to hormone stimulus	7	0.683594	0.0455264	894	35	11791	2.63781	1	0.959528	57.0904	Fosb,Hcrtr2,Fos,Dusp1,Sik1,Stat3,Junb
Cluster 8: MAPK signaling; Enrichment Score=2.136721673
Category	Term	Count	%	PValue	List Total	Pop Hits	Pop Total	Fold Enrichment	Bonferroni	Benjamini	FDR	Genes	Combined Genes
KEGG_PATHWAY	mmu04010:MAPK signaling pathway	35	3.41797	3.11e-05	367	222	4925	2.11571	0.00752677	0.00752677	0.0402023	Map2k3,Bdnf,Mapk11,Fas,Stk4,Dusp5,Hspa8,Map3k6,Mknk2,Pdgfb,Crkl,Gadd45a,Hspa1a,Gadd45b,Map3k13,Cacnb1,Fgfr1,Atf4,Il1r1,Rasgrp2,Map3k14,Cacng2,Dusp1,Pla2g4c,Map3k8,Srf,Nr4a1,Tgfb3,Dusp4,Mapk14,Rps6ka2,Fos,Hspa1b,Hspb1,Dusp6	Map2k3,Bdnf,Mapk11,Fas,Stk4,Dusp5,Hspa8,Map3k6,Mknk2,Pdgfb,Crkl,Gadd45a,Hspa1a,Gadd45b,Map3k13,Cacnb1,Fgfr1,Atf4,Il1r1,Rasgrp2,Map3k14,Cacng2,Dusp1,Pla2g4c,Map3k8,Srf,Nr4a1,Tgfb3,Dusp4,Mapk14,Rps6ka2,Fos,Hspa1b,Hspb1,Dusp6,Ppp1cc,Taf10,Myd88,Arntl,Hcfc2,Irf9,Taf5,Cfp,Taf4a,Nfkbia,Taf3,H2-T22,Jak2,H2-T23,Srsf7,Oas2,Nxf1,Per1,Per2,Traf3,Irf3,Pvrl1,Il12a,Dnajc3,Ivns1abp,Dnajb1,Furin,Xpo1,Creb3l2,Cfl…
KEGG_PATHWAY	mmu05168:Herpes simplex infection	25	2.44141	0.000125	367	144	4925	2.32979	0.0299591	0.0150934	0.161754	Ppp1cc,Taf10,Myd88,Fas,Arntl,Hcfc2,Irf9,Taf5,Cfp,Taf4a,Nfkbia,Taf3,H2-T22,Jak2,H2-T23,Srsf7,Oas2,Nxf1,Per1,Per2,Traf3,Fos,Irf3,Pvrl1,Il12a
KEGG_PATHWAY	mmu05164:Influenza A	20	1.95312	0.00147297	367	122	4925	2.19994	0.301064	0.0691334	1.88833	Map2k3,Nfkbia,Jak2,Dnajc3,Myd88,Ivns1abp,Mapk11,Fas,Hspa8,Dnajb1,Irf9,Oas2,Nxf1,Hspa1a,Mapk14,Hspa1b,Irf3,Furin,Il12a,Xpo1
KEGG_PATHWAY	mmu04668:TNF signaling pathway	15	1.46484	0.00254431	367	82	4925	2.45481	0.461547	0.0980317	3.24104	Map2k3,Map3k14,Nfkbia,Creb3l2,Fas,Mapk11,Map3k8,Mapk14,Traf3,Cflar,Fos,Cx3cl1,Junb,Atf4,Ptgs2
KEGG_PATHWAY	mmu05140:Leishmaniasis	10	0.976562	0.0116653	367	51	4925	2.6313	0.942233	0.29982	14.08	Tgfb3,Mapk14,Nfkbia,Fos,Fcgr3,Jak2,Myd88,Mapk11,Il12a,Ptgs2
GOTERM_BP_DIRECT	GO:0032496~response to lipopolysaccharide	18	1.75781	0.020045	894	131	11791	1.81223	1	0.887351	30.7657	Nfkbia,Jak2,Adm,Myd88,Fas,Gch1,Trib1,Mapk14,Tnfrsf25,Fos,Gjb6,Irf3,Thbd,Timp4,Junb,Slco1b2,Il12a,Ptgs2
KEGG_PATHWAY	mmu05162:Measles	14	1.36719	0.0224154	367	95	4925	1.97763	0.995949	0.423564	25.4123	Nfkbia,Jak2,Myd88,Fas,Hspa8,Irf9,Oas2,Hspa1a,Ccnd2,Hspa1b,Irf3,Stat3,Ccnd3,Il12a
KEGG_PATHWAY	mmu05145:Toxoplasmosis	13	1.26953	0.0240956	367	86	4925	2.02855	0.997333	0.416559	27.0534	Tgfb3,Hspa1a,Mapk14,Map2k3,Nfkbia,Jak2,Hspa1b,Myd88,Mapk11,Bcl2,Hspa8,Stat3,Il12a
KEGG_PATHWAY	mmu05169:Epstein-Barr virus infection	15	1.46484	0.0278818	367	108	4925	1.86384	0.998963	0.435958	30.63	Map2k3,Map3k14,Nfkbia,H2-T22,Mapk11,H2-T23,Entpd3,Sykb,Mdm2,Mapk14,Traf3,Irf3,Bcl2,Stat3,Cdkn1a
KEGG_PATHWAY	mmu04380:Osteoclast differentiation	14	1.36719	0.0376413	367	102	4925	1.84191	0.999911	0.48622	39.1166	Fosb,Map3k14,Mapk14,Nfkbia,Blnk,Fos,Fcgr3,Mapk11,Oscar,Fosl2,Junb,Sykb,Irf9,Il1r1
KEGG_PATHWAY	mmu05142:Chagas disease (American trypanosomiasis)	12	1.17188	0.0388001	367	82	4925	1.96385	0.999933	0.473277	40.0579	Tgfb3,Ppp2r1b,Mapk14,Nfkbia,Cflar,Fos,Smad3,Myd88,Mapk11,Fas,Calr,Il12a
KEGG_PATHWAY	mmu04064:NF-kappa B signaling pathway	10	0.976562	0.045319	367	64	4925	2.09682	0.999987	0.505578	45.108	Map3k14,Blnk,Nfkbia,Traf3,Cflar,Myd88,Bcl2,Sykb,Il1r1,Ptgs2
GOTERM_BP_DIRECT	GO:0045351~type I interferon biosynthetic process	3	0.292969	0.0491189	894	5	11791	7.91342	1	0.966442	59.9303	Irf3,Myd88,Irf9
Cluster 9: Kinase activity; Enrichment Score=2.120621648
Category	Term	Count	%	PValue	List Total	Pop Hits	Pop Total	Fold Enrichment	Bonferroni	Benjamini	FDR	Genes	Combined Genes
UP_KEYWORDS	Kinase	66	6.44531	0.00144848	1013	605	13632	1.46804	0.393523	0.117523	1.95881	Akap13,Nuak1,Lrrk2,Mapk11,Stk4,Stk36,Prkar2a,5133401N09Rik,Pfkfb3,Ret,Sykb,Zmynd8,Pim1,Nadk,Snrk,Cdkn1a,Trio,Pip5k1b,Sgk1,Stk19,Map3k14,Plk3,Ephb3,Jak2,Epha10,Prkd2,Ipmk,Taf9,Pik3c2b,Ysk4,Pip4k2c,Mast3,Rock2,Mapk4,Chka,Camk1g,Sik2,Map2k3,D8Ertd82e,Map3k6,Mknk2,Ippk,Stk35,Pak6,Clk1,Map3k13,Mast2,Fgfr1,Stk40,Clk3,Sbk1,Mapk6,Dyrk3,Map3k8,Ak4,Cdc7,Dapk2,Cdk3-ps,Ern1,Mpp3,Mapk14,Aldh18a1,Rps6ka2,Dmpk,…	Akap13,Nuak1,Lrrk2,Mapk11,Stk4,Stk36,Prkar2a,5133401N09Rik,Pfkfb3,Ret,Sykb,Zmynd8,Pim1,Nadk,Snrk,Cdkn1a,Trio,Pip5k1b,Sgk1,Stk19,Map3k14,Plk3,Ephb3,Jak2,Epha10,Prkd2,Ipmk,Taf9,Pik3c2b,Ysk4,Pip4k2c,Mast3,Rock2,Mapk4,Chka,Camk1g,Sik2,Map2k3,D8Ertd82e,Map3k6,Mknk2,Ippk,Stk35,Pak6,Clk1,Map3k13,Mast2,Fgfr1,Stk40,Clk3,Sbk1,Mapk6,Dyrk3,Map3k8,Ak4,Cdc7,Dapk2,Cdk3-ps,Ern1,Mpp3,Mapk14,Aldh18a1,Rps6ka2,Dmpk,…
UP_KEYWORDS	Serine/threonine-protein kinase	42	4.10156	0.00181126	1013	345	13632	1.63825	0.46498	0.117583	2.44381	Camk1g,Sik2,Map2k3,Nuak1,Lrrk2,Mapk11,Stk4,Stk36,Map3k6,Mknk2,Stk35,Clk1,Pak6,Pim1,Map3k13,Mast2,Snrk,Trio,Stk40,Sgk1,Clk3,Stk19,Sbk1,Map3k14,Plk3,Mapk6,Prkd2,Dyrk3,Map3k8,Cdc7,Dapk2,Cdk3-ps,Ern1,Mapk14,Ysk4,Rps6ka2,Mast3,Dmpk,Lats2,Sik1,Rock2,Mapk4
GOTERM_BP_DIRECT	GO:0035556~intracellular signal transduction	41	4.00391	0.00335396	894	339	11791	1.59513	0.999981	0.662716	5.918	Mcf2l,Sik2,Akap13,Nuak1,Lrrk2,Unc13a,Scg2,Mapk11,Stk4,Socs7,Mknk2,Sykb,Shc4,Plcd4,Itsn1,Blnk,Depdc7,Mast2,Snrk,Plekhm1,Sgk1,Rasgrp2,Stac3,Arhgef7,Dusp1,Jak2,Gmip,Prkd2,Smad7,Dapk2,Tns3,Acot11,Myo9b,Mapk14,Rps6ka2,Mast3,Lats2,Sik1,Rock2,Hspb1,Arhgef3
GOTERM_MF_DIRECT	GO:0004674~protein serine/threonine kinase activity	43	4.19922	0.00440372	866	364	11351	1.5484	0.986943	0.418592	6.72133	Camk1g,Sik2,Map2k3,Nuak1,Lrrk2,Mapk11,Stk36,Stk4,Map3k6,Mknk2,Sykb,Stk35,Clk1,Pak6,Pim1,Map3k13,Mast2,Snrk,Trio,Stk40,Irak2,Sgk1,Clk3,Stk19,Sbk1,Map3k14,Plk3,Mapk6,Prkd2,Dyrk3,Map3k8,Cdc7,Dapk2,Ern1,Mapk14,Ysk4,Rps6ka2,Mast3,Dmpk,Lats2,Sik1,Rock2,Mapk4
GOTERM_MF_DIRECT	GO:0004672~protein kinase activity	51	4.98047	0.00572387	866	457	11351	1.46275	0.996457	0.465792	8.6523	Nuak1,Lrrk2,Mapk11,Stk4,Stk36,Ret,Sykb,Trib1,Pim1,Snrk,Trio,Sgk1,Irak2,Map3k14,Plk3,Ephb3,Jak2,Epha10,Prkd2,Trib2,Ysk4,Mast3,Rock2,Mapk4,Camk1g,Sik2,Map2k3,D8Ertd82e,Map3k6,Mknk2,Stk35,Clk1,Pak6,Fastkd5,Map3k13,Mast2,Fgfr1,Stk40,Clk3,Sbk1,Mapk6,Map3k8,Dyrk3,Dapk2,Cdc7,Ern1,Mapk14,Rps6ka2,Lats2,Dmpk,Sik1
GOTERM_BP_DIRECT	GO:0016310~phosphorylation	57	5.56641	0.0101838	894	541	11791	1.3896	1	0.778019	16.9615	Nuak1,Lrrk2,Mapk11,Stk4,Stk36,5133401N09Rik,Ret,Sykb,Nadk,Snrk,Pip5k1b,Trio,Sgk1,Stk19,Map3k14,Plk3,Ephb3,Jak2,Epha10,Prkd2,Ipmk,Ysk4,Pip4k2c,Mast3,Rock2,Mapk4,Stat3,Camk1g,Chka,Sik2,Map2k3,D8Ertd82e,Map3k6,Mknk2,Ippk,Stk35,Pak6,Clk1,Map3k13,Mast2,Fgfr1,Stk40,Clk3,Sbk1,Mapk6,Map3k8,Dyrk3,Ak4,Cdc7,Dapk2,Ern1,Mapk14,Aldh18a1,Rps6ka2,Dmpk,Lats2,Sik1
GOTERM_BP_DIRECT	GO:0006468~protein phosphorylation	52	5.07812	0.0142877	894	494	11791	1.38832	1	0.833129	22.9955	Nuak1,Lrrk2,Mapk11,Stk4,Stk36,Ret,Sykb,Pdgfb,Trib1,Pim1,Snrk,Trio,Sgk1,Irak2,Map3k14,Plk3,Ephb3,Jak2,Epha10,Prkd2,Trib2,Ysk4,Mast3,Ccnb1,Rock2,Mapk4,Camk1g,Sik2,Map2k3,D8Ertd82e,Map3k6,Mknk2,Stk35,Clk1,Pak6,Map3k13,Mast2,Fgfr1,Stk40,Clk3,Sbk1,Mapk6,Map3k8,Dyrk3,Dapk2,Cdc7,Ern1,Mapk14,Rps6ka2,Lats2,Dmpk,Sik1
GOTERM_MF_DIRECT	GO:0016301~kinase activity	60	5.85938	0.0195807	866	593	11351	1.32621	1	0.621651	26.784	Nuak1,Lrrk2,Mapk11,Stk4,Stk36,Prkar2a,5133401N09Rik,Ret,Sykb,Zmynd8,Nadk,Snrk,Pip5k1b,Trio,Sgk1,Stk19,Map3k14,Plk3,Ephb3,Jak2,Epha10,Prkd2,Ipmk,Ysk4,Pip4k2c,Mast3,Ccnb1,Rock2,Mapk4,Camk1g,Chka,Sik2,Map2k3,D8Ertd82e,Map3k6,Mknk2,Ippk,Stk35,Pak6,Clk1,Map3k13,Mast2,Fgfr1,Stk40,Clk3,Sbk1,Mapk6,Map3k8,Dyrk3,Ak4,Cdc7,Dapk2,Ern1,Mpp3,Mapk14,Aldh18a1,Rps6ka2,Dmpk,Lats2,Sik1
GOTERM_BP_DIRECT	GO:0018105~peptidyl-serine phosphorylation	17	1.66016	0.0231159	894	123	11791	1.82288	1	0.891957	34.6011	Sbk1,Lrrk2,Stk4,Prkd2,Mknk2,Sykb,Cdc7,Pdgfb,Clk1,Mapk14,Rps6ka2,Mast3,Dmpk,Lats2,Mast2,Bcl2,Sgk1
UP_KEYWORDS	Transferase	120	11.7188	0.0425804	1013	1380	13632	1.17018	1	0.510742	44.7804	Stk36,Mapk11,5133401N09Rik,Mat2a,Ret,Sykb,Rpn1,Trio,Sgk1,Dbt,Ephb3,St8sia2,Jak2,Prkd2,Stt3b,Galnt9,Ipmk,Hectd2,Gpt2,Pik3c2b,Dot1l,Ysk4,Hmgcs2,Pip4k2c,Rock2,Sat1,Mapk4,Nmt2,B4galnt3,Papola,Mll1,Camk1g,Map3k6,St8sia5,Cml5,Mknk2,Sult1a1,Mettl11b,Stk35,Gcnt4,Fgfr1,Gmppb,Zdhhc14,Clk3,Hs3st2,Sbk1,Elovl1,Dyrk3,Map3k8,Nudt5,Umps,Dapk2,Cdc7,Cdk3-ps,Oas2,Has3,Mll2,Lats2,Sik1,Lcat,Prdm10,N6amt2,Nuak1,Akap13…
Cluster 10: Cytokine activity; Enrichment Score=1.74666207
Category	Term	Count	%	PValue	List Total	Pop Hits	Pop Total	Fold Enrichment	Bonferroni	Benjamini	FDR	Genes	Combined Genes
UP_KEYWORDS	Cleavage on pair of basic residues	20	1.95312	0.00755945	1013	140	13632	1.92244	0.927045	0.230329	9.83779	Mmp23,Scg2,Bdnf,Adm,Pdgfd,Xbp1,Vip,Plat,Inhbb,Crh,Pdgfb,Tgfb3,Cdh24,Cdh4,B230216G23Rik,Adam19,Gdf10,Inhba,Furin,Pcsk1	Mmp23,Scg2,Bdnf,Adm,Pdgfd,Xbp1,Vip,Plat,Inhbb,Crh,Pdgfb,Tgfb3,Cdh24,Cdh4,B230216G23Rik,Adam19,Gdf10,Inhba,Furin,Pcsk1,Metrnl,Fos,Smad3,Rbm14,Hexa,Phf15,Vegfa,Ccnb2,Bcl2,Wnt2,Pglyrp1,Cx3cl1,Cmtm3,Il12a
UP_KEYWORDS	Hormone	7	0.683594	0.012643	1013	27	13632	3.48887	0.987595	0.286566	15.9406	B230216G23Rik,Adm,Vip,Inhbb,Crh,Inhba,Metrnl
GOTERM_BP_DIRECT	GO:0060395~SMAD protein signal transduction	9	0.878906	0.0141372	894	43	11791	2.7605	1	0.841565	22.7818	Tgfb3,Fos,Smad3,Rbm14,Hexa,Phf15,Inhbb,Gdf10,Inhba
GOTERM_BP_DIRECT	GO:0040007~growth	6	0.585938	0.0219578	894	22	11791	3.59701	1	0.894023	33.1789	Tgfb3,Vegfa,Ccnb2,Bcl2,Inhbb,Inhba
GOTERM_MF_DIRECT	GO:0005179~hormone activity	7	0.683594	0.0315822	866	32	11351	2.86724	1	0.702789	39.7056	B230216G23Rik,Adm,Vip,Inhbb,Crh,Inhba,Metrnl
GOTERM_MF_DIRECT	GO:0005125~cytokine activity	11	1.07422	0.0353419	866	69	11351	2.08958	1	0.730178	43.292	Wnt2,Tgfb3,Vegfa,Scg2,Inhbb,Pglyrp1,Cx3cl1,Cmtm3,Gdf10,Inhba,Il12a
Cluster 11: Dioxygenase; Enrichment Score=1.739715536
Category	Term	Count	%	PValue	List Total	Pop Hits	Pop Total	Fold Enrichment	Bonferroni	Benjamini	FDR	Genes	Combined Genes
GOTERM_MF_DIRECT	GO:0051213~dioxygenase activity	13	1.26953	0.00867491	866	73	11351	2.33419	0.999809	0.482538	12.8342	P4ha2,Phyhd1,Jmjd6,Kdm6b,Leprel2,P4ha3,2410016O06Rik,Jhdm1d,Tet3,P4ha1,Kdm5c,Hif1an,Ptgs2	P4ha2,Phyhd1,Jmjd6,Kdm6b,Leprel2,P4ha3,2410016O06Rik,Jhdm1d,Tet3,P4ha1,Kdm5c,Hif1an,Ptgs2,Cyp2j9,Calr,Scd4,Xdh,Cyp11a1
UP_KEYWORDS	Dioxygenase	13	1.26953	0.00883992	1013	75	13632	2.33256	0.953268	0.225299	11.4125	P4ha2,Phyhd1,Jmjd6,Kdm6b,Leprel2,P4ha3,2410016O06Rik,Jhdm1d,Tet3,P4ha1,Kdm5c,Hif1an,Ptgs2
GOTERM_MF_DIRECT	GO:0004656~procollagen-proline 4-dioxygenase activity	3	0.292969	0.0313774	866	4	11351	9.83054	1	0.714504	39.5042	P4ha2,P4ha1,P4ha3
GOTERM_MF_DIRECT	GO:0005506~iron ion binding	14	1.36719	0.0456887	866	102	11351	1.79905	1	0.773024	52.1579	P4ha2,Cyp2j9,Jmjd6,Leprel2,P4ha3,Calr,2410016O06Rik,Jhdm1d,Scd4,Tet3,P4ha1,Hif1an,Xdh,Cyp11a1
Cluster 12: Fat cell differentiation; Enrichment Score=1.700132231
Category	Term	Count	%	PValue	List Total	Pop Hits	Pop Total	Fold Enrichment	Bonferroni	Benjamini	FDR	Genes	Combined Genes
GOTERM_BP_DIRECT	GO:0045444~fat cell differentiation	13	1.26953	0.00590033	894	70	11791	2.44939	1	0.720925	10.1883	Lrrc8c,Klf4,Inhbb,Nr4a3,Socs7,Nr4a1,Egr2,Noc3l,Sox8,Nr4a2,Gdf10,Mkks,Metrnl	Lrrc8c,Klf4,Inhbb,Nr4a3,Socs7,Nr4a1,Egr2,Noc3l,Sox8,Nr4a2,Gdf10,Mkks,Metrnl,Fkbp4,Stat3
GOTERM_BP_DIRECT	GO:0071376~cellular response to corticotropin-releasing hormone stimulus	3	0.292969	0.0310134	894	4	11791	9.89178	1	0.921756	43.5636	Nr4a1,Nr4a2,Nr4a3
GOTERM_MF_DIRECT	GO:0035259~glucocorticoid receptor binding	5	0.488281	0.0433689	866	18	11351	3.64094	1	0.766083	50.2912	Nr4a1,Fkbp4,Nr4a2,Nr4a3,Stat3
Functional clusters among young-specific wake genes
Cluster 13: Actin bindng; Enrichment Score=2.153069809
Category	Term	Count	%	PValue	List Total	Pop Hits	Pop Total	Fold Enrichment	Bonferroni	Benjamini	FDR	Genes	Combined Genes
GOTERM_BP_DIRECT	GO:0030036~actin cytoskeleton organization	19	2.24057	0.00146324	746	131	11791	2.29242	0.983741	0.983741	2.58389	Bcr,Pfn1,Pdlim4,Klhl17,Arhgef18,Phactr4,Rhoj,Dlc1,Fscn1,Taok2,Palld,Cap1,Pacsin2,Epb4.9,Pdgfa,Iqsec3,Ehd2,Flii,Prr5	Bcr,Pfn1,Pdlim4,Klhl17,Arhgef18,Phactr4,Rhoj,Dlc1,Fscn1,Taok2,Palld,Cap1,Pacsin2,Epb4.9,Pdgfa,Iqsec3,Ehd2,Flii,Prr5,Lasp1,Pick1,Shank3,Arpc1b,Svil,Myo1e,Arpc3,Myo1a,Snta1,Fhod1,Tpm3,Anln,Dbn1,Actn4,Myo1c,Cotl1,Crocc,Eps8l1,Ceacam1,Tns1,Ssh3,Lmod1,4831426I19Rik
UP_KEYWORDS	Actin-binding	24	2.83019	0.00744729	842	216	13632	1.79889	0.927472	0.73069	9.72229	Lasp1,Pick1,Shank3,Pfn1,Arpc1b,Svil,Klhl17,Myo1e,Phactr4,Arpc3,Myo1a,Snta1,Fscn1,Fhod1,Tpm3,Cap1,Palld,Anln,Dbn1,Actn4,Epb4.9,Myo1c,Cotl1,Flii
GOTERM_MF_DIRECT	GO:0003779~actin binding	30	3.53774	0.00859117	713	290	11351	1.6469	0.999446	0.91786	12.5308	Crocc,Lasp1,Shank3,Pfn1,Eps8l1,Myo1a,Snta1,Fscn1,Fhod1,Tpm3,Dbn1,Ceacam1,Cotl1,Pick1,Tns1,Ssh3,Svil,Arpc1b,Klhl17,Myo1e,Phactr4,Arpc3,Cap1,Palld,Lmod1,Anln,Actn4,Epb4.9,Myo1c,Flii
GOTERM_MF_DIRECT	GO:0051015~actin filament binding	14	1.65094	0.0260827	713	114	11351	1.95509	1	0.962408	33.6412	Lasp1,Pick1,Arpc1b,Svil,Eps8l1,Klhl17,Myo1e,Arpc3,Myo1a,4831426I19Rik,Fscn1,Dbn1,Actn4,Myo1c
Cluster 14: GTPase activation; Enrichment Score=1.522078554
Category	Term	Count	%	PValue	List Total	Pop Hits	Pop Total	Fold Enrichment	Bonferroni	Benjamini	FDR	Genes	Combined Genes
UP_KEYWORDS	GTPase activation	17	2.00472	0.0227086	842	150	13632	1.83487	0.999685	0.683933	26.9696	Arhgef1,Bcr,Garnl3,Tbc1d13,Arhgef19,Tbc1d10a,Tbc1d1,Arhgap23,Dlc1,Stard13,Srgap2,Sipa1l3,Rasa4,Rasal3,Rgs16,Sipa1l2,Tbc1d10b	Arhgef1,Bcr,Garnl3,Tbc1d13,Arhgef19,Tbc1d10a,Tbc1d1,Arhgap23,Dlc1,Stard13,Srgap2,Sipa1l3,Rasa4,Rasal3,Rgs16,Sipa1l2,Tbc1d10b,Rgs9,Axin2,Arhgap4,Tbc1d16,Prr5,Arhgef10,Iqsec3,Akt2,Epha2
GOTERM_MF_DIRECT	GO:0005096~GTPase activator activity	22	2.59434	0.0252049	713	212	11351	1.65208	1	0.97521	32.7069	Arhgef1,Bcr,Rgs9,Garnl3,Tbc1d13,Arhgef19,Axin2,Tbc1d10a,Tbc1d1,Arhgap4,Arhgap23,Dlc1,Tbc1d16,Stard13,Srgap2,Sipa1l3,Rasa4,Rasal3,Rgs16,Prr5,Sipa1l2,Tbc1d10b
GOTERM_BP_DIRECT	GO:0090630~activation of GTPase activity	9	1.06132	0.047434	746	64	11791	2.22267	1	0.999678	58.0537	Tbc1d13,Arhgef10,Tbc1d10a,Tbc1d1,Iqsec3,Akt2,Epha2,Tbc1d10b,Tbc1d16
Functional clusters among old-specific wake genes
Cluster 15: Lipid transport; Enrichment Score=1.925308292
Category	Term	Count	%	PValue	List Total	Pop Hits	Pop Total	Fold Enrichment	Bonferroni	Benjamini	FDR	Genes	Combined Genes
UP_KEYWORDS	Lipid-binding	8	4.30108	0.00555169	180	162	13632	3.73992	0.6623	0.6623	6.71298	Osbpl6,Pitpnc1,Snx16,Grk5,Golph3,Star,Plekha8,Plekha3	Osbpl6,Pitpnc1,Snx16,Grk5,Golph3,Star,Plekha8,Plekha3,Sorl1
UP_KEYWORDS	Lipid transport	5	2.68817	0.0104475	180	65	13632	5.82564	0.871005	0.640841	12.2863	Osbpl6,Pitpnc1,Star,Plekha8,Sorl1
GOTERM_MF_DIRECT	GO:0008289~lipid binding	8	4.30108	0.0173874	155	196	11351	2.98907	0.991225	0.906328	20.5962	Osbpl6,Pitpnc1,Snx16,Grk5,Golph3,Star,Plekha8,Plekha3
GOTERM_BP_DIRECT	GO:0006869~lipid transport	5	2.68817	0.0197285	159	77	11791	4.8154	1	0.998057	26.8265	Osbpl6,Pitpnc1,Star,Plekha8,Sorl1
Cluster 16: Reg.transcription; Enrichment Score=1.579006845
Category	Term	Count	%	PValue	List Total	Pop Hits	Pop Total	Fold Enrichment	Bonferroni	Benjamini	FDR	Genes	Combined Genes
GOTERM_MF_DIRECT	GO:0003700~transcription factor activity, sequence-specific DNA binding	17	9.13978	0.0119749	155	633	11351	1.96674	0.961332	0.961332	14.649	Cebpg,Aff1,Atf3,2610021A01Rik,Zfp35,Tcfcp2l1,Zfp516,Zfp772,Zfp420,Zfp568,Mxd4,Rcor1,Zfp948,Runx2,Nfe2l2,Cebpb,Taf7	Cebpg,Aff1,Atf3,2610021A01Rik,Zfp35,Tcfcp2l1,Zfp516,Zfp772,Zfp420,Zfp568,Mxd4,Rcor1,Zfp948,Runx2,Nfe2l2,Cebpb,Taf7,Ppargc1b,Pop5,Papolb,Hist1h2ac,Grk5,Mical3,Rasl10a,Zcchc9,Hist1h2bc,Phf13,4922501C03Rik,Alkbh5,D19Bwg1357e,Pitpnc1,Dcp1b,2700050L05Rik,Dbx2,Rspo1,Rps6ka3,Sycp2,Dynll1,Med7,Aebp2,Spty2d1,Mphosph10,Emx2,Srek1,Hist2h2be,Dusp3,Dbf4,Ubr4,Skp2,Brix1,Nhp2l1,Rbl2,Rqcd1,Hnrnpf,Wwtr1,Ccrn4l,Ee…
UP_KEYWORDS	Nucleus	62	33.3333	0.0263597	180	3720	13632	1.26222	0.994533	0.728087	28.3542	Ppargc1b,Pop5,Papolb,Hist1h2ac,Grk5,Zfp35,Mical3,Mxd4,Rasl10a,Zcchc9,Hist1h2bc,Phf13,4922501C03Rik,Alkbh5,D19Bwg1357e,Pitpnc1,Dcp1b,2700050L05Rik,Dbx2,Zfp568,Rspo1,Rps6ka3,Sycp2,Dynll1,Nfe2l2,Med7,Aebp2,Aff1,Spty2d1,Cebpg,Mphosph10,Emx2,Srek1,Hist2h2be,Dusp3,Zfp516,Dbf4,Ubr4,Skp2,Brix1,Nhp2l1,Rbl2,Runx2,Rqcd1,Hnrnpf,Cebpb,Wwtr1,Ccrn4l,Eed,Osbpl6,Atf3,Nlk,Arih1,Tacc1,Tcfcp2l1,Purg,Smug1,Rcor1,Ptpn…
GOTERM_BP_DIRECT	GO:0006355~regulation of transcription, DNA-templated	33	17.7419	0.0372974	159	1744	11791	1.4032	1	0.999212	44.8891	Aebp2,Ppargc1b,Cebpg,Spty2d1,Emx2,2610021A01Rik,Zfp35,Ccar1,Zfp516,Zfp772,Mxd4,Rbl2,Runx2,Rqcd1,Cebpb,Wwtr1,5830428H23Rik,Eed,Atf3,Nlk,2700050L05Rik,Sbno1,Tcfcp2l1,Dbx2,Usp51,Zfp420,Rcor1,Zfp948,Dynll1,Nfe2l2,Adnp,Med7,Taf7
UP_KEYWORDS	DNA-binding	22	11.828	0.041028	180	1069	13632	1.55859	0.999717	0.804822	40.7209	Aebp2,Cebpg,Atf3,Spty2d1,Hist1h2ac,Emx2,Zfp35,Hist2h2be,Tcfcp2l1,Zfp516,Dbx2,Purg,Mxd4,Smug1,Rbl2,Hist1h2bc,Sycp2,Runx2,Adnp,Nfe2l2,Cebpb,D19Bwg1357e
Cluster 17: Tcell receptor; Enrichment Score=1.493367143
Category	Term	Count	%	PValue	List Total	Pop Hits	Pop Total	Fold Enrichment	Bonferroni	Benjamini	FDR	Genes	Combined Genes
GOTERM_BP_DIRECT	GO:0050860~negative regulation of T cell receptor signaling pathway	3	1.6129	0.0167099	159	15	11791	14.8314	1	0.999637	23.2135	Ptpn2,Dusp3,Ptpn22	Ptpn2,Dusp3,Ptpn22,Ephx2,Dusp7
GOTERM_BP_DIRECT	GO:0016311~dephosphorylation	5	2.68817	0.0349787	159	92	11791	4.03028	1	0.999768	42.7712	Ephx2,Dusp7,Ptpn2,Dusp3,Ptpn22
GOTERM_BP_DIRECT	GO:0035335~peptidyl-tyrosine dephosphorylation	3	1.6129	0.0375546	159	23	11791	9.67268	1	0.997513	45.1194	Dusp7,Ptpn2,Dusp3
GOTERM_MF_DIRECT	GO:0016791~phosphatase activity	5	2.68817	0.0484275	155	101	11351	3.62536	0.999998	0.964939	47.9344	Ephx2,Dusp7,Ptpn2,Dusp3,Ptpn22
Unclustered GO terms
among common wake genes
Category	Term	Count	%	PValue	List Total	Pop Hits	Pop Total	Fold Enrichment	Bonferroni	Benjamini	FDR	Genes
GOTERM_BP_DIRECT	GO:0048008~platelet-derived growth factor receptor signaling pathway	9	0.878906	0.0032342	894	34	11791	3.49122	0.999972	0.68789	5.71251	Txnip,Nrp1,Tiparp,Jak2,Pdgfd,Plat,Schip1,Csrnp1,Pdgfb
GOTERM_BP_DIRECT	GO:0035914~skeletal muscle cell differentiation	9	0.878906	0.00665843	894	38	11791	3.12372	1	0.719533	11.4239	Nr4a1,Egr2,Fos,AC139214.1,Hivep3,Sap30,Sox8,Egr1,Maff
GOTERM_BP_DIRECT	GO:0010801~negative regulation of peptidyl-threonine phosphorylation	5	0.488281	0.00700456	894	11	11791	5.99502	1	0.717282	11.9826	Smad7,Spred2,Spry2,Spred1,Ddit4
KEGG_PATHWAY	mmu05203:Viral carcinogenesis	22	2.14844	0.00704245	367	160	4925	1.8452	0.820462	0.21756	8.73488	Nfkbia,Creb3l2,H2-T22,Egr3,H2-T23,Sykb,Srf,Irf9,Mdm2,Hist2h4,Egr2,Traf3,Hdac4,Ccnd2,Irf3,Stat3,Ccnd3,Hist1h2be,Hpn,Actn1,Cdkn1a,Atf4
GOTERM_BP_DIRECT	GO:0038033~positive regulation of endothelial cell chemotaxis by VEGF-activated vascular endothelial growth factor receptor signaling pathway	4	0.390625	0.00727686	894	6	11791	8.79269	1	0.71163	12.4199	Vegfa,Prkd2,Hspb1,Pdgfb
GOTERM_BP_DIRECT	GO:0051024~positive regulation of immunoglobulin secretion	4	0.390625	0.00727686	894	6	11791	8.79269	1	0.71163	12.4199	Stx4a,Xbp1,H2-T23,Rbp4
UP_KEYWORDS	Disulfide bond	147	14.3555	0.00739202	1013	1627	13632	1.21585	0.922674	0.247544	9.62997	Pla2g5,Col4a1,Fas,Pdia5,Ret,Slco3a1,Pdia4,Oprd1,Pdgfb,Ptgfrn,Slc36a1,Cbln4,Cfp,Pdia6,Timp4,Trio,Sgk1,2310061C15Rik,Pxdn,Mc4r,Manf,Nptx1,Ephb3,St8sia2,Adamts2,Ly6a,Kcnj12,Galnt9,Eltd1,Wnt2,Nfasc,Uhrf2,Oscar,Wisp1,Adam19,Tinagl1,Pdia3,Furin,Pcsk1,Xdh,Il12a,Sema7a,Car12,Layn,Htr2a,Htr1b,Angpt2,Htr5b,Wfdc1,Inhbb,St8sia5,Vipr1,Mpzl3,Lman2l,Ggcx,Gcnt4,Vegfa,Fam20a,Mdga1,Fgfr1,9030425E11Rik,Pvr,Cdk2ap1,…
GOTERM_BP_DIRECT	GO:0042493~response to drug	30	2.92969	0.0120175	894	247	11791	1.60191	1	0.804007	19.7109	Htr2a,Bdnf,Htr1b,Wfdc1,Mat2a,Calr,Ret,Crh,RP23-372H6.5,Timp4,Cdkn1a,Inhba,Ptgs2,Txnip,Fosb,Xbp1,Ak4,Fzd1,Kcnk3,Mdm2,Hdac4,Fos,Top1,Ccnb1,Bcl2,Stat3,Junb,Lrp8,Dusp6,Xpo1
KEGG_PATHWAY	mmu05206:MicroRNAs in cancer	18	1.75781	0.012115	367	127	4925	1.90199	0.94828	0.28043	14.5841	Ezr,Spry2,Pdgfb,Ddit4,Shc4,Mdm2,Crkl,Vegfa,Ccnd2,Irs2,Pim1,Notch4,Gls2,Bcl2,Stat3,Mcl1,Cdkn1a,Ptgs2
GOTERM_MF_DIRECT	GO:0017048~Rho GTPase binding	8	0.78125	0.0127239	866	34	11351	3.08409	0.999997	0.544675	18.2809	Myo9b,Akap13,Lrrk2,Inf2,Rock2,Iqgap2,Fmnl1,Daam2
GOTERM_MF_DIRECT	GO:0001228~transcriptional activator activity, RNA polymerase II transcription regulatory region sequence-specific binding	11	1.07422	0.017983	866	62	11351	2.3255	1	0.628798	24.8801	Gabpa,Nr4a2,Stat3,Etv5,Grhl3,Csrnp1,Srf,Mafg,Irf2,Maff,Pknox1
GOTERM_BP_DIRECT	GO:0006950~response to stress	7	0.683594	0.0195433	894	29	11791	3.18356	1	0.889382	30.1193	Ahsa1,Ahsa2,Gadd45b,Mapk11,Rcan1,Hsp90b1,Gadd45a
GOTERM_BP_DIRECT	GO:0043433~negative regulation of sequence-specific DNA binding transcription factor activity	10	0.976562	0.0213703	894	55	11791	2.39801	1	0.89505	32.4463	Hdac4,Trib2,Taf3,Pim1,Cys1,Smad7,Klf4,Bhlhe40,Irak2,Trib1
GOTERM_MF_DIRECT	GO:0005161~platelet-derived growth factor receptor binding	5	0.488281	0.0231912	866	15	11351	4.36913	1	0.666581	30.921	Vegfa,Pdgfd,Pdgfb,Ern1,Il1r1
GOTERM_BP_DIRECT	GO:0045820~negative regulation of glycolytic process	4	0.390625	0.0257337	894	9	11791	5.86179	1	0.910155	37.7112	Hdac4,Cbfa2t3,Stat3,Ddit4
UP_KEYWORDS	SH2 domain	13	1.26953	0.0267021	1013	87	13632	2.01082	0.999912	0.463396	30.8831	Blnk,Rin2,Rin1,Sh2d4b,Jak2,Bcar3,Sh2d5,Stat3,Socs7,Sykb,Tns3,Shc4,Crkl
GOTERM_MF_DIRECT	GO:0008270~zinc ion binding	83	8.10547	0.0282	866	876	11351	1.24191	1	0.690136	36.2988	Pdlim1,Trim9,Ddah1,Mical2,Zfhx2,Nr4a3,Egr1,Zmynd8,Rnf32,Siah2,Chordc1,Hivep1,Jhdm1d,Rbm10,Smad3,Ints12,Rnf166,Phf23,Dpf1,Dpf2,Znrf1,Rnpep,Pglyrp1,March11,Sh3rf3,Rnf182,Ears2,Zmiz1,Ptpn1,Taf3,Adamts2,Phf15,Trim43a,Mdm2,Srsf7,Zcchc8,Crip3,Nr4a1,Traf3,Hdac4,Tut1,Zdhhc5,Uhrf2,Rph3a,Zswim6,Mll1,Car12,Mex3c,Gm6907,Thap1,Gch1,Trim67,Dtx2,Apex2,Zfp598,Dnlz,Pygo2,Rnf165,Rnf39,Phf21b,Baz1a,Nr4a2,Hif1an,Zdh…
GOTERM_BP_DIRECT	GO:0042981~regulation of apoptotic process	19	1.85547	0.0289432	894	147	11791	1.70471	1	0.917943	41.3337	Dusp1,Fas,Egr1,Hip1,Traf3,Tnfrsf25,Rbm10,Cflar,Gls2,Bcl2,Hrk,Acin1,Dedd,Mcl1,Gdf10,Inhba,Sdf2l1,Irak2,Sgk1
GOTERM_BP_DIRECT	GO:0061551~trigeminal ganglion development	3	0.292969	0.0310134	894	4	11791	9.89178	1	0.921756	43.5636	Nrp1,Sema3a,Six4
GOTERM_BP_DIRECT	GO:0097167~circadian regulation of translation	3	0.292969	0.0310134	894	4	11791	9.89178	1	0.921756	43.5636	Per1,Per2,Rbm14
GOTERM_BP_DIRECT	GO:0050801~ion homeostasis	3	0.292969	0.0310134	894	4	11791	9.89178	1	0.921756	43.5636	Slc4a11,Klhl3,Crh
GOTERM_BP_DIRECT	GO:0060279~positive regulation of ovulation	3	0.292969	0.0310134	894	4	11791	9.89178	1	0.921756	43.5636	Plat,Inhbb,Inhba
GOTERM_BP_DIRECT	GO:0048661~positive regulation of smooth muscle cell proliferation	11	1.07422	0.0311859	894	68	11791	2.13352	1	0.917901	43.7458	Hdac4,Vegfa,Pdgfd,Myd88,Nr4a3,Cx3cl1,Wisp1,Egr1,Hmgcr,Pdgfb,Ptgs2
GOTERM_BP_DIRECT	GO:0007565~female pregnancy	9	0.878906	0.032916	894	50	11791	2.37403	1	0.924073	45.5423	Tgfb3,Slc38a2,Fosb,Fos,Adm,Thbd,Umps,Crh,Adipor2
UP_KEYWORDS	Nucleosome core	5	0.488281	0.0329638	1013	17	13632	3.95796	0.99999	0.493507	36.7108	Cenpa,Hist2h3c2-ps,H2afj,Hist1h2be,Hist2h4
UP_KEYWORDS	Metal-binding	224	21.875	0.0334107	1013	2692	13632	1.11976	0.999992	0.47864	37.1089	Pla2g5,Stk36,Bcl6,Egr1,Siah2,Nubp1,Jhdm1d,Scd4,Itsn1,Gmeb1,Gm12824,Pdp1,March11,Adal,Zscan22,Eif2c2,Taf3,Jak2,Smad7,Adamts2,Prkd2,Scrt2,Zfp703,Zbtb7a,Traf3,Fgd5,Zfp532,Furin,Papola,Car12,Dtx2,Zfp658,Lman2l,Plcd4,Pygo2,Npas2,Baz1a,Plekhf1,Pde7b,6430527G18Rik,P4ha2,Phyhd1,Map3k8,Dnaja4,Cdc7,Tns3,2410016O06Rik,Mll2,Prickle1,Peg10,Usp27x,Trim17,Pja1,Ppp1cc,Akap13,Stk4,Klf4,Kdm6b,Rnf32,Chordc1,Hivep1,…
GOTERM_BP_DIRECT	GO:0048791~calcium ion-regulated exocytosis of neurotransmitter	6	0.585938	0.0367438	894	25	11791	3.16537	1	0.940179	49.3261	Rims3,Syt13,Doc2b,Rims4,Rph3a,Syt12
UP_KEYWORDS	Signal	184	17.9688	0.0374541	1013	2186	13632	1.13271	0.999998	0.482369	40.6058	Mcf2l,Gfod1,Pla2g5,Col4a1,Scg2,Vip,Fas,Pdia5,Ret,Pdia4,Pdgfb,Ptgfrn,Cbln4,Cdh24,Cfp,Gm12824,Sulf2,Pdia6,Pla2g3,Tmem39a,Rpn1,Timp4,Pxdn,Gpr133,Nptx1,Manf,Ephb3,St8sia2,2410131K14Rik,Sorcs3,Adamts2,Ly6a,Cbln2,Cthrc1,Mlec,Hip1,Eltd1,Fam46a,Slc9a5,Wnt2,Dnajc1,Nfasc,Oscar,Wisp1,Adam19,Tinagl1,Serinc2,Pdia3,Lipa,Furin,B4galnt3,Pcsk1,Il12a,Sema7a,Lrrtm3,Tmem178,Layn,Car12,Angpt2,Fxyd5,Wfdc1,Ctla2a,Inhbb…
GOTERM_BP_DIRECT	GO:0045429~positive regulation of nitric oxide biosynthetic process	7	0.683594	0.0401958	894	34	11791	2.71539	1	0.95102	52.5241	Klf2,Ddah1,Smad3,Jak2,Klf4,Hrh1,Ptgs2
GOTERM_BP_DIRECT	GO:0042176~regulation of protein catabolic process	5	0.488281	0.0425421	894	18	11791	3.66362	1	0.956075	54.5878	Fam83d,Arntl,Furin,Mdm2,Xpo1
GOTERM_BP_DIRECT	GO:0035025~positive regulation of Rho protein signal transduction	5	0.488281	0.0425421	894	18	11791	3.66362	1	0.956075	54.5878	Mcf2l,Akap13,Lpar2,Gpr17,F2rl2
GOTERM_MF_DIRECT	GO:0046983~protein dimerization activity	17	1.66016	0.0430146	866	132	11351	1.68807	1	0.774702	50.0001	E2f6,Npas4,Stk4,Arntl,Slc4a11,Bhlhe40,Srf,Eltd1,Taf5,Mxd1,Epas1,Npas2,Stat3,Hif3a,Mycn,Mcl1,Hps4
GOTERM_BP_DIRECT	GO:0009612~response to mechanical stimulus	9	0.878906	0.0446083	894	53	11791	2.23965	1	0.959613	56.3348	Txnip,Fosb,Angpt2,Kcna5,Psph,Ccnb1,Rcan1,Inhbb,Junb
KEGG_PATHWAY	mmu05166:HTLV-I infection	24	2.34375	0.0488111	367	216	4925	1.49107	0.999995	0.510962	47.6489	Map3k14,Nfkbia,H2-T22,Xbp1,H2-T23,Fzd1,Calr,Egr1,Srf,Pdgfb,Wnt2,Tgfb3,Egr2,Nrp1,Fos,Ccnd2,Smad3,Crem,Ccnd3,Cdkn1a,Fzd2,Atf4,Il1r1,Xpo1
GOTERM_BP_DIRECT	GO:0060385~axonogenesis involved in innervation	3	0.292969	0.0491189	894	5	11791	7.91342	1	0.966442	59.9303	Nptx1,Nrp1,Sema3a
GOTERM_BP_DIRECT	GO:0072126~positive regulation of glomerular mesangial cell proliferation	3	0.292969	0.0491189	894	5	11791	7.91342	1	0.966442	59.9303	Cflar,Pdgfd,Pdgfb
GOTERM_BP_DIRECT	GO:0006857~oligopeptide transport	3	0.292969	0.0491189	894	5	11791	7.91342	1	0.966442	59.9303	Slc15a4,Slco3a1,Slco1b2
GOTERM_BP_DIRECT	GO:0010830~regulation of myotube differentiation	3	0.292969	0.0491189	894	5	11791	7.91342	1	0.966442	59.9303	Dmpk,Sik1,Rbm24
GOTERM_BP_DIRECT	GO:0048589~developmental growth	6	0.585938	0.0493255	894	27	11791	2.9309	1	0.964547	60.088	Zmiz1,Smad3,Pygo2,Adm,Bcl2,Srf
among young-specific wake genes
Category	Term	Count	%	PValue	List Total	Pop Hits	Pop Total	Fold Enrichment	Bonferroni	Benjamini	FDR	Genes
GOTERM_MF_DIRECT	GO:0098641~cadherin binding involved in cell-cell adhesion	29	3.41981	0.00284316	713	256	11351	1.80344	0.915771	0.915771	4.32179	Lasp1,Erc1,Lrrc59,Pfn1,Tbc1d10a,Ldha,Sh3gl1,Eps8l1,Eef1d,Fam129b,Anxa2,Fscn1,Lrrfip1,Pacsin2,Dbn1,Tmem2,Epha2,Jup,Unc45a,Plin3,Vasn,Atxn2l,Nudc,Csnk1d,Slc9a3r2,Anln,Cttn,Pkp2,Slc3a2
GOTERM_BP_DIRECT	GO:0007565~female pregnancy	10	1.17925	0.0036905	746	50	11791	3.16113	0.99997	0.994485	6.39623	Rara,Pappa,Pnoc,A2m,Adra2a,Cad,Ramp2,Adra2c,Ucp2,Sphk2
GOTERM_BP_DIRECT	GO:0098609~cell-cell adhesion	21	2.47642	0.00599445	746	172	11791	1.92976	1	0.996439	10.1914	Unc45a,Lasp1,Erc1,Plin3,Lrrc59,Vasn,Atxn2l,Ldha,Tbc1d10a,Sh3gl1,Nudc,Eef1d,Fam129b,Fscn1,Lrrfip1,Slc9a3r2,Pacsin2,Mmp24,Anln,Tmem2,Slc3a2
UP_KEYWORDS	Methylation	69	8.13679	0.00687839	842	817	13632	1.36733	0.911314	0.911314	9.01171	Ncor2,Srxn1,Inpp5j,Csnk1e,Spen,Camkk1,Gfap,Wdr74,Zfp579,Sh2b1,Rltpr,Rab8a,Prrt3,Upf1,Gse1,Rara,Safb,E130012A19Rik,Hmga1,Sik3,Dpysl5,Ctbp2,H2afy,Atxn2l,Crtc2,Rhoj,Pabpn1,Ift172,G3bp1,Ccdc9,Trip6,Myo1c,Cttn,Pex6,Rasl10b,Usp54,Bcr,Lasp1,Lmnb2,Ncoa3,Shank3,Ptpn23,Taf6,Mbp,Tubb2b,Acta2,Dlgap4,Taok2,Ampd2,Fbrs,Dazap1,Cryab,Adra2a,Snrpa,Ppp4c,Sirt7,Bysl,Csda,Svil,Igsf11,Dpysl4,Csnk1d,Cap1,Srgap2,Rrp9,Sm…
GOTERM_MF_DIRECT	GO:0008140~cAMP response element binding protein binding	4	0.471698	0.00710775	713	7	11351	9.09717	0.997968	0.954921	10.4778	Crtc3,Ddit3,Crtc2,Icmt
UP_KEYWORDS	Cytoplasm	267	31.4858	0.00765317	842	3804	13632	1.13637	0.932565	0.592969	9.97817	Inpp5j,Zfp36l1,Anks6,Sap25,Ciapin1,Papd7,Fscn1,Zfp369,Usp21,Rnf112,Rad51c,Acot1,Unc45a,Flcn,Dpysl5,Rybp,Atxn2l,Pdxk,Axin2,Bcl2l1,Tulp3,Dhx58,Ogfr,Nfkb2,Crtc3,Serpinb6a,Atf5,Shank3,Cabp7,Nkd1,Trim16,Pacsin2,Brms1,Dazap1,Jup,Vat1,Atg4b,Svil,Alkbh6,Gatsl3,2410002I01Rik,Trp63,Prmt2,Matk,Mapk8ip1,Srxn1,Klhdc8b,Gfap,Gpt,Eps8l1,Rab8a,Cep152,Tgfb1i1,Alox12b,Upf1,Rara,Fam65b,Adcy4,Farp1,Dbn1,Iqsec3,Cotl1,…
UP_KEYWORDS	SH3 domain	21	2.47642	0.00815691	842	181	13632	1.8784	0.943573	0.512616	10.6014	Dlg5,Lasp1,Mpp2,Arhgef19,Nckipsd,Shank3,Dock5,Sh3gl1,Eps8l1,Myo1e,Arhgap4,Sorbs3,Mpp4,Pacsin2,Srgap2,Prmt2,Matk,Vav3,Sh3bp4,Cttn,Mapk8ip1
UP_KEYWORDS	Cell junction	49	5.7783	0.0163395	842	568	13632	1.39667	0.996919	0.685416	20.1813	Col17a1,Cnih2,Snta1,Tgfb1i1,Ptpru,Fscn1,Snph,Farp1,Dbn1,Plekhg5,Ctbp2,Myo1e,Lims2,Sorbs3,Tmem204,Bcl2l1,Trip6,Cttn,Tanc1,Bcr,Amotl1,Shank3,Sh3gl1,Sv2c,Fam129b,Dlc1,Tjap1,Atcay,Prosapip1,Pxn,Ncs1,Tmem163,Ceacam1,Epha2,Jup,Jam3,Ptprn,Pick1,Pecam1,Svil,Klhl17,Lrfn2,Dnm2,Palld,Sdk2,Srgap2,Slc6a17,Actn4,Flii
UP_KEYWORDS	Activator	44	5.18868	0.0180107	842	502	13632	1.41905	0.998304	0.65466	22.0169	Nfkb2,Crtc3,Ncoa3,Gm98,Atf5,Spen,Pprc1,Max,Zfp143,Onecut2,Cxxc1,Relb,Tgfb1i1,Elk4,Ddit3,Elk3,Usp21,Nr1h3,Med10,Ubtf,Hsf1,Ptbp1,Zbtb48,Rfx1,Crtc2,Zfp335,Sertad3,Abcf1,Ybx1,1600027N09Rik,Neurod6,Zfp410,Ss18,Trp63,Mlxip,Ppard,Rreb1,Rbm4b,Foxo4,E2f4,Flii,Atf6b,Mef2d,Nfatc1
GOTERM_BP_DIRECT	GO:0008360~regulation of cell shape	15	1.76887	0.0189994	746	120	11791	1.9757	1	0.999999	29.0315	Csnk1e,Ttbk1,Arhgef18,Rhoj,Dlc1,4831426I19Rik,Csnk1d,Taok2,Pxn,Plxnb3,Epb4.9,Itga7,Cdc42se1,2900073G15Rik,Gna12
GOTERM_MF_DIRECT	GO:0043621~protein self-association	8	0.943396	0.0209402	713	45	11351	2.83023	1	0.989924	27.9907	Prosapip1,Id1,Pabpn1,Slc2a1,Shank3,Tnfaip3,Epb4.9,Cntn2
GOTERM_BP_DIRECT	GO:0030336~negative regulation of cell migration	12	1.41509	0.0223708	746	88	11791	2.15531	1	0.999997	33.2676	Bcr,Robo4,Flcn,Kank1,Srgap2,Plxnb3,Chrd,Arhgap4,Sulf1,Dlc1,Pkp2,Ptpru
GOTERM_MF_DIRECT	GO:0042974~retinoic acid receptor binding	5	0.589623	0.023192	713	18	11351	4.42224	1	0.983063	30.5182	Ncor2,Ctbp2,Prmt2,Actn4,Hmga1
UP_KEYWORDS	Phosphoprotein	443	52.2406	0.0231997	842	6703	13632	1.07	0.999736	0.64295	27.4702	Anks6,Wdr74,Tbc1d10a,1190005F20Rik,Heatr5a,Ptpru,Snph,Fscn1,E130012A19Rik,Acot1,H2-Ke6,Flcn,Rybp,Atxn2l,Pdxk,Pom121,Ctnnbl1,Rbm4b,Wdr90,Tanc1,Amotl1,Nfkb2,Crtc3,Atf5,Kcnip2,Pacsin2,Fbrs,Vps37c,Atg4b,Svil,Pde2a,Usp19,Tars2,Dip2a,Slc9a3r2,Ecm1,2410002I01Rik,Smarcd2,5730528L13Rik,Rreb1,Elfn1,Slc3a2,Slc31a2,Garnl3,Uck1,Gfap,Eps8l1,Dom3z,Rab8a,Tgfb1i1,Upf1,Rara,Adcy4,Farp1,Sipa1l3,Neu1,Lpin3,Kri1,N4bp…
GOTERM_BP_DIRECT	GO:0051496~positive regulation of stress fiber assembly	7	0.825472	0.0270546	746	37	11791	2.99025	1	0.999997	38.7579	Sorbs3,Fhod1,Arhgef10,Pfn1,Ctgf,Tac1,Rapgef3
UP_KEYWORDS	Repressor	40	4.71698	0.0273071	842	460	13632	1.40783	0.99994	0.660332	31.5336	Ncor2,Nfkb2,Sap25,Spen,Max,Fezf2,Hes1,Sfswap,Sf1,Relb,Mnt,Zfp369,Lrrfip1,Elk4,Safb,Ddit3,Ring1,Whsc2,Elk3,Brms1,Cry1,Sin3b,E4f1,Hdac5,Ctbp2,Sirt7,Rybp,Csda,Ptbp1,Cnot3,Ngdn,Suv420h2,Ybx1,Rad54b,Id1,Bahd1,Srsf9,Tsc22d4,Rreb1,Zfp57
GOTERM_BP_DIRECT	GO:0006954~inflammatory response	20	2.35849	0.0273256	746	187	11791	1.69044	1	0.999985	39.0622	Spp1,Nfkb2,Ggt5,Tnfaip3,Tac1,Afap1l2,Il34,Stab1,Relb,Tnfrsf21,Nlrp6,Ticam1,Ecm1,Chst1,Ndst1,Mapkapk2,Cyp26b1,Cd163,Epha2,Hdac5
GOTERM_MF_DIRECT	GO:0008013~beta-catenin binding	11	1.29717	0.0273974	713	80	11351	2.18901	1	0.95108	35.0176	Dlg5,Pin1,Kank1,Pxn,Slc9a3r2,Fam123a,Dvl1,Prmt2,Axin2,Foxo4,Ptpru
GOTERM_MF_DIRECT	GO:0004004~ATP-dependent RNA helicase activity	9	1.06132	0.0274128	713	58	11351	2.47035	1	0.931698	35.0335	Upf1,Ddx41,Ddx18,Ddx23,Dhx8,Ddx39,Ddx27,Ddx39b,Ddx31
GOTERM_MF_DIRECT	GO:0005089~Rho guanyl-nucleotide exchange factor activity	10	1.17925	0.0277339	713	69	11351	2.30725	1	0.913198	35.3656	Bcr,Arhgef1,Plekhg5,Farp1,Arhgef19,Arhgef10,Rgl2,Eps8l1,Vav3,Arhgef18
GOTERM_BP_DIRECT	GO:0061436~establishment of skin barrier	4	0.471698	0.0282901	746	11	11791	5.7475	1	0.999959	40.1335	Abca12,Trp63,Cyp26b1,Alox12b
GOTERM_BP_DIRECT	GO:0045824~negative regulation of innate immune response	4	0.471698	0.0282901	746	11	11791	5.7475	1	0.999959	40.1335	Mul1,Tnfaip3,Tyro3,Dhx58
UP_KEYWORDS	Leucine-rich repeat	21	2.47642	0.0283395	842	205	13632	1.65849	0.999959	0.635447	32.5213	Vasn,Lrrc59,Gpr124,Fbxl19,Rltpr,Lrfn2,Prelp,Elfn2,Amigo2,Lrrc1,Nlrp6,Lrwd1,Lrrc16b,Nod1,Lrrc38,Lrrc2,Elfn1,Lrch4,Flii,Islr2,Lingo1
GOTERM_BP_DIRECT	GO:0060348~bone development	8	0.943396	0.0331188	746	49	11791	2.58051	1	0.999973	45.2347	Rara,Ift172,Lepre1,Fgfr2,Spns2,Pdgfa,Tulp3,Sulf1
GOTERM_BP_DIRECT	GO:1990090~cellular response to nerve growth factor stimulus	6	0.707547	0.0333368	746	29	11791	3.27013	1	0.999928	45.455	Csnk1d,Id1,Csnk1e,Tac1,Arpc3,Hes1
GOTERM_BP_DIRECT	GO:0071470~cellular response to osmotic stress	3	0.353774	0.0350792	746	5	11791	9.48338	1	0.999892	47.1862	Serpinb6a,Scara3,Relb
GOTERM_BP_DIRECT	GO:1903026~negative regulation of RNA polymerase II regulatory region sequence-specific DNA binding	3	0.353774	0.0350792	746	5	11791	9.48338	1	0.999892	47.1862	Id1,Ddit3,Hes1
GOTERM_BP_DIRECT	GO:0032232~negative regulation of actin filament bundle assembly	3	0.353774	0.0350792	746	5	11791	9.48338	1	0.999892	47.1862	Shank3,Pfn1,Dbn1
GOTERM_BP_DIRECT	GO:0001825~blastocyst formation	4	0.471698	0.0359873	746	12	11791	5.26854	1	0.999814	48.0678	Bysl,Wdr74,Rrp7a,Rpl7l1
GOTERM_BP_DIRECT	GO:0035023~regulation of Rho protein signal transduction	10	1.17925	0.0367853	746	72	11791	2.19523	1	0.999699	48.831	Bcr,Arhgef1,Plekhg5,Farp1,Arhgef19,Arhgef10,Eps8l1,Vav3,Arhgef18,Dlc1
GOTERM_BP_DIRECT	GO:0043491~protein kinase B signaling	6	0.707547	0.0430371	746	31	11791	3.05915	1	0.999855	54.4541	Rps6kb2,Zfp36l1,Tyro3,Akt2,Epha2,Lingo1
GOTERM_MF_DIRECT	GO:0005507~copper ion binding	7	0.825472	0.045515	713	42	11351	2.65334	1	0.974779	51.4622	Cuta,Mettl17,Sod3,Gpc1,P2rx4,Heph,Mt1
GOTERM_BP_DIRECT	GO:0051298~centrosome duplication	5	0.589623	0.0465554	746	22	11791	3.59219	1	0.999869	57.3566	Arhgef10,Tubgcp6,Nde1,Tubgcp4,Cep152
GOTERM_BP_DIRECT	GO:0010501~RNA secondary structure unwinding	7	0.825472	0.0468956	746	42	11791	2.63427	1	0.999785	57.6279	Ddx41,Ddx18,Ddx23,Ddx39,Ddx27,Ddx39b,Ddx31
among old-specific wake genes
Category	Term	Count	%	PValue	List Total	Pop Hits	Pop Total	Fold Enrichment	Bonferroni	Benjamini	FDR	Genes
GOTERM_BP_DIRECT	GO:0008284~positive regulation of cell proliferation	13	6.98925	0.00288534	159	354	11791	2.72329	0.93387	0.93387	4.42828	Atf3,Bambi,Grk5,Adcyap1,Ccar1,Ndufaf4,S1pr1,Hbegf,Runx2,Mas1,Wwtr1,Acer2,Nog
UP_KEYWORDS	Nucleosome core	3	1.6129	0.0204879	180	17	13632	13.3647	0.982343	0.739603	22.7703	Hist1h2ac,Hist1h2bc,Hist2h2be
GOTERM_BP_DIRECT	GO:0030182~neuron differentiation	5	2.68817	0.0386626	159	95	11791	3.90301	1	0.994983	46.1014	Trpc6,Runx2,Emx2,Cebpb,S1pr1
GOTERM_BP_DIRECT	GO:0070373~negative regulation of ERK1 and ERK2 cascade	4	2.15054	0.040819	159	57	11791	5.20402	1	0.99253	47.9657	Atf3,Ptpn2,Dusp3,Synj2bp
GOTERM_MF_DIRECT	GO:0008134~transcription factor binding	9	4.83871	0.0410443	155	286	11351	2.30451	0.999988	0.976992	42.3652	Ppargc1b,Cebpg,Nlk,Runx2,Tpt1,Hnrnpf,Cebpb,Rcor1,Taf7
GOTERM_BP_DIRECT	GO:0010628~positive regulation of gene expression	9	4.83871	0.0414166	159	290	11791	2.30143	1	0.98794	48.4715	Ephx2,Atf3,Adcyap1,Runx2,Ptpn22,Nfe2l2,Hspa4,Star,Nog
UP_KEYWORDS	Myristate	6	3.22581	0.0455854	180	148	13632	3.07027	0.999888	0.78049	44.1429	Prkg2,Hpcal4,Arl5b,Rnf125,Bsn,Ndufaf4

## Sheet: Sleep GO
Functional clusters among common sleep genes
Cluster 1: DNA repair; Enrichment Score=2.048259415
Category	Term	Count	%	PValue	List Total	Pop Hits	Pop Total	Fold Enrichment	Bonferroni	Benjamini	FDR	Genes	Combined Genes
GOTERM_BP_DIRECT	GO:0006974~cellular response to DNA damage stimulus	37	4.30233	0.00220186	657	393	11791	1.68964	0.996363	0.996363	3.82205	Tipin,Rad18,Xpa,Bre,Neil2,4632434I11Rik,Alkbh3,Mastl,Blm,Pms2,Wrn,4933407H18Rik,Casp3,Lig1,Exo1,Ddb2,Mms22l,Atad5,Pole,Rad50,Mcm9,Msh3,Rad51l3,Kdm4d,Spdya,Mcm8,Slx1b,Ccdc111,Brca2,Palb2,Fancm,Rad51ap1,Chaf1a,4930547N16Rik,Tlk1,Ino80c,Ikbkg	Tipin,Rad18,Xpa,Bre,Neil2,4632434I11Rik,Alkbh3,Mastl,Blm,Pms2,Wrn,4933407H18Rik,Casp3,Lig1,Exo1,Ddb2,Mms22l,Atad5,Pole,Rad50,Mcm9,Msh3,Rad51l3,Kdm4d,Spdya,Mcm8,Slx1b,Ccdc111,Brca2,Palb2,Fancm,Rad51ap1,Chaf1a,4930547N16Rik,Tlk1,Ino80c,Ikbkg,Rad21l,Rad9b,Ccne2,Xrn1
GOTERM_BP_DIRECT	GO:0000724~double-strand break repair via homologous recombination	11	1.27907	0.00263168	657	64	11791	3.08459	0.998787	0.893341	4.55188	Rad50,Mcm9,Palb2,Brca2,Rad51l3,Rad51ap1,Rad21l,Blm,Kdm4d,Mms22l,Mcm8
GOTERM_BP_DIRECT	GO:0006281~DNA repair	29	3.37209	0.00440323	657	297	11791	1.75237	0.999987	0.939858	7.50517	Rad18,Xpa,Bre,Neil2,Alkbh3,Blm,Wrn,Pms2,4933407H18Rik,Lig1,Exo1,Ddb2,Mms22l,Pole,Rad50,Mcm9,Msh3,Rad51l3,Mcm8,Slx1b,Ccdc111,Brca2,Palb2,Fancm,Rad9b,Rad51ap1,Chaf1a,4930547N16Rik,Ino80c
UP_KEYWORDS	DNA damage	32	3.72093	0.0051593	831	313	13632	1.67712	0.825038	0.581715	6.79297	Tipin,Rad18,Xpa,Bre,Neil2,Alkbh3,Wrn,Pms2,4933407H18Rik,Lig1,Exo1,Ddb2,Mms22l,Atad5,Pole,Rad50,Mcm9,Msh3,Rad51l3,Spdya,Mcm8,Slx1b,Ccdc111,Brca2,Palb2,Fancm,Rad51ap1,Chaf1a,4930547N16Rik,Tlk1,Ino80c,Ikbkg
UP_KEYWORDS	DNA repair	27	3.13953	0.00794403	831	258	13632	1.71673	0.931971	0.591777	10.2793	Rad18,Xpa,Bre,Neil2,Alkbh3,Wrn,Pms2,4933407H18Rik,Lig1,Exo1,Ddb2,Mms22l,Rad50,Pole,Mcm9,Msh3,Rad51l3,Mcm8,Slx1b,Ccdc111,Brca2,Palb2,Fancm,Rad51ap1,Chaf1a,4930547N16Rik,Ino80c
GOTERM_BP_DIRECT	GO:0006310~DNA recombination	11	1.27907	0.00914002	657	76	11791	2.59755	1	0.990713	14.984	Rad50,Lig1,Palb2,Brca2,Rad51l3,Rad51ap1,Exo1,Blm,Ino80c,Wrn,Slx1b
GOTERM_BP_DIRECT	GO:0000722~telomere maintenance via recombination	4	0.465116	0.0202186	657	11	11791	6.52608	1	0.998505	30.3099	Rad50,Brca2,Rad51l3,Wrn
GOTERM_MF_DIRECT	GO:0051880~G-quadruplex DNA binding	3	0.348837	0.0400909	634	6	11351	8.95189	1	0.957648	46.9043	Rad50,Blm,Wrn
GOTERM_BP_DIRECT	GO:0000723~telomere maintenance	6	0.697674	0.0474783	657	36	11791	2.99112	1	0.999318	57.682	Rad50,Ccne2,Xrn1,Rad51l3,Blm,Wrn
Cluster 2: Signal/transmembrane; Enrichment Score=1.774744904
Category	Term	Count	%	PValue	List Total	Pop Hits	Pop Total	Fold Enrichment	Bonferroni	Benjamini	FDR	Genes	Combined Genes
UP_KEYWORDS	Signal	165	19.186	0.00187067	831	2186	13632	1.2382	0.467944	0.467944	2.51431	Clca1,Gpr12,Slitrk3,Cntnap3,Rdh11,Nxph2,Fgfrl1,Lrrc3,Nxph1,Ednrb,Cd180,Ndp,5330437I02Rik,1810010H24Rik,0610007C21Rik,Ermap,Adamts3,Gpc4,Fam3a,Adam23,Nhlrc3,Tlcd1,Gp5,Fgfbp3,Unc5d,Pcyox1,Pamr1,Prss12,Grin3a,Prtg,Pcdh11x,Chst15,Prdx4,Arsg,Siglech,Nov,B3gnt9-ps,Cntn3,Cela1,Figf,Slamf9,Prcp,Chrna7,Gkn3,Pcdhb13,Acr,Kcnq5,Sprn,Rdh9,Omg,Wls,Clec14a,C7,Gpr126,Clcc1,Gabra4,Cd33,Mansc1,Ccbe1,Atp6ap1l,Glb1l…	Clca1,Gpr12,Slitrk3,Cntnap3,Rdh11,Nxph2,Fgfrl1,Lrrc3,Nxph1,Ednrb,Cd180,Ndp,5330437I02Rik,1810010H24Rik,0610007C21Rik,Ermap,Adamts3,Gpc4,Fam3a,Adam23,Nhlrc3,Tlcd1,Gp5,Fgfbp3,Unc5d,Pcyox1,Pamr1,Prss12,Grin3a,Prtg,Pcdh11x,Chst15,Prdx4,Arsg,Siglech,Nov,B3gnt9-ps,Cntn3,Cela1,Figf,Slamf9,Prcp,Chrna7,Gkn3,Pcdhb13,Acr,Kcnq5,Sprn,Rdh9,Omg,Wls,Clec14a,C7,Gpr126,Clcc1,Gabra4,Cd33,Mansc1,Ccbe1,Atp6ap1l,Glb1l…
UP_KEYWORDS	Disulfide bond	120	13.9535	0.0178059	831	1627	13632	1.20991	0.997653	0.779897	21.6777	Htr1a,Cntnap3,Fgfrl1,Ednrb,Ndp,Dpp4,0610007C21Rik,Olfr78,Ermap,Adamts3,Fam3a,Oprl1,Adam23,Npbwr1,Hgsnat,Cmc1,Fgfbp3,Unc5d,Pamr1,Prss12,Prtg,Prdx4,Upp2,Nov,Cntn3,Cela1,Figf,Ikbkg,Slamf9,Prcp,Fabp5,Chrna7,Gkn3,Acr,Odz3,P2ry12,Clec14a,C7,Gpr126,Cd33,Gabra4,Ccbe1,St6gal2,Slco1a4,P2ry13,Fap,Tgfbr3,Cx3cr1,Tfrc,Hmcn1,Arsb,Ldlrad3,Cntn6,Igfbp5,Gucy2e,Hfe2,Pcsk2,Syt9,Idua,Lama3,Sgcz,Lingo2,Wnt10b,Bmp3,Cd2…
UP_KEYWORDS	Glycoprotein	168	19.5349	0.0226239	831	2382	13632	1.15698	0.999552	0.786125	26.7443	Gpr12,Htr1a,Slitrk3,Nxph2,Fgfrl1,Nxph1,Ednrb,Tmem209,Cd180,Dpp4,B3galt6,Olfr78,Ermap,Gpc4,Sypl,Oprl1,Adam23,Hgsnat,Npbwr1,Nhlrc3,Opalin,Sun2,Gp5,Slc17a5,Unc5d,Abcb1b,Pcyox1,Pamr1,Prss12,Eda,Prtg,Cybb,Slc13a5,Arsg,Nupl2,Nov,Cntn3,Cela1,Figf,Slamf9,Prcp,Chrna7,E130309F12Rik,Gkn3,Acr,Sprn,Odz3,Slc6a15,Omg,P2ry12,Scn1a,Clec14a,Gpr126,Slc22a6,Gabra4,Cd33,Mansc1,Ccbe1,Glb1l,Kcnj3,St6gal2,Slco1a4,Lypd6,…
UP_KEYWORDS	Transmembrane	241	28.0233	0.0417777	831	3581	13632	1.10401	0.999999	0.871846	44.0314	Lrrc8d,Gpr12,E130311K13Rik,Cntnap3,Sspn,2900055J20Rik,Parp16,Ednrb,Tmem209,Dpp4,Fam3a,Clcn5,Slc39a8,Wdr11,Hgsnat,Npbwr1,Dgke,Syt15,Ano10,Gp5,Slc17a5,Asb5,Unc5d,Pcyox1,Eda,Grin3a,Prtg,Slc13a5,Chrna7,Pcdhb13,Nipa1,Ubr3,Esyt3,Gbp9,Hrasls,Slc6a15,Scn1a,Clec14a,Clcc1,Slc22a6,Kcnq3,Cd33,6430571L13Rik,Slco1a4,Snn,Slc30a10,Kcnh5,6030446N20Rik,Fap,Tgfbr3,Gjd2,Tfrc,0610040B10Rik,Atp11b,Ldlrad3,Slc16a4,Cdh9…
UP_KEYWORDS	Transmembrane helix	240	27.907	0.0424818	831	3568	13632	1.10343	1	0.839373	44.5881	Lrrc8d,Gpr12,E130311K13Rik,Cntnap3,Sspn,2900055J20Rik,Parp16,Ednrb,Tmem209,Dpp4,Fam3a,Clcn5,Slc39a8,Wdr11,Hgsnat,Npbwr1,Dgke,Syt15,Ano10,Gp5,Slc17a5,Asb5,Unc5d,Pcyox1,Eda,Grin3a,Prtg,Slc13a5,Chrna7,Pcdhb13,Nipa1,Ubr3,Esyt3,Gbp9,Hrasls,Slc6a15,Scn1a,Clec14a,Clcc1,Slc22a6,Kcnq3,Cd33,6430571L13Rik,Slco1a4,Snn,Slc30a10,Kcnh5,6030446N20Rik,Fap,Tgfbr3,Gjd2,Tfrc,0610040B10Rik,Atp11b,Ldlrad3,Slc16a4,Cdh9…
Cluster 3: Gprotein receptor; Enrichment Score=1.770428464
Category	Term	Count	%	PValue	List Total	Pop Hits	Pop Total	Fold Enrichment	Bonferroni	Benjamini	FDR	Genes	Combined Genes
GOTERM_MF_DIRECT	GO:0004930~G-protein coupled receptor activity	22	2.55814	0.00835372	634	214	11351	1.84058	0.9992	0.9992	12.1724	Gpr12,Fzd6,P2ry13,Htr1a,Chrm3,Cx3cr1,Ednrb,Gpr34,Frzb,Vmn2r1,P2ry12,Oprk1,Gpr165,Ptger3,Olfr78,Gpr126,Gpr21,Glp2r,Gpr25,Oprl1,Npbwr1,Bai3	Gpr12,Fzd6,P2ry13,Htr1a,Chrm3,Cx3cr1,Ednrb,Gpr34,Frzb,Vmn2r1,P2ry12,Oprk1,Gpr165,Ptger3,Olfr78,Gpr126,Gpr21,Glp2r,Gpr25,Oprl1,Npbwr1,Bai3,Grid2,Chrna7,Ghr,Chrnb3,Lepr,Grin3a,Gabra4
KEGG_PATHWAY	mmu04080:Neuroactive ligand-receptor interaction	16	1.86047	0.0222521	252	167	4925	1.87245	0.996397	0.939971	25.3486	Grid2,Chrna7,P2ry13,Htr1a,Chrm3,Ghr,Chrnb3,Ednrb,Lepr,Oprk1,Grin3a,Ptger3,Glp2r,Gabra4,Oprl1,Npbwr1
UP_KEYWORDS	G-protein coupled receptor	21	2.44186	0.0262702	831	206	13632	1.67229	0.999873	0.775805	30.375	Gpr12,Fzd6,P2ry13,Htr1a,Chrm3,Cx3cr1,Ednrb,Gpr34,Vmn2r1,P2ry12,Oprk1,Gpr165,Ptger3,Olfr78,Gpr126,Gpr21,Glp2r,Gpr25,Oprl1,Npbwr1,Bai3
Functional clusters among young-specific wake genes
Cluster 4: Cell adhesion; Enrichment Score=3.981350204
Category	Term	Count	%	PValue	List Total	Pop Hits	Pop Total	Fold Enrichment	Bonferroni	Benjamini	FDR	Genes	Combined Genes
GOTERM_BP_DIRECT	GO:0007156~homophilic cell adhesion via plasma membrane adhesion molecules	22	2.82413	5.35e-08	625	101	11791	4.10934	0.000125	0.000125	9.36e-05	Cadm2,Pcdh15,Pcdhb20,Pcdh19,Cdh12,Pcdhb19,Pcdhb15,Cdh10,Robo2,Pcdhb16,Ptprt,Cdh7,Pcdhb22,Cdhr1,Fat4,Pcdhb17,Pcdhb21,Pcdh10,Pcdhb12,Chl1,Pcdh7,Pcdhb9	Cadm2,Pcdh15,Pcdhb20,Pcdh19,Cdh12,Pcdhb19,Pcdhb15,Cdh10,Robo2,Pcdhb16,Ptprt,Cdh7,Pcdhb22,Cdhr1,Fat4,Pcdhb17,Pcdhb21,Pcdh10,Pcdhb12,Chl1,Pcdh7,Pcdhb9,Perp,Ncam2,Cntnap2,Cntn1,Negr1,Itgam,Cntnap5a,Cd6,Lamc2,Cntn4,Itgb3,Npnt,Col8a1,Reln,Astn1,Epha4,Nrxn1,Col19a1,Ppp2r3a,Fbn1,Calb1,Mctp2,Pkd1l3,Crb1,Vldlr,Ppp3r1,Mmp16,Slc24a2,Necab1,Plcb1,Pclo,Amy1,Aif1,Rcn1,Cblb,C1ra,Efemp1,Syt1,Ppp3cb,Melk,Cetn4,Fs…
UP_KEYWORDS	Cell adhesion	38	4.87805	4.56e-05	755	335	13632	2.0481	0.0144807	0.0144807	0.0614928	Cadm2,Pcdh15,Pcdhb20,Perp,Ncam2,Pcdhb15,Cntnap2,Cntn1,Negr1,Itgam,Pcdhb22,Cntnap5a,Cd6,Cdhr1,Pcdh10,Pcdhb21,Lamc2,Pcdhb12,Cntn4,Itgb3,Pcdh19,Pcdhb19,Cdh12,Cdh10,Pcdhb16,Npnt,Col8a1,Reln,Astn1,Epha4,Cdh7,Fat4,Pcdhb17,Nrxn1,Col19a1,Chl1,Pcdh7,Pcdhb9
GOTERM_MF_DIRECT	GO:0005509~calcium ion binding	44	5.64827	0.000306	606	467	11351	1.76481	0.213132	0.213132	0.467997	Ppp2r3a,Pcdh15,Fbn1,Calb1,Pcdhb20,Mctp2,Pcdhb15,Pkd1l3,Crb1,Vldlr,Ppp3r1,Mmp16,Pcdhb22,Slc24a2,Cdhr1,Pcdh10,Pcdhb21,Necab1,Pcdhb12,Plcb1,Pclo,Amy1,Pcdh19,Aif1,Pcdhb19,Cdh12,Rcn1,Cblb,Cdh10,Pcdhb16,Npnt,Cdh7,C1ra,Efemp1,Fat4,Pcdhb17,Syt1,Ppp3cb,Melk,Nrxn1,Cetn4,Fstl5,Pcdh7,Pcdhb9
UP_KEYWORDS	Calcium	49	6.29012	0.0030829	755	578	13632	1.53067	0.627699	0.218869	4.08102	Pcdh15,Fbn1,Mctp2,Asph,Itgam,Pcdhb21,Necab1,Plcb1,Amy1,Aif1,Pcdh19,Cblb,Pcdhb16,Npnt,Cdh7,Pcdhb17,Pcdhb20,Calb1,Rasgrf2,Pcdhb15,Cacna2d1,Pkd1l3,Crb1,Pcsk9,Ppp3r1,Mmp16,Pcdhb22,Camk4,Cdhr1,Pcdh10,Pcdhb12,Pclo,Cdh12,Pcdhb19,F8,Rcn1,Cdh10,Reln,C1ra,Efemp1,Fat4,Syt1,Melk,Nrxn1,Cetn4,Fstl5,Hspb11,Pcdh7,Pcdhb9
GOTERM_BP_DIRECT	GO:0007155~cell adhesion	33	4.2362	0.00538079	625	376	11791	1.65576	0.999997	0.998162	9.01176	Cadm2,Pcdh15,Perp,Ncam2,Efnb2,Cntnap2,Cntn1,Negr1,Itgam,Cntnap5a,Cd6,Cdhr1,Pcdh10,Lamc2,Cntn4,Sorbs2,Plcb1,Itgb3,Pcdh19,Cdh12,Cdh10,Rgmb,Npnt,Pspc1,Col8a1,Reln,Astn1,Epha4,Cdh7,Fat4,Nrxn1,Col19a1,Chl1
Cluster 5: Axon guidance; Enrichment Score=2.333125921
Category	Term	Count	%	PValue	List Total	Pop Hits	Pop Total	Fold Enrichment	Bonferroni	Benjamini	FDR	Genes	Combined Genes
KEGG_PATHWAY	mmu04360:Axon guidance	15	1.92555	0.00147831	227	124	4925	2.62452	0.282073	0.282073	1.87093	Lrrc4c,Ppp3ca,Efnb2,Mapk1,Robo2,Met,Ppp3r1,Epha4,Dcc,Sema6a,Nfatc3,Tbc1d24,Gnai1,Ablim3,Ppp3cb	Lrrc4c,Ppp3ca,Efnb2,Mapk1,Robo2,Met,Ppp3r1,Epha4,Dcc,Sema6a,Nfatc3,Tbc1d24,Gnai1,Ablim3,Ppp3cb,Gucy1a2,Camk2d,Cacna2d1,Kcnj2,Mylk3,Prkaa1,Prkaa2,Camk4,Plcb1,Cxxc4,Wnt9a,Sfrp1,Tbl1xr1,Wnt16,Apc,Sfrp4,Adrb3
KEGG_PATHWAY	mmu04921:Oxytocin signaling pathway	15	1.92555	0.00250032	227	131	4925	2.48428	0.429232	0.244508	3.14545	Gucy1a2,Camk2d,Ppp3ca,Cacna2d1,Mapk1,Kcnj2,Mylk3,Ppp3r1,Prkaa1,Nfatc3,Prkaa2,Camk4,Gnai1,Ppp3cb,Plcb1
KEGG_PATHWAY	mmu04310:Wnt signaling pathway	13	1.66881	0.00743963	227	118	4925	2.39024	0.812262	0.427401	9.09286	Cxxc4,Camk2d,Wnt9a,Ppp3ca,Sfrp1,Tbl1xr1,Ppp3r1,Wnt16,Nfatc3,Apc,Ppp3cb,Sfrp4,Plcb1
KEGG_PATHWAY	mmu04924:Renin secretion	8	1.02696	0.00805702	227	51	4925	3.4033	0.836686	0.364295	9.81211	Gucy1a2,Adrb3,Ppp3ca,Gnai1,Ppp3cb,Kcnj2,Plcb1,Ppp3r1
GOTERM_BP_DIRECT	GO:0033173~calcineurin-NFAT signaling cascade	4	0.513479	0.00974726	625	9	11791	8.38471	1	0.996713	15.756	Nfatc3,Ppp3ca,Ppp3cb,Ppp3r1
Cluster 6: Signal/transmembrane; Enrichment Score=2.220946105
Category	Term	Count	%	PValue	List Total	Pop Hits	Pop Total	Fold Enrichment	Bonferroni	Benjamini	FDR	Genes	Combined Genes
UP_KEYWORDS	Signal	154	19.7689	0.000841	755	2186	13632	1.27199	0.236094	0.125983	1.12926	Mttp,Otogl,Col22a1,Lgr6,Fam172a,Igsf10,Gria4,Cpa2,Negr1,Mfap3l,Dcc,Tnfrsf11a,Uggt2,Adam33,Znrf3,Pcdhb21,Aqp11,Adam22,Sfrp4,Tmem165,Itgb3,Pcdh19,Camk2d,Btn2a2,Itfg1,Dnajc30,Gabrb2,Cdh7,Htr3a,Chia,Pcdhb17,4930579C15Rik,Chl1,Scg5,Cadm2,6430704M03Rik,Plod2,Pcdhb20,Pcdhb15,Hgf,Cacna2d1,Pkd1l3,Cntnap2,Pcsk9,Atrnl1,Calca,Vmn2r85,Igdcc4,Vstm2a,Cdhr1,Cdsn,Pcdh10,Tshr,Pcdhb12,Cdh12,Wnt9a,Rspo3,Cdh10,Met,Cd…	Lrrc4c,Ppp3ca,Efnb2,Mapk1,Robo2,Met,Ppp3r1,Epha4,Dcc,Sema6a,Nfatc3,Tbc1d24,Gnai1,Ablim3,Ppp3cb,Gucy1a2,Camk2d,Cacna2d1,Kcnj2,Mylk3,Prkaa1,Prkaa2,Camk4,Plcb1,Cxxc4,Wnt9a,Sfrp1,Tbl1xr1,Wnt16,Apc,Sfrp4,Adrb3
UP_KEYWORDS	Disulfide bond	116	14.8909	0.00303168	755	1627	13632	1.28731	0.621527	0.276656	4.0145	Mttp,Otogl,Lgr6,Igsf10,Gria4,Tnfrsf13b,Tmprss7,Cpa2,Negr1,Mfap3l,Dcc,Tnfrsf11a,Adam33,Adam22,Sfrp4,Itgb3,Gpm6a,Btn2a2,Slc38a4,Gabrb2,Htr3a,Chia,Abca1,Erap1,Chl1,Scg5,Cadm2,Clec1a,Cacna2d1,Hgf,Pkd1l3,Cntnap2,Pcsk9,Atrnl1,Calca,Csmd3,Igdcc4,Vstm2a,Npsr1,Tshr,Wnt9a,Gpr149,Rspo3,Met,Cdnf,Tnfrsf10b,Nrxn1,Nrg4,Cbln3,Pcdh15,Fbn1,Tusc3,Vldlr,Robo2,Asph,Sfrp1,Angptl2,Il1rapl2,Itgam,Gabrg2,Ctsk,Cd6,Ctso,Od…
UP_KEYWORDS	Glycoprotein	159	20.4108	0.00622698	755	2382	13632	1.20522	0.864511	0.329528	8.08376	Clcn3,Otogl,Lgr6,Fam172a,Igsf10,Tmem161b,Gria4,Tmprss7,Negr1,Mfap3l,Dcc,Tnfrsf11a,Adam33,Adam22,Tspan4,Sfrp4,Itgb3,Slc22a3,Pcdh19,Gpm6a,Btn2a2,Slc38a4,Itfg1,Gabrb2,Cdh7,Htr3a,Abca1,4930579C15Rik,Erap1,Chl1,Mrgpre,Cadm2,Plod2,Kcnh7,Clec1a,Ano3,Tmem30a,Hgf,Cacna2d1,Abcd2,Pkd1l3,Slc22a21,Cntnap2,Csgalnact1,Pcsk9,Atrnl1,Calca,Csmd3,Mll5,Igdcc4,Vstm2a,Cdhr1,Npsr1,Tshr,Ppap2a,Cdh12,Wnt9a,2310001A20Rik,…
UP_KEYWORDS	Transmembrane helix	223	28.6264	0.0206223	755	3568	13632	1.12848	0.998729	0.614259	24.512	Lmbr1,Xkrx,Clcn3,Mctp2,Glce,Gria4,Nt5c3,Tmprss7,mt-Nd1,Mfap3l,Dcc,Mbtd1,Znrf3,Adam33,Pcdhb21,Tspan4,Tmem20,Dcaf17,Pcdh19,Gpm6a,Scn7a,Dnajc30,Gabrb2,Htr3a,Pcdhb17,Tmem65,Mtdh,Mrgpre,Armcx1,Cadm2,Atl3,6430704M03Rik,Pcmt1,Kcnh7,Pcdhb20,Clec1a,Ano3,Scn2a1,Pcdhb15,Slc22a21,Fam73a,Trps1,Atrnl1,Nfatc3,Vmn2r85,Kcnt2,Pcdh10,Pcdhb12,Cdh12,2310001A20Rik,Gpr149,Met,Pigp,AI593442,Sft2d3,Abca8b,Tmem106b,Sdr42e…
UP_KEYWORDS	Transmembrane	223	28.6264	0.0239912	755	3581	13632	1.12438	0.999578	0.578282	27.9417	Lmbr1,Xkrx,Clcn3,Mctp2,Glce,Gria4,Nt5c3,Tmprss7,mt-Nd1,Mfap3l,Dcc,Mbtd1,Znrf3,Adam33,Pcdhb21,Tspan4,Tmem20,Dcaf17,Pcdh19,Gpm6a,Scn7a,Dnajc30,Gabrb2,Htr3a,Pcdhb17,Tmem65,Mtdh,Mrgpre,Armcx1,Cadm2,Atl3,6430704M03Rik,Pcmt1,Kcnh7,Pcdhb20,Clec1a,Ano3,Scn2a1,Pcdhb15,Slc22a21,Fam73a,Trps1,Atrnl1,Nfatc3,Vmn2r85,Kcnt2,Pcdh10,Pcdhb12,Cdh12,2310001A20Rik,Gpr149,Met,Pigp,AI593442,Sft2d3,Abca8b,Tmem106b,Sdr42e…
Cluster 7: Kinase activity; Enrichment Score=1.629173465
Category	Term	Count	%	PValue	List Total	Pop Hits	Pop Total	Fold Enrichment	Bonferroni	Benjamini	FDR	Genes	Combined Genes
GOTERM_MF_DIRECT	GO:0004127~cytidylate kinase activity	3	0.385109	0.0158366	606	4	11351	14.0483	0.999996	0.98441	21.6751	Ak8,Cmpk2,Cmpk1	Ak8,Cmpk2,Cmpk1,Nme5
GOTERM_BP_DIRECT	GO:0006165~nucleoside diphosphate phosphorylation	4	0.513479	0.0283412	625	13	11791	5.8048	1	0.994281	39.5438	Ak8,Nme5,Cmpk2,Cmpk1
GOTERM_MF_DIRECT	GO:0004550~nucleoside diphosphate kinase activity	4	0.513479	0.0288669	606	13	11351	5.76339	1	0.962081	36.1278	Ak8,Nme5,Cmpk2,Cmpk1
Cluster 8: Chloride channel; Enrichment Score=1.436048654
Category	Term	Count	%	PValue	List Total	Pop Hits	Pop Total	Fold Enrichment	Bonferroni	Benjamini	FDR	Genes	Combined Genes
GOTERM_MF_DIRECT	GO:0005254~chloride channel activity	7	0.898588	0.0281453	606	44	11351	2.97994	1	0.975787	35.3975	Slc26a4,Slc26a7,Gabrb2,Gabrg2,Clcn3,Gabrg3,Gabra3	Slc26a4,Slc26a7,Gabrb2,Gabrg2,Clcn3,Gabrg3,Gabra3,Htr3a,Amy1
GOTERM_MF_DIRECT	GO:0004890~GABA-A receptor activity	4	0.513479	0.035319	606	14	11351	5.35172	1	0.970249	42.3225	Gabrb2,Gabrg2,Gabrg3,Gabra3
GOTERM_MF_DIRECT	GO:0005230~extracellular ligand-gated ion channel activity	5	0.641849	0.04146	606	25	11351	3.7462	1	0.974757	47.6929	Gabrb2,Gabrg2,Htr3a,Gabrg3,Gabra3
UP_KEYWORDS	Chloride	7	0.898588	0.0437283	755	47	13632	2.68914	0.999999	0.760887	45.304	Amy1,Slc26a4,Gabrb2,Gabrg2,Clcn3,Gabrg3,Gabra3
Functional clusters among old-specific sleep genes
Cluster 9: Collagen/glycoprotein; Enrichment Score=2.70558143
Category	Term	Count	%	PValue	List Total	Pop Hits	Pop Total	Fold Enrichment	Bonferroni	Benjamini	FDR	Genes	Combined Genes
UP_KEYWORDS	Glycoprotein	66	26.506	0.000204	245	2382	13632	1.54169	0.0475153	0.0475153	0.26239	Tlr13,Itgal,Slc44a2,Gpr37,Slc24a4,Galnt4,S1pr3,Slc14a1,Trfr2,Cd84,A930038C07Rik,Lpar6,Cacna2d4,Hhipl1,Colec12,Tgfb2,Cpxm1,Lgi3,Cd36,Tnfrsf22,Tspan18,Tgfa,Fibin,Itih5,Lum,Hs3st1,Sil1,Gpr62,Mcam,4932438H23Rik,Angpt1,Mcm6,Ano1,Cdh6,Lama2,Pth2r,Tnc,Tmc6,Apcdd1,Art3,Svep1,Serinc5,Gcnt1,Hs3st3a1,Epha6,Mrc1,Slc9a3,Jag1,Npr2,Ctsf,Cntnap5b,Pmp22,Clec7a,Gabra5,Wnt5a,Fstl1,Thsd7b,Adamtsl1,Chst9,F13a1,Cdhr3,…	Tlr13,Itgal,Slc44a2,Gpr37,Slc24a4,Galnt4,S1pr3,Slc14a1,Trfr2,Cd84,A930038C07Rik,Lpar6,Cacna2d4,Hhipl1,Colec12,Tgfb2,Cpxm1,Lgi3,Cd36,Tnfrsf22,Tspan18,Tgfa,Fibin,Itih5,Lum,Hs3st1,Sil1,Gpr62,Mcam,4932438H23Rik,Angpt1,Mcm6,Ano1,Cdh6,Lama2,Pth2r,Tnc,Tmc6,Apcdd1,Art3,Svep1,Serinc5,Gcnt1,Hs3st3a1,Epha6,Mrc1,Slc9a3,Jag1,Npr2,Ctsf,Cntnap5b,Pmp22,Clec7a,Gabra5,Wnt5a,Fstl1,Thsd7b,Adamtsl1,Chst9,F13a1,Cdhr3,…
UP_KEYWORDS	Signal	61	24.498	0.000334	245	2186	13632	1.55265	0.076687	0.0391082	0.429689	Tlr13,2610044O15Rik,Itgal,Igf2,Gpr37,Slc24a4,Edn1,Gm14378,Cd84,A930038C07Rik,Pcdh9,Cacna2d4,Hhipl1,Tgfb2,Mmp11,Cpxm1,Lgi3,Pik3ip1,Tgfa,Itih5,Fibin,Hs3st1,Lum,Sil1,Mcam,4932438H23Rik,Angpt1,Ccl6,Ptprh,Col5a1,Cdh6,Pth2r,Lama2,Tnc,Apcdd1,Sbsn,Art3,Svep1,Amz1,Sgsh,Epha6,Cyp2s1,Mrc1,Jag1,Npr2,Tmie,Ctsf,Cntnap5b,Adamts6,Gabra5,Wnt5a,Fstl1,Thsd7b,Olfml1,Adamtsl1,Cdhr3,Cdon,Gprc5c,Pcsk4,Slc8a3,Col14a1
GOTERM_BP_DIRECT	GO:0030199~collagen fibril organization	5	2.00803	0.00246155	213	32	11791	8.6495	0.964106	0.964106	3.96216	Tgfb2,Lum,Mmp11,Col5a1,Col14a1
UP_KEYWORDS	Secreted	26	10.4418	0.00289227	245	770	13632	1.87878	0.499553	0.158916	3.6672	Lama2,Igf2,Tnc,Sbsn,Svep1,Edn1,A930038C07Rik,Hhipl1,Tgfb2,Mmp11,Cpxm1,2310016C08Rik,Lgi3,Tnfrsf22,Tgfa,Fibin,Wnt5a,Itih5,Fstl1,Lum,Adamtsl1,Angpt1,F13a1,Ccl6,Col14a1,Col5a1
UP_KEYWORDS	Disulfide bond	45	18.0723	0.00325029	245	1627	13632	1.53893	0.540715	0.144113	4.11241	Lama2,Itgal,Igf2,Tnc,Gpr37,Art3,Svep1,Gcnt1,Hs3st3a1,Galnt4,Edn1,Trfr2,Cd84,Lpar6,Cacna2d4,Glrx,Hhipl1,Mrc1,Colec12,Tgfb2,Mmp11,Npr2,Jag1,Cpxm1,Ctsf,Pik3ip1,Cntnap5b,Clec7a,Cd36,Gabra5,Adamts6,Tnfrsf22,Tgfa,Wnt5a,Fibin,Fstl1,Lum,Hs3st1,Thsd7b,Mcam,Adamtsl1,Angpt1,Cdon,Ccl6,Col14a1
UP_KEYWORDS	Extracellular matrix	8	3.21285	0.0371331	245	174	13632	2.5582	0.999882	0.501263	38.6207	Lama2,Adamtsl1,Tnc,Wnt5a,Lum,Mmp11,Col5a1,Col14a1
Cluster 10: Transmembrane; Enrichment Score=2.431829086
Category	Term	Count	%	PValue	List Total	Pop Hits	Pop Total	Fold Enrichment	Bonferroni	Benjamini	FDR	Genes	Combined Genes
UP_KEYWORDS	Glycoprotein	66	26.506	0.000204	245	2382	13632	1.54169	0.0475153	0.0475153	0.26239	Tlr13,Itgal,Slc44a2,Gpr37,Slc24a4,Galnt4,S1pr3,Slc14a1,Trfr2,Cd84,A930038C07Rik,Lpar6,Cacna2d4,Hhipl1,Colec12,Tgfb2,Cpxm1,Lgi3,Cd36,Tnfrsf22,Tspan18,Tgfa,Fibin,Itih5,Lum,Hs3st1,Sil1,Gpr62,Mcam,4932438H23Rik,Angpt1,Mcm6,Ano1,Cdh6,Lama2,Pth2r,Tnc,Tmc6,Apcdd1,Art3,Svep1,Serinc5,Gcnt1,Hs3st3a1,Epha6,Mrc1,Slc9a3,Jag1,Npr2,Ctsf,Cntnap5b,Pmp22,Clec7a,Gabra5,Wnt5a,Fstl1,Thsd7b,Adamtsl1,Chst9,F13a1,Cdhr3,…	Tlr13,Itgal,Slc44a2,Gpr37,Slc24a4,Galnt4,S1pr3,Slc14a1,Trfr2,Cd84,A930038C07Rik,Lpar6,Cacna2d4,Hhipl1,Colec12,Tgfb2,Cpxm1,Lgi3,Cd36,Tnfrsf22,Tspan18,Tgfa,Fibin,Itih5,Lum,Hs3st1,Sil1,Gpr62,Mcam,4932438H23Rik,Angpt1,Mcm6,Ano1,Cdh6,Lama2,Pth2r,Tnc,Tmc6,Apcdd1,Art3,Svep1,Serinc5,Gcnt1,Hs3st3a1,Epha6,Mrc1,Slc9a3,Jag1,Npr2,Ctsf,Cntnap5b,Pmp22,Clec7a,Gabra5,Wnt5a,Fstl1,Thsd7b,Adamtsl1,Chst9,F13a1,Cdhr3,…
UP_KEYWORDS	Transmembrane helix	84	33.7349	0.00372391	245	3568	13632	1.30993	0.590031	0.138097	4.69845	Tlr13,Slc9a8,2610044O15Rik,Stom,Slc25a12,Myof,Itgal,Slc44a2,Gpr37,Tmem125,Abcc8,Paqr6,1110012D08Rik,Slc24a4,Gm10710,Galnt4,S1pr3,Gm5567,Slc14a1,Trpm6,Trfr2,Cd84,Slc35f2,Lpar6,Pcdh9,Cacna2d4,Ms4a7,Colec12,2310016C08Rik,Pik3ip1,Ucp3,Bnip1,Cd36,Tnfrsf22,Tspan18,Tgfa,Slc25a11,Ccdc90a,Gpr62,Mcam,Angpt1,Ano1,Ptprh,Cdh6,Pth2r,Dhcr7,Tmc6,Apcdd1,Serinc5,Hs3st3a1,Gcnt1,Rnf145,Mboat1,Epha6,Cyp2s1,Vangl2,Mrc…
UP_KEYWORDS	Transmembrane	84	33.7349	0.00413395	245	3581	13632	1.30517	0.628446	0.13189	5.20316	Tlr13,Slc9a8,2610044O15Rik,Stom,Slc25a12,Myof,Itgal,Slc44a2,Gpr37,Tmem125,Abcc8,Paqr6,1110012D08Rik,Slc24a4,Gm10710,Galnt4,S1pr3,Gm5567,Slc14a1,Trpm6,Trfr2,Cd84,Slc35f2,Lpar6,Pcdh9,Cacna2d4,Ms4a7,Colec12,2310016C08Rik,Pik3ip1,Ucp3,Bnip1,Cd36,Tnfrsf22,Tspan18,Tgfa,Slc25a11,Ccdc90a,Gpr62,Mcam,Angpt1,Ano1,Ptprh,Cdh6,Pth2r,Dhcr7,Tmc6,Apcdd1,Serinc5,Hs3st3a1,Gcnt1,Rnf145,Mboat1,Epha6,Cyp2s1,Vangl2,Mrc…
UP_KEYWORDS	Cell membrane	46	18.4739	0.0130201	245	1809	13632	1.41486	0.95638	0.293919	15.5532	Cdh6,Stom,Pth2r,Itgal,Grid2ip,Myof,Erbb2ip,Apcdd1,Gpr37,Art3,Serinc5,Slc24a4,Lsp1,S1pr3,Slc14a1,Trpm6,Trfr2,Dennd1a,Cd84,Lpar6,Stxbp3a,Mrc1,Vangl2,Rab3d,Slc9a3,Npr2,Cldn23,Jph1,Lhfpl5,Pik3ip1,Pmp22,Clec7a,Cd36,Gabra5,Tnfrsf22,Tgfa,Gja6,Gpr62,Hvcn1,Cdhr3,Cdon,Gprc5c,Slc8a3,Kctd16,Ano1,Daglb
UP_KEYWORDS	Receptor	22	8.83534	0.0169808	245	712	13632	1.71924	0.983315	0.335903	19.8216	Tlr13,Pth2r,Trpv3,Itgal,Cd36,Clec7a,Gabra5,Tnfrsf22,Gpr37,Paqr6,Gpr62,S1pr3,Trfr2,Cd84,Lpar6,Nr3c2,Gprc5c,Epha6,Mrc1,Colec12,Ptprh,Npr2
Cluster 11: Calcium transport; Enrichment Score=1.737691002
Category	Term	Count	%	PValue	List Total	Pop Hits	Pop Total	Fold Enrichment	Bonferroni	Benjamini	FDR	Genes	Combined Genes
UP_KEYWORDS	Calcium	22	8.83534	0.00168915	245	578	13632	2.11782	0.332388	0.126007	2.15707	Cdh6,Slc25a12,Trpv3,Itgal,Padi2,Svep1,Ccdc90a,Slc24a4,Tnni1,Alox8,Trpm6,Cdhr3,F13a1,Pcdh9,Cacna2d4,Slc8a3,Mrc1,Colec12,Ano1,Mmp11,Daglb,Jag1	Cdh6,Slc25a12,Trpv3,Itgal,Padi2,Svep1,Ccdc90a,Slc24a4,Tnni1,Alox8,Trpm6,Cdhr3,F13a1,Pcdh9,Cacna2d4,Slc8a3,Mrc1,Colec12,Ano1,Mmp11,Daglb,Jag1,Slc9a8,Slc9a3,Kctd14,Lhfpl5,Gabra5,Tmc6,Hvcn1,Pllp
UP_KEYWORDS	Calcium transport	6	2.40964	0.00986714	245	73	13632	4.57322	0.906515	0.256395	12.0066	Trpv3,Trpm6,Cacna2d4,Slc8a3,Ccdc90a,Slc24a4
UP_KEYWORDS	Antiport	4	1.60643	0.0208138	245	33	13632	6.74434	0.993442	0.36682	23.762	Slc9a8,Slc8a3,Slc24a4,Slc9a3
UP_KEYWORDS	Ion transport	15	6.0241	0.0309635	245	448	13632	1.86297	0.999456	0.465509	33.3497	Slc9a8,Trpv3,Kctd14,Lhfpl5,Gabra5,Tmc6,Ccdc90a,Slc24a4,Hvcn1,Trpm6,Cacna2d4,Slc8a3,Slc9a3,Ano1,Pllp
GOTERM_MF_DIRECT	GO:0015297~antiporter activity	4	1.60643	0.0330326	201	40	11351	5.64726	0.999998	0.999998	37.3537	Slc9a8,Slc8a3,Slc24a4,Slc9a3
GOTERM_BP_DIRECT	GO:0006816~calcium ion transport	6	2.40964	0.0436967	213	107	11791	3.10412	1	0.976945	51.9494	Trpv3,Trpm6,Cacna2d4,Slc8a3,Ccdc90a,Slc24a4
GOTERM_BP_DIRECT	GO:0006811~ion transport	14	5.62249	0.0442291	213	426	11791	1.81924	1	0.972467	52.3863	Slc9a8,Trpv3,Lhfpl5,Gabra5,Tmc6,Ccdc90a,Slc24a4,Hvcn1,Trpm6,Cacna2d4,Slc8a3,Slc9a3,Ano1,Pllp
Unclustered GO terms
among common sleep genes
Category	Term	Count	%	PValue	List Total	Pop Hits	Pop Total	Fold Enrichment	Bonferroni	Benjamini	FDR	Genes	Combined Genes
GOTERM_BP_DIRECT	GO:0009411~response to UV	9	1.04651	0.00225527	657	43	11791	3.75629	0.996826	0.943666	3.91302	Ccdc111,4933407H18Rik,Tipin,Casp3,Casp7,Rad18,Xpa,Ddb2,Cirbp
KEGG_PATHWAY	mmu00531:Glycosaminoglycan degradation	5	0.581395	0.00575628	252	15	4925	6.51455	0.763836	0.763836	7.22524	Arsb,Idua,Hexb,Galns,Hgsnat
GOTERM_MF_DIRECT	GO:0004861~cyclin-dependent protein serine/threonine kinase inhibitor activity	4	0.465116	0.0112572	634	9	11351	7.95724	0.999934	0.991864	16.068	Casp3,Cdkn1c,Hexim2,Inca1
GOTERM_BP_DIRECT	GO:0030318~melanocyte differentiation	5	0.581395	0.0126393	657	17	11791	5.27845	1	0.995491	20.1386	Mreg,Mef2c,Ednrb,Pldn,Gli3
GOTERM_BP_DIRECT	GO:0030030~cell projection organization	15	1.74419	0.0179755	657	135	11791	1.99408	1	0.998643	27.4347	Ift81,Ofd1,Ttc30b,Ccdc103,Wdr19,4930485B16Rik,D1Ertd622e,Dync2li1,Armc4,P2ry12,Bbs2,Dcdc2a,Cc2d2a,Kif24,Plek
GOTERM_MF_DIRECT	GO:0003824~catalytic activity	33	3.83721	0.0227733	634	397	11351	1.48822	1	0.998537	29.9828	Ganc,Acat2,Lias,Accs,Neil2,Dctd,Cwf19l2,Blm,Wrn,Ppm1l,Shmt1,Sdr39u1,Rsad1,Ppm1k,Exo1,St6gal2,Oxsm,Hlcs,Ilvbl,Nmnat3,Phka2,Pygl,Mthfd1l,Fahd2a,Galns,Arsb,Ehhadh,Dhodh,Arsg,Upp2,Tgm3,Hint2,Aldob
KEGG_PATHWAY	mmu03430:Mismatch repair	5	0.581395	0.0233153	252	22	4925	4.44174	0.997255	0.859977	26.3963	Lig1,Msh3,Rfc3,Exo1,Pms2
GOTERM_MF_DIRECT	GO:0004252~serine-type endopeptidase activity	9	1.04651	0.0251624	634	64	11351	2.51772	1	0.995553	32.5849	Prss12,Casp3,Dpp4,Pcsk2,Htra4,Acr,Fap,Cela1,Pamr1
GOTERM_MF_DIRECT	GO:0004553~hydrolase activity, hydrolyzing O-glycosyl compounds	6	0.697674	0.0270427	634	31	11351	3.46525	1	0.990539	34.569	Ovgp1,Ganc,Idua,Hexb,Ctbs,Glb1l
GOTERM_BP_DIRECT	GO:0055123~digestive system development	3	0.348837	0.0276197	657	5	11791	10.768	1	0.99964	39.0529	Cdkn1c,Wdr19,Cela1
GOTERM_BP_DIRECT	GO:0071374~cellular response to parathyroid hormone stimulus	3	0.348837	0.0276197	657	5	11791	10.768	1	0.99964	39.0529	Fgf23,Mef2c,Wnt10b
GOTERM_BP_DIRECT	GO:0007157~heterophilic cell-cell adhesion via plasma membrane cell adhesion molecules	7	0.813953	0.0305575	657	43	11791	2.92156	1	0.999632	42.2276	Grid2,Odz2,Itga4,Odz3,Pvrl4,Nlgn1,Pvrl3
GOTERM_MF_DIRECT	GO:0002020~protease binding	10	1.16279	0.0311942	634	79	11351	2.2663	1	0.988775	38.7578	Casp3,Dpp4,Brca2,Cd28,Ldlr,Fap,Ccbe1,Fadd,Cradd,Casp12
GOTERM_BP_DIRECT	GO:0031297~replication fork processing	5	0.581395	0.0311955	657	22	11791	4.0788	1	0.999352	42.8961	Ccdc111,Fancm,Blm,Mms22l,Wrn
GOTERM_MF_DIRECT	GO:0070888~E-box binding	5	0.581395	0.0314246	634	22	11351	4.06904	1	0.979289	38.9828	Lmo2,Hif1a,Bhlhe41,Arntl2,Gm129
GOTERM_BP_DIRECT	GO:0055085~transmembrane transport	24	2.7907	0.0321694	657	274	11791	1.57198	1	0.999035	43.9025	Kcnh5,Slc39a6,Kcnb2,Slc26a8,Kcnq5,Slc17a5,Mfsd4,Abcb1b,Kcnd1,Scn1a,Slc25a17,D730040F13Rik,Abcb4,Slc13a5,Slc16a4,Kcnq3,Slc22a6,Cnga4,Slc9a9,Clcn5,Slc39a8,Slc41a3,Slc22a8,Slc30a10
GOTERM_BP_DIRECT	GO:0048066~developmental pigmentation	4	0.465116	0.0322635	657	13	11791	5.52207	1	0.998384	43.9988	Mreg,Muted,Ednrb,Zeb2
GOTERM_MF_DIRECT	GO:0005123~death receptor binding	4	0.465116	0.0324557	634	13	11351	5.50886	1	0.969972	39.98	Eda,Casp3,Nol3,Fadd
KEGG_PATHWAY	mmu04640:Hematopoietic cell lineage	7	0.813953	0.0336075	252	48	4925	2.85012	0.999806	0.881941	35.8597	Gp5,Cd33,Itga4,Siglech,Cd34,Tfrc,Cd44
GOTERM_MF_DIRECT	GO:0008236~serine-type peptidase activity	8	0.930233	0.0350925	634	56	11351	2.55768	1	0.965742	42.4616	Prss12,Dpp4,Pcsk2,Htra4,Acr,Fap,Cela1,Prcp
GOTERM_MF_DIRECT	GO:0000981~RNA polymerase II transcription factor activity, sequence-specific DNA binding	13	1.51163	0.0393462	634	122	11351	1.90778	1	0.967025	46.2634	Zkscan2,Etv1,Lmo2,Hif1a,Zfp641,Mybl1,Mef2c,Bhlhe41,Zscan18,Pknox2,Pax6,Klf11,Rest
GOTERM_BP_DIRECT	GO:0032733~positive regulation of interleukin-10 production	4	0.465116	0.039407	657	14	11791	5.12764	1	0.999336	50.874	Cd28,Cd83,Cd46,Cd34
GOTERM_BP_DIRECT	GO:0097264~self proteolysis	3	0.348837	0.0399193	657	6	11791	8.97336	1	0.999012	51.3352	Odz2,Odz3,Casp12
UP_KEYWORDS	Leucine-rich repeat	20	2.32558	0.0445429	831	205	13632	1.60042	1	0.81844	46.1884	Lrrc8d,Lrrcc1,Slitrk3,Fbxl4,Lrrc56,Fbxl21,Gp5,Lrrc3,Lingo2,Lrrc61,Cd180,Slitrk1,Tril,Omg,Slit2,AI646023,Nlrc4,Lrrc6,Xrra1,Lgi2
GOTERM_BP_DIRECT	GO:0007283~spermatogenesis	22	2.55814	0.045786	657	254	11791	1.55444	1	0.999426	56.333	Ift81,4933400C05Rik,Rad18,E2f1,Slc26a8,4930485B16Rik,Ddx25,Rad21l,Txnrd3,Taf4b,Krt9,Patz1,Spata24,Gli1,Brca2,C330027C09Rik,Adam18,Prdx4,Tdrd5,Zfp105,Nanos2,Zfp39
GOTERM_MF_DIRECT	GO:0005164~tumor necrosis factor receptor binding	4	0.465116	0.047552	634	15	11351	4.77434	1	0.968286	52.9428	Eda,Bre,Tnfsf10,Fadd
among young-specific sleep genes
Category	Term	Count	%	PValue	List Total	Pop Hits	Pop Total	Fold Enrichment	Bonferroni	Benjamini	FDR	Genes
GOTERM_BP_DIRECT	GO:0097105~presynaptic membrane assembly	4	0.513479	0.00676169	625	8	11791	9.4328	1	0.994911	11.1978	Il1rapl1,Nrxn1,Ptprd,Pten
UP_KEYWORDS	EGF-like domain	18	2.31065	0.00692317	755	159	13632	2.04403	0.891729	0.309624	8.94891	Fbn1,Cntnap2,Vldlr,Crb1,Adam21,Atrnl1,Reln,Npnt,Astn1,Cntnap5a,C1ra,Odz1,Efemp1,Fat4,Adam33,Adam22,Nrg4,Nrxn1
GOTERM_MF_DIRECT	GO:0004197~cysteine-type endopeptidase activity	8	1.02696	0.00712485	606	43	11351	3.48484	0.996271	0.938933	10.3655	Usp49,Ctsk,Ctso,Casp9,Malt1,Usp1,Sfrp1,Atg4c
GOTERM_BP_DIRECT	GO:0071481~cellular response to X-ray	4	0.513479	0.0133835	625	10	11791	7.54624	1	0.99815	21.0099	Nucks1,Xrcc5,Atm,Sfrp1
GOTERM_BP_DIRECT	GO:0050775~positive regulation of dendrite morphogenesis	6	0.770218	0.016867	625	29	11791	3.90323	1	0.998667	25.752	Epha4,Cux2,Cdkl3,Il1rapl1,Met,Ptprd
GOTERM_BP_DIRECT	GO:0048741~skeletal muscle fiber development	5	0.641849	0.019114	625	20	11791	4.7164	1	0.9984	28.6671	Myh4,Nfatc3,Cav2,Ppp3ca,Kbtbd5
GOTERM_MF_DIRECT	GO:0004930~G-protein coupled receptor activity	20	2.56739	0.020091	606	214	11351	1.75056	1	0.981085	26.6997	Opn3,Vmn2r84,Gpr173,Gpr149,Lgr6,Sfrp1,Gpr116,Ccbp2,Gpr22,Vmn2r85,Gpr158,Vmn2r87,Npsr1,Adrb3,Tshr,Grm3,Gpr88,Sfrp4,Cckbr,Mrgpre
UP_KEYWORDS	Immunoglobulin domain	24	3.08087	0.0206717	755	264	13632	1.64142	0.99875	0.566357	24.5633	Cadm2,Lrrc4c,Ncam2,Btn2a2,Igsf10,Il1rapl1,Robo2,Negr1,Gpr116,Cntn1,Il1rapl2,Mfap3l,Ptprt,Dcc,Igdcc4,Lrfn5,Vstm2a,Psg16,Igfn1,Malt1,Fstl5,Cntn4,Chl1,Ptprd
GOTERM_BP_DIRECT	GO:0042711~maternal behavior	4	0.513479	0.0226744	625	12	11791	6.28853	1	0.998762	33.066	Npas3,Nr3c1,A930001N09Rik,Pten
GOTERM_MF_DIRECT	GO:0034185~apolipoprotein binding	4	0.513479	0.0231013	606	12	11351	6.24367	1	0.97415	30.0713	Mttp,Abca1,Vldlr,Pcsk9
GOTERM_BP_DIRECT	GO:0007157~heterophilic cell-cell adhesion via plasma membrane cell adhesion molecules	7	0.898588	0.0246492	625	43	11791	3.07114	1	0.998459	35.3943	Cadm2,Cd6,Odz1,Fat4,Il1rapl1,Nrxn1,Ptprd
GOTERM_BP_DIRECT	GO:0034080~CENP-A containing nucleosome assembly	3	0.385109	0.0251286	625	5	11791	11.3194	1	0.997375	35.9479	Cenpp,Oip5,Itgb3bp
GOTERM_BP_DIRECT	GO:0001656~metanephros development	5	0.641849	0.0265538	625	22	11791	4.28764	1	0.996697	37.5673	Fbn1,Id2,Aph1c,Robo2,Tshz3
GOTERM_BP_DIRECT	GO:0006915~apoptotic process	37	4.74968	0.0271991	625	488	11791	1.43038	1	0.995326	38.2878	Bcap29,Opa1,Zc3h8,Perp,Foxo3,Bclaf1,Ifit2,Pcsk9,Pmaip1,Bnip3,Fam176a,Sp110,Dcc,Ddx3x,Sema6a,Nudt2,Peg3,Malt1,Csrnp3,Fgf13,Bag4,Pten,Ebag9,Xiap,Casp9,Erbb4,Rnf152,Mapk1,Mef2a,Tox3,Itgb3bp,Pura,Chia,Tnfrsf10b,Prune2,Melk,Cckbr
GOTERM_BP_DIRECT	GO:0060042~retina morphogenesis in camera-type eye	4	0.513479	0.0283412	625	13	11791	5.8048	1	0.994281	39.5438	Rpgr,Man2a1,Crb1,Rpe65
GOTERM_BP_DIRECT	GO:0050804~modulation of synaptic transmission	5	0.641849	0.0308381	625	23	11791	4.10122	1	0.994616	42.2062	Reln,Ppp3ca,Gria4,Grm3,Met
GOTERM_BP_DIRECT	GO:0032259~methylation	15	1.92555	0.0321034	625	153	11791	1.84957	1	0.993776	43.5129	Coq3,Gm10767,Pcmt1,Trmt11,Smyd3,Rnmt,Mettl21d,BC067068,Mll5,Suv39h1,Setd2,Trdmt1,4921515J06Rik,Mettl10,Mettl8
GOTERM_MF_DIRECT	GO:0050750~low-density lipoprotein particle receptor binding	4	0.513479	0.035319	606	14	11351	5.35172	1	0.970249	42.3225	Syt1,Sacs,Lancl1,Pcsk9
GOTERM_BP_DIRECT	GO:0021517~ventral spinal cord development	3	0.385109	0.0363852	625	6	11791	9.4328	1	0.995524	47.7308	Reln,Vldlr,Foxp1
GOTERM_BP_DIRECT	GO:0071456~cellular response to hypoxia	10	1.2837	0.0401159	625	87	11791	2.16846	1	0.996388	51.1621	Bnip3,Suv39h1,Foxo3,Kcnd2,Cpeb2,Vldlr,Sfrp1,Pmaip1,Prkaa1,Pten
GOTERM_BP_DIRECT	GO:0015914~phospholipid transport	5	0.641849	0.0405584	625	25	11791	3.77312	1	0.995351	51.5547	Mttp,Tmem30a,Abca1,Stard7,Slmo1
GOTERM_BP_DIRECT	GO:0001764~neuron migration	11	1.41207	0.0408477	625	101	11791	2.05467	1	0.994056	51.8097	Reln,Dcc,Astn1,Sema6a,Pex7,Gpm6a,Pcm1,Fgf13,Chl1,Met,AC158997.1
GOTERM_MF_DIRECT	GO:0008509~anion transmembrane transporter activity	4	0.513479	0.0424468	606	15	11351	4.99494	1	0.966353	48.511	Slc26a4,Slc26a7,Abca1,Slc4a4
GOTERM_BP_DIRECT	GO:0042752~regulation of circadian rhythm	7	0.898588	0.0434326	625	49	11791	2.69509	1	0.994395	54.0331	Prkdc,Pspc1,Rorb,Prkaa2,Id2,Nr1d2,Prkaa1
GOTERM_BP_DIRECT	GO:0043065~positive regulation of apoptotic process	23	2.9525	0.0486284	625	285	11791	1.52249	1	0.996085	58.2131	Neurod1,Foxo3,Eif2ak2,Casp9,Erbb4,Bclaf1,Atm,Sfrp1,Ifit2,Pmaip1,Cdk19,Bnip3,Prkdc,Sp110,Ddx3x,Tlr3,Ido1,Apc,Tnfrsf8,Melk,Csrnp3,Sfrp4,Pten
GOTERM_MF_DIRECT	GO:0046983~protein dimerization activity	13	1.66881	0.0489979	606	132	11351	1.84472	1	0.971887	53.6461	Npas3,Neurod1,Ano3,Prkrir,Slc24a2,Hes6,Ppp3ca,Ppp3cb,Nr3c1,Id2,Mef2a,Atm,Pex3
GOTERM_BP_DIRECT	GO:0006729~tetrahydrobiopterin biosynthetic process	3	0.385109	0.0491801	625	7	11791	8.08526	1	0.995264	58.6351	Pts,Dhfr,Pcbd1
GOTERM_BP_DIRECT	GO:0035418~protein localization to synapse	4	0.513479	0.0493594	625	16	11791	4.7164	1	0.994136	58.7715	Reln,Dlgap1,Nrxn1,Pclo
among old-specific sleep genes
Category	Term	Count	%	PValue	List Total	Pop Hits	Pop Total	Fold Enrichment	Bonferroni	Benjamini	FDR	Genes
GOTERM_BP_DIRECT	GO:0045840~positive regulation of mitotic nuclear division	4	1.60643	0.00600149	213	21	11791	10.5442	0.999704	0.982806	9.40239	Igf2,Tgfa,Nusap1,Edn1
GOTERM_BP_DIRECT	GO:0006910~phagocytosis, recognition	3	1.20482	0.0106585	213	9	11791	18.4523	0.999999	0.99195	16.1194	Clec7a,Cd36,Colec12
GOTERM_BP_DIRECT	GO:0042127~regulation of cell proliferation	9	3.61446	0.0113366	213	169	11791	2.948	1	0.978676	17.0575	Sgk2,Sox9,Dhcr7,Tnc,Nr3c2,Frk,Tgfb2,Mecom,Jag1
GOTERM_BP_DIRECT	GO:0071346~cellular response to interferon-gamma	4	1.60643	0.0134833	213	28	11791	7.90812	1	0.974402	19.9628	Wnt5a,Mrc1,Ccl6,Edn1
GOTERM_BP_DIRECT	GO:0003184~pulmonary valve morphogenesis	3	1.20482	0.0159035	213	11	11791	15.0973	1	0.972868	23.1236	Tgfb2,Heyl,Jag1
GOTERM_BP_DIRECT	GO:0060071~Wnt signaling pathway, planar cell polarity pathway	3	1.20482	0.0220289	213	13	11791	12.7746	1	0.986376	30.6076	Med12,Wnt5a,Vangl2
GOTERM_BP_DIRECT	GO:0003203~endocardial cushion morphogenesis	3	1.20482	0.0254001	213	14	11791	11.8622	1	0.986985	34.4289	Sox9,Tgfb2,Heyl
GOTERM_BP_DIRECT	GO:0036342~post-anal tail morphogenesis	3	1.20482	0.0327182	213	16	11791	10.3794	1	0.993193	42.0548	Med12,Wnt5a,Vangl2
GOTERM_BP_DIRECT	GO:0001942~hair follicle development	4	1.60643	0.0347791	213	40	11791	5.53568	1	0.991594	44.047	Sox9,Apcdd1,Tgfb2,Vangl2
GOTERM_BP_DIRECT	GO:0042060~wound healing	5	2.00803	0.0354637	213	69	11791	4.01136	1	0.988102	44.6945	Tnc,Tgfa,Wnt5a,Tgfb2,Vangl2
GOTERM_BP_DIRECT	GO:0031018~endocrine pancreas development	3	1.20482	0.0366493	213	17	11791	9.76885	1	0.985012	45.7991	Myt1,Sox9,Nkx2-2
UP_KEYWORDS	Cell adhesion	12	4.81928	0.0387708	245	335	13632	1.9931	0.999921	0.490867	39.9538	Lama2,Mcam,Cdh6,Cdhr3,Itgal,Cntnap5b,Cd84,Tnc,Cd36,Pcdh9,Svep1,Col14a1
GOTERM_BP_DIRECT	GO:0007155~cell adhesion	13	5.22088	0.0392693	213	376	11791	1.91393	1	0.984396	48.1671	Cdh6,Lama2,Cntnap5b,Itgal,Cd36,Tnc,Svep1,Mcam,Cdhr3,Cd84,Cdon,Col14a1,Col5a1
GOTERM_BP_DIRECT	GO:0016049~cell growth	4	1.60643	0.039379	213	42	11791	5.27208	1	0.979226	48.2641	Baat1,A930038C07Rik,Tgfb2,Edn1
GOTERM_BP_DIRECT	GO:0042552~myelination	4	1.60643	0.039379	213	42	11791	5.27208	1	0.979226	48.2641	Pmp22,Slc8a3,Serinc5,Pllp
UP_KEYWORDS	Lectin	5	2.00803	0.0400201	245	72	13632	3.86395	0.999942	0.478353	40.9527	Clec7a,Lgals8,Colec12,Mrc1,Galnt4
GOTERM_BP_DIRECT	GO:0072001~renal system development	3	1.20482	0.0407516	213	18	11791	9.22613	1	0.976352	49.4635	Akr1b3,Nup93,Mecom
GOTERM_BP_DIRECT	GO:0015758~glucose transport	3	1.20482	0.0407516	213	18	11791	9.22613	1	0.976352	49.4635	Slc2a9,Stxbp3a,Edn1
GOTERM_BP_DIRECT	GO:0090103~cochlea morphogenesis	3	1.20482	0.0450178	213	19	11791	8.74055	1	0.968403	53.0267	Sox9,Wnt5a,Vangl2
GOTERM_BP_DIRECT	GO:0098792~xenophagy	5	2.00803	0.0478389	213	76	11791	3.6419	1	0.969287	55.2519	2310016C08Rik,Stom,Gabra5,Lgals8,Nup93
GOTERM_BP_DIRECT	GO:0071353~cellular response to interleukin-4	3	1.20482	0.0494406	213	20	11791	8.30352	1	0.967371	56.4707	Shpk,Mrc1,Keap1

## Sheet: Sheet1
s.chol	Cholesterol synthesis	sleep	addGO	miss		Cholesterol synthesis				ENSMUSG00000058454, ENSMUSG00000031349, ENSMUSG00000018042, ENSMUSG00000021273, ENSMUSG00000059743, ENSMUSG00000045294, ENSMUSG00000006517, ENSMUSG00000033105									ENSMUSG00000058454, ENSMUSG00000031349, ENSMUSG00000018042, ENSMUSG00000021273, ENSMUSG00000059743, ENSMUSG00000045294, ENSMUSG00000006517, ENSMUSG00000033105
s.translation	Translation	sleep	addGO	miss		translation				ENSMUSG00000031167, ENSMUSG00000058655, ENSMUSG00000048756, ENSMUSG00000032101, ENSMUSG00000051965, ENSMUSG00000028405, ENSMUSG00000028683, ENSMUSG00000023106, ENSMUSG00000025586, ENSMUSG00000021282, ENSMUSG00000031668, ENSMUSG00000039782, ENSMUSG00000047888, ENSMUSG00000027170, ENSMUSG00000000787, ENSMUSG00000033499, ENSMUSG00000036550, ENSMUSG00000067194, ENSMUSG00000020459, ENSMUSG00000034839,…									ENSMUSG00000031167, ENSMUSG00000058655, ENSMUSG00000048756, ENSMUSG00000032101, ENSMUSG00000051965, ENSMUSG00000028405, ENSMUSG00000028683, ENSMUSG00000023106, ENSMUSG00000025586, ENSMUSG00000021282, ENSMUSG00000031668, ENSMUSG00000039782, ENSMUSG00000047888, ENSMUSG00000027170, ENSMUSG00000000787, ENSMUSG00000033499, ENSMUSG00000036550, ENSMUSG00000067194, ENSMUSG00000020459, ENSMUSG00000034839,…
