# Supplementary material for: Age attenuates the transcriptional changes that occur with sleep in the medial prefrontal cortex
Source: Aging Cell. 2019 Sep 24;18(6):e13021. doi: 10.1111/acel.13021 (PMC6826131; doi:10.1111/acel.13021)
Supplement: Supplementary file 5 [file ACEL-18-e13021-s005.xlsx]

## Sheet: Up.Old
GO Terms enriched among DEGs up-regulated in old animals during sleep
Category	Term	Count	%	PValue	List Total	Pop Hits	Pop Total	Fold Enrichment	Bonferroni	Benjamini	FDR	Genes
GOTERM_BP_DIRECT	GO:0002474~antigen processing and presentation of peptide antigen via MHC class I	9	2.76923	6.39e-08	282	36	18082	16.0301	9.81e-05	9.81e-05	0.000106	H2-D1,Mr1,H2-T22,H2-Gs10,H2-M3,H2-Bl,H2-Q6,H2-Q7,H2-K1
GOTERM_BP_DIRECT	GO:0006629~lipid metabolic process	21	6.46154	3.56e-05	282	459	18082	2.93362	0.0531437	0.0269346	0.059223	Agpat9,Fads6,Npc1,Slc27a2,Pisd,Scd2,Apod,Asah2,Pla2g16,Scd1,Naaa,Alox12b,Alox8,Ldlr,Mboat1,Cyp39a1,Lpin1,Adipor2,Acsm5,Acer2,C3
GOTERM_BP_DIRECT	GO:0007156~homophilic cell adhesion via plasma membrane adhesion molecules	11	3.38462	0.000239	282	163	18082	4.32715	0.307351	0.115215	0.397593	Pcdhb3,Pcdhb5,Pcdhb4,Pcdhb13,Pcdhb14,Pcdhb2,Pvrl4,Pcdhb12,Pcdhb8,Pcdhb6,Pcdhb9
GOTERM_BP_DIRECT	GO:0002485~antigen processing and presentation of endogenous peptide antigen via MHC class I via ER pathway, TAP-dependent	4	1.23077	0.000291	282	9	18082	28.498	0.360494	0.105745	0.48381	H2-D1,Tap1,H2-K1,Abcb1b
GOTERM_BP_DIRECT	GO:0002376~immune system process	17	5.23077	0.000344	282	383	18082	2.84608	0.410833	0.100404	0.572282	Irgm1,H2-DMb1,H2-Q7,Naip5,Otud7b,H2-K1,Oas2,H2-D1,Mr1,Naip2,Csf1,C1ra,Icosl,Zc3hav1,Ly9,Tap1,C3
GOTERM_BP_DIRECT	GO:0032620~interleukin-17 production	3	0.923077	0.00141439	282	4	18082	48.0904	0.886284	0.303955	2.33088	Mr1,Rorc,Rftn1
GOTERM_BP_DIRECT	GO:0031643~positive regulation of myelination	4	1.23077	0.00147098	282	15	18082	17.0988	0.895764	0.276036	2.42307	Ngfr,Gm98,Pard3,Trf
GOTERM_BP_DIRECT	GO:0019882~antigen processing and presentation	6	1.84615	0.00148511	282	54	18082	7.12451	0.898004	0.248251	2.44607	H2-D1,Ctss,Mr1,H2-DMb1,Flt3,H2-K1
GOTERM_BP_DIRECT	GO:0006915~apoptotic process	20	6.15385	0.0015261	282	570	18082	2.24984	0.904236	0.229451	2.51277	Tnfrsf9,Ngfr,Irak3,Wwox,Zfp110,Asah2,Fgfr2,Adamtsl4,Xaf1,Bag3,Naip5,Shc4,Casp12,2610018G03Rik,Casp1,Lsp1,Naip2,Litaf,Dock1,Rffl
GOTERM_BP_DIRECT	GO:0010977~negative regulation of neuron projection development	6	1.84615	0.00315772	282	64	18082	6.0113	0.992233	0.384791	5.13358	H2-D1,Ngfr,Pmp22,Gfap,Efemp1,H2-K1
GOTERM_BP_DIRECT	GO:0008285~negative regulation of cell proliferation	14	4.30769	0.00727572	282	384	18082	2.33773	0.999987	0.639286	11.4567	Prox1,Mll1,Tnfrsf9,Pmp22,Gpld1,Fgfr2,Flt3,Aldh1a2,Nacc2,Alox8,Slfn2,Fzd5,Ndrg1,Skap2
GOTERM_BP_DIRECT	GO:0006954~inflammatory response	13	4	0.00779276	282	344	18082	2.42316	0.999994	0.632628	12.222	Spp1,Naip2,Ngfr,Tnfrsf9,Csf1,Clec7a,Rps6ka5,Parp4,C4b,Naip5,C3,Calca,Agtr2
GOTERM_BP_DIRECT	GO:0002481~antigen processing and presentation of exogenous protein antigen via MHC class Ib, TAP-dependent	3	0.923077	0.00806085	282	9	18082	21.3735	0.999996	0.61568	12.6164	H2-M3,Tap1,Abcb1b
GOTERM_BP_DIRECT	GO:0055010~ventricular cardiac muscle tissue morphogenesis	4	1.23077	0.00912732	282	28	18082	9.16008	0.999999	0.63432	14.1688	Prox1,Tnnt2,Tgfbr3,Fgfr2
GOTERM_BP_DIRECT	GO:0070269~pyroptosis	3	0.923077	0.00997332	282	10	18082	19.2362	1	0.641704	15.3817	Naip2,Naip5,Casp1
GOTERM_BP_DIRECT	GO:0031214~biomineral tissue development	4	1.23077	0.0100653	282	29	18082	8.84422	1	0.621358	15.5126	Spp1,Dmp1,Bglap-rs1,Tuft1
GOTERM_BP_DIRECT	GO:0006631~fatty acid metabolic process	8	2.46154	0.0111316	282	156	18082	3.28823	1	0.636294	17.0163	Fads6,Slc27a2,Scd2,Scd1,Adipor2,Acsm5,C3,Alox12b
GOTERM_BP_DIRECT	GO:0042416~dopamine biosynthetic process	3	0.923077	0.0143313	282	12	18082	16.0301	1	0.70823	21.379	Cyp2d22,Gpr37,Agtr2
GOTERM_BP_DIRECT	GO:0001503~ossification	6	1.84615	0.0169919	282	96	18082	4.00754	1	0.749794	24.8414	Spp1,Csf1,Dmp1,Col2a1,Gpld1,Rassf2
GOTERM_BP_DIRECT	GO:0019369~arachidonic acid metabolic process	4	1.23077	0.0181668	282	36	18082	7.12451	1	0.755377	26.3243	Alox8,Cyp2j12,Cyp2d22,Alox12b
GOTERM_BP_DIRECT	GO:0048873~homeostasis of number of cells within a tissue	4	1.23077	0.0209847	282	38	18082	6.74953	1	0.788009	29.7696	Mll1,Csf1,Flt3l,Flt3
GOTERM_BP_DIRECT	GO:0006956~complement activation	3	0.923077	0.022113	282	15	18082	12.8241	1	0.79012	31.1063	C1ra,C4b,C3
GOTERM_BP_DIRECT	GO:0045087~innate immune response	13	4	0.0226436	282	400	18082	2.08392	1	0.783374	31.7265	Trim59,Irgm1,Clec7a,Naip5,Oas2,Mr1,Naip2,Csf1,C1ra,Zc3hav1,C4b,Ly9,C3
GOTERM_BP_DIRECT	GO:0030036~actin cytoskeleton organization	7	2.15385	0.0236741	282	142	18082	3.16087	1	0.784191	32.9161	Grid2ip,Coro6,Epb4.1,Phactr4,Daam2,Wipf1,Flnb
GOTERM_BP_DIRECT	GO:0040018~positive regulation of multicellular organism growth	4	1.23077	0.0256349	282	41	18082	6.25567	1	0.797203	35.1262	Chd7,Csf1,Flt3,Pls1
GOTERM_BP_DIRECT	GO:0006955~immune response	10	3.07692	0.0268035	282	272	18082	2.35737	1	0.799126	36.4105	H2-D1,Ctss,Ngfr,Tnfrsf9,Tgfbr3,Il22,H2-DMb1,H2-K1,Cd274,Oas2
GOTERM_BP_DIRECT	GO:0098609~cell-cell adhesion	8	2.46154	0.0285623	282	189	18082	2.7141	1	0.807668	38.2986	Capg,Anln,Ppl,Zc3hav1,Bag3,Ndrg1,Cobll1,Flnb
GOTERM_BP_DIRECT	GO:0006869~lipid transport	6	1.84615	0.0296119	282	111	18082	3.46598	1	0.80775	39.4001	Atp11a,Ldlr,Apol8,Abca8a,Stard4,Abca6
GOTERM_BP_DIRECT	GO:2000098~negative regulation of smooth muscle cell-matrix adhesion	2	0.615385	0.03084	282	2	18082	64.1206	1	0.809704	40.6654	Apod,Serpine1
GOTERM_BP_DIRECT	GO:0042488~positive regulation of odontogenesis of dentin-containing tooth	2	0.615385	0.03084	282	2	18082	64.1206	1	0.809704	40.6654	Ngfr,Csf1
GOTERM_BP_DIRECT	GO:0001916~positive regulation of T cell mediated cytotoxicity	3	0.923077	0.0345801	282	19	18082	10.1243	1	0.835004	44.3677	H2-D1,H2-M3,H2-K1
GOTERM_BP_DIRECT	GO:0006486~protein glycosylation	6	1.84615	0.0348512	282	116	18082	3.31658	1	0.827547	44.6275	Npc1,B3galt5,Galnt6,St8sia6,Gcnt1,Oas2
GOTERM_BP_DIRECT	GO:0045780~positive regulation of bone resorption	3	0.923077	0.0380356	282	20	18082	9.61809	1	0.844535	47.5944	Spp1,Car2,Trf
GOTERM_BP_DIRECT	GO:0007155~cell adhesion	14	4.30769	0.0400673	282	485	18082	1.8509	1	0.85093	49.4085	Fermt1,Gpnmb,Spp1,Pgm5,Hapln2,Pkp4,Svep1,Megf10,Tnfaip6,Col6a2,Pcdhb14,Pvrl4,Ly9,Ctnnal1
GOTERM_BP_DIRECT	GO:0051899~membrane depolarization	3	0.923077	0.0491377	282	23	18082	8.36355	1	0.897333	56.811	Mll1,4930506M07Rik,Cnga2
GOTERM_BP_DIRECT	GO:0048511~rhythmic process	6	1.84615	0.0496434	282	128	18082	3.00565	1	0.892962	57.1921	Mll1,Prox1,Ngfr,Fbxl21,Rorc,Bhlhe41
GO Terms enriched among DEGs up-regulated in old animals at ZT0
Category	Term	Count	%	PValue	List Total	Pop Hits	Pop Total	Fold Enrichment	Bonferroni	Benjamini	FDR	Genes
GOTERM_BP_DIRECT	GO:0007156~homophilic cell adhesion via plasma membrane adhesion molecules	11	7.97101	1.23e-07	120	163	18082	10.1688	9.02e-05	9.02e-05	0.000187	Pcdhb3,Pcdhb5,Pcdhb4,Pcdhb13,Pcdhb14,Pcdhb7,Pcdhb2,Pcdhb8,Pcdhb6,Pcdhb11,Pcdhb9
GOTERM_BP_DIRECT	GO:0006954~inflammatory response	11	7.97101	9.25e-05	120	344	18082	4.81836	0.0656694	0.0333922	0.140344	Clec7a,Ccr2,Tnfrsf11b,C3ar1,Cxcl12,Rps6ka5,Parp4,Il1a,C4b,Cd180,Agtr2
GOTERM_BP_DIRECT	GO:0045087~innate immune response	11	7.97101	0.000313	120	400	18082	4.14379	0.205443	0.0737925	0.474364	Ifih1,Mr1,Cd84,Irgm1,C1ra,Clec7a,Zc3hav1,C4b,Cd180,Ifit2,Ly9
GOTERM_BP_DIRECT	GO:0002376~immune system process	9	6.52174	0.00383848	120	383	18082	3.54086	0.940565	0.506246	5.66956	Ifih1,Mr1,Cd84,Irgm1,C1ra,Zc3hav1,Cd180,Ifit2,Ly9
GOTERM_BP_DIRECT	GO:0006915~apoptotic process	10	7.24638	0.0130287	120	570	18082	2.64357	0.999934	0.854152	18.0473	Wwox,Tnfrsf11b,Pawr,Zfp110,Asah2,Prune2,Stat1,Ifit2,Casp12,Casp1
GOTERM_BP_DIRECT	GO:0009615~response to virus	4	2.89855	0.0179988	120	84	18082	7.1754	0.999998	0.891598	24.0917	Ifih1,Zc3hav1,Ddx60,Ifit2
GOTERM_BP_DIRECT	GO:0048147~negative regulation of fibroblast proliferation	3	2.17391	0.0187295	120	32	18082	14.1266	0.999999	0.862281	24.9444	Dach1,Pawr,Agtr2
GOTERM_BP_DIRECT	GO:0050715~positive regulation of cytokine secretion	3	2.17391	0.0210044	120	34	18082	13.2956	1	0.857395	27.5421	Il1a,Casp1,Agtr2
GOTERM_BP_DIRECT	GO:0051607~defense response to virus	5	3.62319	0.0245671	120	167	18082	4.51148	1	0.868481	31.4423	Ifih1,Lyst,Zc3hav1,Ddx60,Ifit2
GOTERM_BP_DIRECT	GO:0042493~response to drug	7	5.07246	0.0246889	120	339	18082	3.11146	1	0.840373	31.5722	Lyst,Tnfrsf11b,Maob,Dpyd,Stat1,Sord,Casp1
GOTERM_BP_DIRECT	GO:0007431~salivary gland development	2	1.44928	0.0260679	120	4	18082	75.3417	1	0.828387	33.0259	Tcfcp2l1,Nkx3-1
GOTERM_BP_DIRECT	GO:0035458~cellular response to interferon-beta	3	2.17391	0.0298025	120	41	18082	11.0256	1	0.842862	36.8191	Irgm1,Stat1,Igtp
GOTERM_BP_DIRECT	GO:0051930~regulation of sensory perception of pain	3	2.17391	0.0298025	120	41	18082	11.0256	1	0.842862	36.8191	Ctss,Il1a,Grm1
GOTERM_BP_DIRECT	GO:1903238~positive regulation of leukocyte tethering or rolling	2	1.44928	0.0324789	120	5	18082	60.2733	1	0.844988	39.4132	Ccr2,Pawr
GOTERM_BP_DIRECT	GO:0006955~immune response	6	4.34783	0.0339876	120	272	18082	3.3239	1	0.836821	40.8312	Ctss,Ccr2,Tnfrsf11b,Cxcl12,Il1a,Cd274
GOTERM_BP_DIRECT	GO:2000391~positive regulation of neutrophil extravasation	2	1.44928	0.0388481	120	6	18082	50.2278	1	0.856134	45.1917	Pawr,Il1a
GOTERM_BP_DIRECT	GO:0032496~response to lipopolysaccharide	5	3.62319	0.0412639	120	197	18082	3.82445	1	0.855308	47.2456	Erbb2ip,Tnfrsf11b,Maob,Stat1,Casp1
GOTERM_BP_DIRECT	GO:0032611~interleukin-1 beta production	2	1.44928	0.0451756	120	7	18082	43.0524	1	0.864116	50.4194	Mr1,Casp1
GOTERM_BP_DIRECT	GO:0019882~antigen processing and presentation	3	2.17391	0.0492303	120	54	18082	8.3713	1	0.872368	53.5202	Rab32,Ctss,Mr1

## Sheet: Down.Old
GO Terms enriched among DEGs down-regulated in old animals during sleep
Category	Term	Count	%	PValue	List Total	Pop Hits	Pop Total	Fold Enrichment	Bonferroni	Benjamini	FDR	Genes
GOTERM_BP_DIRECT	GO:0007165~signal transduction	24	13.2597	0.000362	154	1255	18082	2.2454	0.310551	0.310551	0.572383	Gpr125,Opn3,Pparg,Grk5,Gnb4,Htr2a,Syde2,Olfr558,Darc,Gpr26,Rras2,Oprk1,Stard8,Hpcal4,Gpr17,Ppapdc1a,Rxfp2,Ppp1r14c,Tiam2,D3Bwg0562e,Oxtr,Gpr88,Mpzl1,Npbwr1
GOTERM_BP_DIRECT	GO:0007626~locomotory behavior	6	3.31492	0.00225018	154	108	18082	6.52309	0.90109	0.6855	3.50829	Penk,Aldh1a3,Calb1,Klhl1,Gpr88,Oprk1
GOTERM_BP_DIRECT	GO:0007268~chemical synaptic transmission	7	3.8674	0.00346486	154	172	18082	4.77854	0.971692	0.69523	5.35386	Snca,Penk,Htr2a,Kcnmb4,Npbwr1,Met,Oprk1
GOTERM_BP_DIRECT	GO:0090090~negative regulation of canonical Wnt signaling pathway	5	2.76243	0.0110385	154	102	18082	5.75567	0.999989	0.942149	16.1357	Dkk2,Ptpro,Dab2,Rgs20,Frzb
GOTERM_BP_DIRECT	GO:0048148~behavioral response to cocaine	3	1.65746	0.0110677	154	19	18082	18.5393	0.999989	0.898327	16.175	Snca,Htr2a,Oprk1
GOTERM_BP_DIRECT	GO:0007399~nervous system development	9	4.97238	0.0150448	154	377	18082	2.80302	1	0.925335	21.3626	Pcdh18,Nrsn1,Nrn1,Grip1,Itm2a,Sema3d,Gfra2,Dpysl3,Slit2
GOTERM_BP_DIRECT	GO:0010842~retina layer formation	3	1.65746	0.0160178	154	23	18082	15.3151	1	0.906432	22.5852	Megf11,Calb1,Prom1
GOTERM_BP_DIRECT	GO:0045471~response to ethanol	5	2.76243	0.0174848	154	117	18082	5.01776	1	0.896114	24.3948	Grin3a,Penk,Cdo1,Rbp4,Oprk1
GOTERM_BP_DIRECT	GO:0051965~positive regulation of synapse assembly	4	2.20994	0.0215203	154	70	18082	6.70946	1	0.916468	29.1705	Cbln2,Oxtr,Lingo2,Tmem90b
GOTERM_BP_DIRECT	GO:0030308~negative regulation of cell growth	5	2.76243	0.0217129	154	125	18082	4.69662	1	0.895072	29.3912	Pparg,Dab2,Cdkn1a,Frzb,Slit2
GOTERM_BP_DIRECT	GO:0007507~heart development	7	3.8674	0.0237875	154	261	18082	3.14908	1	0.894361	31.7279	Pparg,Casp3,Rbp4,Oxtr,Adam19,Cenpf,Tek
GOTERM_BP_DIRECT	GO:0043627~response to estrogen	4	2.20994	0.0257529	154	75	18082	6.26216	1	0.892782	33.8747	Pparg,Brca1,Oprk1,Tek
GOTERM_BP_DIRECT	GO:0030334~regulation of cell migration	4	2.20994	0.027562	154	77	18082	6.09951	1	0.890076	35.7947	Edn3,Epha3,Dpysl3,Tek
GOTERM_BP_DIRECT	GO:0019233~sensory perception of pain	4	2.20994	0.027562	154	77	18082	6.09951	1	0.890076	35.7947	Penk,Htr2a,Ndn,Oprk1
GOTERM_BP_DIRECT	GO:0016055~Wnt signaling pathway	6	3.31492	0.0349592	154	213	18082	3.30748	1	0.926496	43.1151	Dkk2,Grk5,Frat2,Apcdd1,Dab2,Frzb
GOTERM_BP_DIRECT	GO:0016358~dendrite development	3	1.65746	0.0371427	154	36	18082	9.78463	1	0.92509	45.1216	Grin3a,Klhl1,Grip1
GOTERM_BP_DIRECT	GO:0048754~branching morphogenesis of an epithelial tube	3	1.65746	0.0371427	154	36	18082	9.78463	1	0.92509	45.1216	Mycn,Met,Slit2
GOTERM_BP_DIRECT	GO:0048565~digestive tract development	3	1.65746	0.0491299	154	42	18082	8.38683	1	0.960586	55.0068	Fat4,9030425E11Rik,Oxtr
GOTERM_BP_DIRECT	GO:0006644~phospholipid metabolic process	3	1.65746	0.0491299	154	42	18082	8.38683	1	0.960586	55.0068	Snca,Ppapdc1a,D3Bwg0562e
GOTERM_BP_DIRECT	GO:0007156~homophilic cell adhesion via plasma membrane adhesion molecules	5	2.76243	0.0498734	154	163	18082	3.60171	1	0.954528	55.5612	Pcdh18,Pcdhb22,Fat4,Pcdhb17,Pvrl3
GO Terms enriched among DEGs down-regulated in old animals at ZT0
Category	Term	Count	%	PValue	List Total	Pop Hits	Pop Total	Fold Enrichment	Bonferroni	Benjamini	FDR	Genes
GOTERM_BP_DIRECT	GO:0045893~positive regulation of transcription, DNA-templated	11	10.5769	0.000815	95	576	18082	3.6349	0.472335	0.472335	1.2406	Nr4a1,Egr2,Hdac1,Map2k3,Klf2,Usp21,Npas4,Sox8,Wnt4,Acvr1,Sox4
GOTERM_BP_DIRECT	GO:0045944~positive regulation of transcription from RNA polymerase II promoter	14	13.4615	0.001875	95	995	18082	2.67811	0.770392	0.520826	2.83231	Raf1,Cyr61,Npas4,Arid3a,Met,Hdac3,Nr4a1,Hdac1,Egr2,Klf2,Tet3,Sox8,Acvr1,Sox4
GOTERM_BP_DIRECT	GO:0090090~negative regulation of canonical Wnt signaling pathway	5	4.80769	0.00197306	95	102	18082	9.33024	0.787413	0.403177	2.97834	D930015E06Rik,Hdac1,Ptpro,Wnt4,Siah2
GOTERM_BP_DIRECT	GO:0071850~mitotic cell cycle arrest	3	2.88462	0.00233621	95	14	18082	40.7865	0.840184	0.367726	3.5174	Dusp1,Cdkn1a,Gadd45a
GOTERM_BP_DIRECT	GO:0043066~negative regulation of apoptotic process	10	9.61538	0.00271596	95	566	18082	3.36284	0.881425	0.347172	4.07811	Raf1,Hdac1,Plk3,Cyr61,Ccnd2,Dusp1,Sox8,Cdkn1a,Btg2,Siah2
GOTERM_BP_DIRECT	GO:0035914~skeletal muscle cell differentiation	4	3.84615	0.00293536	95	55	18082	13.8427	0.900212	0.318949	4.40067	Nr4a1,Egr2,Sox8,Btg2
GOTERM_BP_DIRECT	GO:1900745~positive regulation of p38MAPK cascade	3	2.88462	0.00345624	95	17	18082	33.5889	0.933754	0.321431	5.1624	Gadd45b,Met,Gadd45a
GOTERM_BP_DIRECT	GO:0000082~G1/S transition of mitotic cell cycle	4	3.84615	0.0041223	95	62	18082	12.2798	0.96078	0.332904	6.12818	Plk3,Ccnd2,Cdkn1a,Acvr1
GOTERM_BP_DIRECT	GO:0045669~positive regulation of osteoblast differentiation	4	3.84615	0.00534159	95	68	18082	11.1963	0.98499	0.372844	7.87236	Cyr61,Wnt4,Acvr1,Fbn2
GOTERM_BP_DIRECT	GO:0048168~regulation of neuronal synaptic plasticity	3	2.88462	0.00742104	95	25	18082	22.8404	0.997091	0.442325	10.7773	Egr2,Ephb2,Arc
GOTERM_BP_DIRECT	GO:0016579~protein deubiquitination	4	3.84615	0.00781205	95	78	18082	9.76086	0.997864	0.428204	11.3139	Usp43,Usp21,Tnfaip3,Otub2
GOTERM_BP_DIRECT	GO:0006468~protein phosphorylation	9	8.65385	0.0102289	95	576	18082	2.97401	0.999684	0.489176	14.5641	Raf1,Map2k3,Plk3,Trib2,Ephb2,Phkg2,Acvr1,Met,Trib1
GOTERM_BP_DIRECT	GO:0006508~proteolysis	9	8.65385	0.0108425	95	582	18082	2.94335	0.999806	0.481832	15.3713	Usp43,Ide,Usp21,Rhbdl3,Tnfaip3,Plat,Ky,Adam19,Otub2
GOTERM_BP_DIRECT	GO:0007507~heart development	6	5.76923	0.0116851	95	261	18082	4.37556	0.9999	0.482228	16.4683	Raf1,Jmjd6,Rbp4,Adam19,Acvr1,Sox4
GOTERM_BP_DIRECT	GO:0016569~covalent chromatin modification	6	5.76923	0.0126017	95	266	18082	4.29331	0.999952	0.484611	17.6465	Hdac1,Jmjd6,Usp21,Tet3,Setd8,Hdac3
GOTERM_BP_DIRECT	GO:0072034~renal vesicle induction	2	1.92308	0.0155155	95	3	18082	126.891	0.999995	0.535234	21.2895	Sox8,Wnt4
GOTERM_BP_DIRECT	GO:0030501~positive regulation of bone mineralization	3	2.88462	0.0158236	95	37	18082	15.4327	0.999996	0.520774	21.6657	Wnt4,Acvr1,Fbn2
GOTERM_BP_DIRECT	GO:0051726~regulation of cell cycle	4	3.84615	0.0206339	95	112	18082	6.79774	1	0.596719	27.3266	Gadd45b,Ccnd2,Cdkn1a,Gadd45a
GOTERM_BP_DIRECT	GO:0035019~somatic stem cell population maintenance	3	2.88462	0.0238612	95	46	18082	12.4133	1	0.63084	30.9077	Raf1,Klf10,Sox4
GOTERM_BP_DIRECT	GO:0003289~atrial septum primum morphogenesis	2	1.92308	0.0257267	95	5	18082	76.1347	1	0.640012	32.9017	Acvr1,Sox4
GOTERM_BP_DIRECT	GO:0043065~positive regulation of apoptotic process	6	5.76923	0.0305295	95	335	18082	3.40902	1	0.685739	37.7909	Nr4a1,Gadd45b,Cyr61,Dusp1,Sox4,Gadd45a
GOTERM_BP_DIRECT	GO:2000676~positive regulation of type B pancreatic cell apoptotic process	2	1.92308	0.0307929	95	6	18082	63.4456	1	0.671952	38.0491	Hdac1,Hdac3
GOTERM_BP_DIRECT	GO:0043405~regulation of MAP kinase activity	2	1.92308	0.035833	95	7	18082	54.382	1	0.71173	42.8018	Trib2,Trib1
GOTERM_BP_DIRECT	GO:0014009~glial cell proliferation	2	1.92308	0.0408472	95	8	18082	47.5842	1	0.743944	47.1901	Penk,Sox4
GOTERM_BP_DIRECT	GO:0000185~activation of MAPKKK activity	2	1.92308	0.0408472	95	8	18082	47.5842	1	0.743944	47.1901	Gadd45b,Gadd45a
GOTERM_BP_DIRECT	GO:0003183~mitral valve morphogenesis	2	1.92308	0.0408472	95	8	18082	47.5842	1	0.743944	47.1901	Acvr1,Sox4
GOTERM_BP_DIRECT	GO:0046826~negative regulation of protein export from nucleus	2	1.92308	0.0408472	95	8	18082	47.5842	1	0.743944	47.1901	Sox4,Hdac3
GOTERM_BP_DIRECT	GO:0007275~multicellular organism development	11	10.5769	0.0409616	95	1029	18082	2.0347	1	0.730613	47.2865	Tnfrsf25,Gadd45b,Ephb2,Jmjd6,Tet3,Scmh1,Diexf,Arc,Wnt4,Siah2,Spry4
GOTERM_BP_DIRECT	GO:0045860~positive regulation of protein kinase activity	3	2.88462	0.0437752	95	64	18082	8.92204	1	0.740696	49.605	Map2k3,Cyr61,Cdkn1a
GOTERM_BP_DIRECT	GO:0032436~positive regulation of proteasomal ubiquitin-dependent protein catabolic process	3	2.88462	0.0450155	95	65	18082	8.78478	1	0.737486	50.5964	Trib2,Zfand2a,Trib1
GOTERM_BP_DIRECT	GO:0006977~DNA damage response, signal transduction by p53 class mediator resulting in cell cycle arrest	2	1.92308	0.0458356	95	9	18082	42.2971	1	0.731187	51.242	Cdkn1a,Sox4
GOTERM_BP_DIRECT	GO:0070373~negative regulation of ERK1 and ERK2 cascade	3	2.88462	0.0462686	95	66	18082	8.65167	1	0.72216	51.5797	Cnksr3,Dusp1,Spry4
GOTERM_BP_DIRECT	GO:0007612~learning	3	2.88462	0.0462686	95	66	18082	8.65167	1	0.72216	51.5797	Ephb2,Npas4,Arc
GOTERM_BP_DIRECT	GO:0008285~negative regulation of cell proliferation	6	5.76923	0.0499179	95	384	18082	2.97401	1	0.737684	54.3397	Raf1,Hspa1a,Hdac1,Cdkn1a,Sox4,Btg2
