# Supplementary material for: Age attenuates the transcriptional changes that occur with sleep in the medial prefrontal cortex
Source: Aging Cell. 2019 Sep 24;18(6):e13021. doi: 10.1111/acel.13021 (PMC6826131; doi:10.1111/acel.13021)
Supplement: Supplementary file 6 [file ACEL-18-e13021-s006.xlsx]

## Sheet: selection criteria
Sources for the cell-type specific marker gene sets and their selection criteria
Gene set name	#	Cell type	Type of Study	Selection criteria /	Ref.
	genes			cluster used
Hrvatin2018_Microglia	56	Microglia	scRNA-Seq	Micro_1&2;Macrophage	-53
Tasic2016_Microglia	23	Microglia	scRNA-Seq	Micro_Ctss	-52
Cahoy2008_OLs	38	Oligodendrocytes	bulk microarray	Fold enrichment>20	-51
Hrvatin2018_OLs	178	Oligodendrocytes	scRNA-Seq	Olig_1to7	-53
Tasic2016_OLs	23	Oligodendrocytes	scRNA-Seq	Oligo_96-Rik&Oligo_Opalin	-52
Hrvatin2018_OPCs	44	OL precursor cells	scRNA-Seq	OPC_1&2	-53
Tasic2016_OPCs	10	OL precursor cells	scRNA-Seq	OPC_Pdgfra	-52
Cahoy2008_Astrocytes	62	Astrocytes	bulk microarray	Fold enrichment>20	-51
Hrvatin2018_ Astrocytes	19	Astrocytes	scRNA-Seq	Astro	-53
Tasic2016_ Astrocytes	21	Astrocytes	scRNA-Seq	Astro_Aqp4	-52
Hrvatin2018_Endothelial	92	Endothelial/ SM/pericyte	scRNA-Seq	Endo_1&2;SM_1&2;Pericyte	-53
Tasic2016_Endothelial	39	Endothelial/ SM/pericyte	scRNA-Seq	Endo_Xdh & SMC_Myl9	-52
Cahoy2008_neuron	84	Neurons	bulk microarray	Fold enrichment>20	-51
Hrvatin2018_Inhibitory	133	Inhibitory neurons	scRNA-Seq	Sst_1&2; Pvalb; Vip; Npy;Cck	-53
Tasic2016_Inhibitory	121	Inhibitory neurons	scRNA-Seq	22 Int clusters	-52
Hrvatin2018_Excitatory	174	Excitatory neurons	scRNA-Seq	9 Excl clusters	-53
Tasic2016_ Excitatory	92	Excitatory neurons	scRNA-Seq	19 Excl clusters	-52
OLs, oligodendrocytes; OPCs, oligodendrocyte precursor cells; SM, smooth muscle; # of genes = the number of marker genes included in the gene sets; scRNA-seq, single-cell RNA-seq; bulk microarray, specific cell types are isolated in bulk and analyzed using microarray
reference
51	Cahoy JD, Emery B, Kaushal A, Foo LC, Zamanian JL, Christopherson KS, et al. A transcriptome database for astrocytes, neurons, and oligodendrocytes: A new resource for understanding brain development and function. J Neurosci. 2008;28(1):264-78. doi: 10.1523/Jneurosci.4178-07.2008. PubMed PMID: ISI:000252242900029.
52	Tasic B, Menon V, Nguyen TN, Kim TK, Jarsky T, Yao ZZ, et al. Adult mouse cortical cell taxonomy revealed by single cell transcriptomics. Nat Neurosci. 2016;19(2):335-+. doi: 10.1038/nn.4216. PubMed PMID: ISI:000369172600023.
53	Hrvatin S, Hochbaum DR, Nagy MA, Cicconet M, Robertson K, Cheadle L, et al. Single-cell analysis of experience-dependent transcriptomic states in the mouse visual cortex (vol 21, pg 120, 2018). Nat Neurosci. 2018;21(7):1017-. doi: 10.1038/s41593-018-0112-6. PubMed PMID: ISI:000437983900021.

## Sheet: Sc.GeneSets
		Hrvatin2018							Tasic2016									Cahoy2008
Nat.Neur.2018.SM4								Nat.2016.S8									Cahoy2008; markers>20 fold enrichment
Excitatory	Inhibitory/interneuron	Astrocytes	Microglia	Endothelial/SmoothMuscle/pericyte	Oligodendrocytes	OPCs		Excitatory	Inhibitory/interneuron	Astrocytes	Microglia	Endothelial/SmoothMuscle/pericyte	Oligodendrocytes	OPCs			neuron	Astrocytes	Oligodendrocytes
Camk4	Pvalb	Aldoc	Mrc1	Acta2	Mag	C1ql1		Rspo1	Crispld2	F3	Cx3cr1	Tbc1d4	Brca1	Cspg4			Neurod6	Gfap	Mog
Nrn1	Syt2	Gja1	Lyz2	Tagln	Nfasc	Pdgfra		Inhba	Cxcl14	Rorb	C1qb	AI467606	Rnf122	Pcdh15			Glra2	Aqp4	Mobp
Rgs4	Cplx1	Slc1a3	Pf4	Myh11	Sema6a	Ptprz1		Sparcl1	Tpm2	Acsbg1	Cd53	Exosc7	Mbp	Gria3			Nov	Pla2g7	9630013A20Rik
Arpp21	Kcnc1	Plpp3	Dab2	Gkn3	Gjc2	Matn4		Pde1a	Itih5	Slc39a12	Csf1r	Eltd1	Zcchc12	Cacng4			Prdm8	Slc39a12	AI314604
Stx1a	Kcnc2	Clu	Cbr2	Sema3g	Ddr1	Cacng4		Lmo3	Cox6a2	Ntsr2	Itgam	Fas	Enpp6	E130309F12Rik			Sla	Mlc1	Ugt8a
Nrsn1	Tac1	Gjb6	Ctsc	Mgp	Marcksl1	Lhfpl3		Rorb	Car4	Plcd4	Abi3	Hmgcs2	Kif19a	Vcan			Crh	AU067665	A330104H05Rik
Arc	Kcnip2	Mt2	Apoe	Timp3	Ctps	Cspg5		Whrn	Tac2	Gja1	C1qa	Nostrin	Dct	Ednrb			Gabrg2	Dio2	Enpp6
Egr1	Kcnab3	Mlc1	F13a1	Mmrn2	Tspan2	Vcan		Rspo1	Reln	Gjb6	Aif1	Paqr5	Tmeff2	Scrg1			Htr2c	Slc14a1	Cldn11
Tmem145	Gad1	Aqp4	Cd36	Crip1	Tmem163	Ednrb		Endou	Npy2r	Cbs	Trem2	Slc16a4	Gpr17	Bcan			Hs3st2	Aldh1l1	9530066K23Rik
Rorb	Hcn1	Slc1a2	Cybb	Myl9	Kndc1	Cdo1		Tmem215	Tnfaip8l3	Chrdl1	P2ry13	Id1	1700040N02Rik	Gpr17			Mal2	Cyp4f14	Mag
Krt12	Gabra1	Fam107a	Cd163	Ntn4	Tmem141	Rlbp1		Plb1	Cadps2	Prodh	Tmem119	Ptprb	1810041L15Rik				9130024F11Rik	Aldoc	Plekhh1
Car10	Vamp1	Acsbg1	Stab1	Tm4sf1	Cldn11	Serpine2		Aldh1l1	2310042E22Rik	Mlc1	C1qc	Cd93	St18				Efcbp1	Ttpa	Gm98
Coch	Erbb4	Ndrg2	Wfdc17	Vim	Ugt8a	Tmem100		Etv1	Egln3	Acsl6	Cd14	Sparc	Vcan				Stmn2	Acsbg1	Tmem10
Nrgn	Slc32a1	Cldn10	Lyve1	Tinagl1	Adamts4	Olig1		Deptor	Tpd52l1	Slc4a4	Fcgr3	Fli1	Bcan				Gabra5	Chrdl1	Fa2h
Brinp1	Btbd11	S1pr1	Fcgr2b	Epas1	Hmgcs1	Sdc3		Cpne7	Megf10	Gabrg1	Gpr34	Ly6a	9530059O14Rik				Nts	Gm266	Sgk2
Kalrn	Ppargc1a	Htra1	Ms4a6b	Ly6a	Ubl3	Xylt1		Scnn1a	Aebp1	Cxcl14	Inpp5d	Ly6c1	Cldn11				A130090K04Rik	Slc4a4	Il23a
Nptxr	Cox6a2	Pla2g7	Clec10a	Ltbp4	Sh3gl3	Megf11		Hhatl	Slc18a3	Slco1c1	Nckap1l	Ly6c2	1700047M11Rik				Gabra1	Slc1a2	6330530A05Rik
Gpr158	Slc6a1	Gstm1	Clec4n	Mylk	Mobp	Kcnip3		Itga7	Pvrl4	Vcam1	Mpeg1	Flt1	Mog				Satb2	Slc25a18	Edg8
Camk2n1	Fndc5	F3	Ms4a7	Podxl	Fam214a	Cspg4		Myl4	Nrp1	Ednrb	Siglech	Pglyrp1	Aspa				Gpr88	Slc1a3	Mbp
R3hdm1	Slc24a2	Slc39a12	Maf	Eln	Cnp	Gm2a		Arhgap25	Sema5b	Scrg1	Susd3	Slco1a4	Mobp				Syt1	F3	Trf
Rorb	Sst		Ccl4	Hbb-bs	Tmem2	Top2a		Man1a	Pcdh15	Bcan	Hk2	Ifitm3	Gpr37				4930544G21Rik	Ppp1r3g	Gpr62
Tshz1	Lypd6		Hexb	Hba-a2	Tcf7l2	Racgap1		Adamts2	Phlda1		Ly86	Abcb1a	Ppp1r14a				Gda	Cyp4f15	Tspan2
Cbln4	Rab3b		Ccl9	Hbb-bt	Cnksr3	Ube2c		Fst	Bcar3		Sparc	Ahnak	Gjb1				Myt1l	1500005I02Rik	Mal
Cux2	Grin3a		Ccl3	Hba-a1	Rnd2	Prc1		Matn2	Mab21l1		Fli1	Bgn	Kctd13				Slc17a6	Fzd2	Erbb3
Whrn	Trhde		Ly86	Alas2	Enpp6	Pbk		Cdh13	Pbx3			Nupr1	Cntn2				A930034L06Rik	2900019G14Rik	Adamts4
Deptor	Rbp4		Mpeg1	Isg20	Rnf122	Cdca8		Dgkb	Crh			Casq2	Eml1				A930009L07Rik	Mertk	Elovl7
Hs3st2	Satb1		Ctsd	Ube2l6	Idh1	Cdca3		Otof	Lamp5			Mylk	A530088E08Rik				Npas4	Vil2	Ppp1r14a
Gpr88	Grm1		Gpr34	Cxcl12	Pik3r3	Hmgb2		Stard8	Atp6ap1l			Gprc5c					Calb1	Tmem166	Plp1
Pde1a	Crhbp		Cx3cr1	Flt1	Frmd4a	Ccnb1		Wfs1	Gabrd			Slc38a11					Slc12a5	Gjb6	Plxnb3
Pcp4	Calb1		Ctss	Itm2a	Sema4d	Lmnb1		Enpp2	Npy			Slc6a20a					Epha7	Hapln1	A230069A22Rik
Dkk3	Synpr		C1qc	Fam46c	Mpzl1	Aspm		Palmd	Pde11a			Pcolce					Vip	Rfx4	Gal3st1
Nefm	Cdh13		Trem2	Abcb1a	Gsto1	Ccna2		Rgs8	Has2			Vtn					Mef2c	Papss2	Bcas1
Pgm2l1	Zcchc12		Fcrls	Pltp	Rras2	Nuf2		Pacsin2	Krt12			Cnn2					Sstr2	Slc15a2	Srpk3
Tbr1	Arx		C1qa	Slco1a4	Rasgef1b	Spc25		Tmem91	Ndst4			Nid1					Odz2	Ppp1r3c	Gja12
Slc6a7	Lypd6b		Tgfbr1	Cldn5	Sema5a	Ect2		Il1rapl2	Tnnt1			Gpr30					Pcsk2	Tlr3	1700047M11Rik
Elavl4	Mgat4c		C1qb	Bpgm	1810041L15Rik	Ckap2		Hsd11b1	Mpped1			Higd1b					Snap25	Acot11	Cpm
Fam163b	Pdyn		Cd83	Klf2	Ddc	Ckap2l		Nnat	Pde1a			Ifitm1					Scg2	Atp1a2	Evi2a
Lmo4	Lhx6		Ccl6	Klf4	Parvb	Ccnd1		Syt17	Pcdh18			P2ry14					Pgm2l1	Bmpr1b	Pla2g4a
Slc17a7	Elfn1		Laptm5	Rsad2	Mal	Kif11		D430036J16Rik	4921511H03Rik			Serping1					Plcxd3	C030045D06Rik	Gsn
Sv2b	Elavl2		Plek	Kdr	Mog	Zfp36l1		Cpne2	Rgs12			Cald1					Dlx1	Prodh	Prkcq
Tmsb10	Cnr1		P2ry12	Ptprb	Opalin	Gpm6a		Foxo1	Cd34								Vsnl1	Gli3	Sema3d
Hrh3	Htr3a		Selplg	Fn1	Gsn	Chl1		Aldoc	Thsd7b								Syt4	Tmem47	Galnt6
Fam3c	Cxcl14		Csf1r	Adgrl4	Ttll1	Nxph1		Penk	Tacr1								Nrg3	Slc9a3r1	Pdlim2
Foxo1	Cadps2		Itgam	Ctla2a	Plp1	Atp1a2		Anxa11	Nos1								Scn2a1	Cth	Rffl
Sulf2	Tac2		Siglech	Egfl7	Msto1	Tmem179		Cd7	Bace2								Icam5	Ntsr2	Gpr17
Fam19a1	Rgs12		Cst3	Slco1c1	Gpr37	Sparcl1		Cited1	Ccdc109b								Kcnf1	Slc7a10	4930452G13Rik
Lamp5	Necab1		Tmem119	Pecam1	Trmt44	Cenpa		Lipg	Dnase1l3								AI838057	Vcam1	Hapln2
Fezf2	Tnfaip8l3		Vsir	Vwa1	Ermn	Tpx2		Ptchd2	Gpr126								Cck	Fgfr3	Gjb1
Crym	Fxyd6		P2ry13	Ly6c1	Pxmp4	Ncapd2		Sorcs3	Gpr151								Vgf	Ccdc80	Sft2d1
Ina	Kcnip1		Olfml3	Slc2a1	Ptgds			C1ql3	Gstm6								Tmem130	Entpd2	Lgi3
C1ql3	Cck		Lpcat2	Slc7a5	Acad12			Pter	Hcrtr1								Camk4	Cybrd1
Gap43	Nrip3		Clec7a	Esam	Lgi3			Acvr1c	Htr7								Asph	Kcne1l
Nos1ap	Rab3c		Lpl	Ahnak	Fa2h			Prss22	Krt18								C030017B01Rik	BC029169
Bcl11b	Cplx2		Itgax	Slc22a8	Mbp			Traip	Insl6								Slc6a7	AI464131
Parm1	Shisa9		Csf1	Hspb1	Prr18			Ptprk	Sit1								Olfr1344	EG328479
Ntng1	Slc7a14		Lgals3	Igf2	Bcas1			Ctgf	9430021M05Rik								Ica1l	Tnc
Gda	Dner		Atf3	Emcn	Kif5a			Tnmd	Gabrg1								Myo5b	Tlcd1
Etv1	Nr2f2		Marcksl1	Abcc9	Plekhb1			Nxph4	Cdca7								Nell1	Edg1
Fam131a	Vgf		Cd63	Vtn	Fth1			Col24a1	Gpr88								Nefm	Cbs
Cds1	Cbln4		Axl	Pdgfrb	Kif5b			Trh	Man1a								Nefl	Pbxip1
Miat	Serpini1		Ank	Slc6a20a	Trp53inp2			Fam46a	Th								Ttr	Grin2c
Vat1l	Rpp25		Slc15a3	Atp13a5	Lrrc17			Ngf	Calca								6330527O06Rik	A730056I06Rik
Rnf112	Rgs17		Cadm1	Zic1	Pkp4			Moxd1	Nell1								Cdh8	Adhfe1
Serpine2	Col19a1		Cpd	Kcnj8	Rapgef4			Ndrg1	Fxyd6								Sv2b	Agt
Fam19a1	Clmp		Mfsd12	Sod3	Gas5			Tmem40	Tac1								Gap43	Gldc
C1ql2	Calb2		C5ar1	P2ry14	Gm20594			Cplx3	Tacr3								Trhde	Slc7a2
Nrip3	Npy		Cstb	Cald1	Scd1			Cidea	Ednrb								D11Bwg0517e	BC055107
Rgma	Pnoc			Notch3	Trak2			Inpp4b	Thsd7a								Camk2b	Gja1
Bcl6	Gad2			Rgs5	Qdpr			Lman1l	Fosb								Penk1	Pdk4
Cdh13	Kit			Art3	Rpl30			Igsf3	Il1rapl2								Rgs4	Egfr
Gprc5b	Cplx3			Atp1a2	Rps3a1			Ly6g6e	Tll1								Lpl	Sox9
Hcn1	Pde11a			Ndufa4l2	Lpar1			Sla	Col25a1								Cacna1b	Cldn10
Rprm	Lamp5			Nbl1	Fam19a1			Clic5	Calb1								Kcnc2	Plcd4
3110035E14Rik	Nyap2			Ecm2	Lamp5			Gpr126	Kit								Ttc9
Nptx1	Hapln1			Enpep	Fezf2			Foxp2	Etv1								L1cam
Col5a1	Fgf13			Tpm2	Crym			Gabra5	Bdnf								9130430L19Rik
Trbc2	Resp18			Ptgds	Ina			Rprm	Aloxe3								Clstn2
Baiap2	Slc2a13			Ccnd2	C1ql3			Plekhb1	Nt5e								Napb
Garnl3	Caln1			Crispld2	Gap43			Slc6a11	Cntnap5b								Cyb561
Nxph3	Dlx6os1			Wtip	Slc6a7			Crym	Snca								Cxadr
Foxp2	Id2			Timp2	Nos1ap			Ly6d	Cacna2d3								Hpca
Homer1	Vip			Ano1	Bcl11b			Ifitm2	Pcdh8								Cnksr2
Syt7	Penk			Serping1	Parm1			Ctxn3	Olfm3								Unc13a
Adcy1	Crh			Col18a1	Ntng1			Chrnb3	Pdlim3								Gtl2
Ttc9b	Pthlh			Snca	Gda			Scml2	Nfib								C1qtnf4
Ighm	Igf1			Slc25a37	Etv1			Ngb	Gm1051								Cbln1
Gadd45a	Dlx1			Mkrn1	Fam131a			Klk8	Caln1								Brunol4
Ddah1	Ap1s2			Fech	Nrgn			Plac9	Tpbg								Rhov
Nfia	Asic4			Fam220a	Cds1			Ddit4l	Gpx3								Efna3
Syt6	Prox1			Epb41	Miat			Fam84b	Akr1c18								Hs6st2
Ctgf	Cbln2			Pla1a	Vat1l			Qrfpr	Ntf3								Grp
Cplx3	Adra1b			Uchl1	Rnf112			Samd3	Lrrc61								Sostdc1
Pitpnc1	Slc24a3			Pde8b	Gpr17			Stac	Tusc5								Stx1a
Arpp21	Nek7			Plxdc2	Bmp4			2310042E22Rik	Fign								A2bp1
Calb1	Phlda1			Lhfp	Neu4			Kcns3	Acsbg1								Cd24a
Enc1	Nog			Rgs4	Fyn			Mc4r	Lhx6								Kcnq2
Bdnf	Inpp5j			Slc19a1	Tnr			Coro6	Myo5b								Bcl11a
Nefl	Slit2			Trpc3	Tmem108			Sema3c	Efcab6								Elavl2
Atp2b4	Kcnc3				Arsb			Kctd8	Cryab								Nptx1
B230216N24Rik	Hapln4				Mycl			Ptgfr	Sln								Sst
Nwd2	Tmem108				Tubb2b			Depdc7	Col14a1								Copg2as2
Rasgrf2	Spon1				Cd9			Col6a1	Rasl11a								Eno2
Camk2a	Gpx3				Lims2				Frmd7
Pcsk2	B3gat2				Chn2				Edn3
Pdp1	Kcnmb4				Cyp2j6				Frem1
2010300C02Rik	Yjefn3				Matn1				Scml4
Ptk2b	Egln3				Timp4				St6galnac5
Calb1	Sema3c				Tuba1a				Fam107a
Enpp2	Enpp2				Vcan				Krt73
Pvrl3	Dpy19l1				Sirt2				Cyb5r2
Otof	Trp53i11				Il33				Kcns3
Plk5	Kctd12				Car2				Timp3
Kitl	Sncg				Csrp1				Adamts18
Gucy1a3	Cpne2				Efhd1				Ano3
Cck	Tox				Aspa				Tnni3k
Col6a1	Sfrp2				Trf				Spp1
Tesc	Hpse				Tnfaip6				Nr4a2
Rasl10a	Olfm3				Cntn2				Hspb3
Bmp3	Atp2b4				Cryab				Nts
Slc8a2	Oxtr				Arsg				Myh8
Scg2	Frmd6				43347				Chrna2
Lingo1	Lmo4				Tmem88b				Glra3
Nnat	Klf5				Gprc5b				Ppapdc1a
Rxfp1	Cdh7				Pex5l				Nr2f2
Cryab	Mafb				Plat				Gfra2
Lypd1	Maf				Birc2				Myh1
Tshz2	Cacna2d1				Onecut2				Myh4
Myl4	Nfib				Fam107b				Myh13
Plcxd2	Crispld1				Man1a				Grm3
Diras2	Sema5a				Ctsl				Cartpt
Efr3a	Unc5c				Paqr8				Tmem90a
Adcy2	Gda				Tmem178				C1qtnf7
Slc17a8	Ndnf				Coro2b				4930503E14Rik
Lmo3	Rimbp2				Prom1				Gm5622
Grp	Tmeff1				Tssc4				Gm8267
Neto2	Car4				Sema4f				Efemp1
Olfm3	Igfbp5				Tnfrsf21				Pla2g4a
Rnf152	Gpd1				Steap2				Sgpp2
Cbln2	Zbtb18				Peli1				Trpv6
Rprm	Prox1os				Pdgfa				Klhl14
Nxph1	Ptprz1				Snx18				Chrnb3
Lypd1	Hpcal1				Synpr				Fam5c
Zcchc12	Htr2c				Cxcl12				Htr2a
Trp53i11					Hebp1				Irs4
Hist1h1c					Pdxk
Wls					Igsf8
Kcnip1					Hs3st1
Camk2d					Ypel2
Glra2					Slc9a3r2
Amigo2					Hist1h1c
Trpc3					Pak1
Slc17a6					Rhob
Nrep					Atp8a1
Gpr83					Cd82
Htr2c					Plekhh1
Cck					Rps29
Neurod6					Kif5c
Hs6st2					Camk2n1
Tox					Rps23
Vsnl1					Rpl37
Chgb					Rpl23
Satb2					Rpl35a
Nell1					Rpl26
Hlf					Plin3
Zbtb18					Apod
Cxcl14					Slco3a1
Aldoc					Anln
Slc17a6					Hapln2
Edil3					Gng11
Arl4c					Pmp22
Wfs1					Spock3
Hpca					Sez6l2
Cpne6					Klk6
Gria1					Gjb1
Ppp3ca					Tppp3
Itpka					Serpinb1a
Fibcd1					Cpd
6330403A02Rik					Rftn1
Ddn					B3galt5
Prkcg					Anxa5
St6galnac5					Stmn4
Cpne7					43348
Gabra5					Gp1bb
Rasgrp1					Epb41l2
Cnih2					Susd4
Slc24a3					Cyfip2
Nr3c2					Pdcd4
Man1a					Gng4
Gpr161					Ppfibp1
Zbtb20					Glul
Gm2115					Jph4
Iqgap2					Atp1b3
Scn3b					Slc38a2
Pou3f1					Sgk1
Arhgap12
Doc2b
